# Supplementary material for: Temporal disease trajectories condensed from population-wide registry data covering 6.2 million patients
Source: Nat Commun. 2014 Jun 24;5:4022. doi: 10.1038/ncomms5022 (PMC4090719; doi:10.1038/ncomms5022)
Supplement: Supplementary Data 1 — Directional diagnosis pairs. All 4,014 pairs from the temporal analysis that were significant (sampling method p < 2.21*10-9) with RR > 1 and had significant directionality (binomial test p < 6.037*10-7) are given in the table. Diagnosis codes for the pair (D1 → D2) and statistics are given: Number of patients D1 assigned before D2, RR, associated p-value for the estimated binomial model and the sampled p-value with the number of samples used to obtain it, and the p-value for directionality. [file ncomms5022-s2.zip]

## Sheet: Supplementary Data 1
Jensen et al. Temporal disease trajectories condensed from population-wide registry data covering 6.2 million patients
Supplementary Data 1 | Directional diagnosis pairs
Diagnose 1		Diagnose 2				p-values for RR			Direction
Code	Text	Code	Text	N patients	RR	estimated	sampled	N samples	p-value
C34	Malignant neoplasm of bronchus and lung	D63	Anaemia in chronic diseases classified elsewhere	2889	3.09719	0	< 1.214E-08	82360600	0
C50	Malignant neoplasm of breast	C78	Secondary malignant neoplasm of respiratory and digestive organs	5890	3.812	0	< 1.214E-08	82360600	0
C50	Malignant neoplasm of breast	C79	Secondary malignant neoplasm of other sites	7663	6.6042	0	< 1.214E-08	82360600	0
C50	Malignant neoplasm of breast	I97	Postprocedural disorders of circulatory system, not elsewhere classified	2399	10.1561	0	< 1.214E-08	82360600	0
C61	Malignant neoplasm of prostate	C79	Secondary malignant neoplasm of other sites	6535	8.12611	0	< 1.214E-08	82360600	0
C61	Malignant neoplasm of prostate	D63	Anaemia in chronic diseases classified elsewhere	3298	5.03922	0	< 1.214E-08	82360600	0
E10	Insulin-dependent diabetes mellitus	E16	Other disorders of pancreatic internal secretion	13153	20.402	0	< 1.214E-08	82360600	0
E10	Insulin-dependent diabetes mellitus	H36	Retinal disorders in diseases classified elsewhere	15748	17.5236	0	< 1.214E-08	82360600	0
E11	Non-insulin-dependent diabetes mellitus	A41	Other septicaemia	11057	1.58588	0	< 1.214E-08	82360600	0
E11	Non-insulin-dependent diabetes mellitus	D64	Other anaemias	13988	1.42433	0	< 1.214E-08	82360600	0
E11	Non-insulin-dependent diabetes mellitus	E10	Insulin-dependent diabetes mellitus	40665	6.08601	0	< 1.214E-08	82360600	0
E11	Non-insulin-dependent diabetes mellitus	E16	Other disorders of pancreatic internal secretion	10714	6.3729	0	< 1.214E-08	82360600	0
E11	Non-insulin-dependent diabetes mellitus	E86	Volume depletion	12445	1.34354	0	< 1.214E-08	82360600	0
E11	Non-insulin-dependent diabetes mellitus	H36	Retinal disorders in diseases classified elsewhere	16172	7.42882	0	< 1.214E-08	82360600	0
E11	Non-insulin-dependent diabetes mellitus	I46	Cardiac arrest	2952	1.69866	0	< 1.214E-08	82360600	0
E11	Non-insulin-dependent diabetes mellitus	L97	Ulcer of lower limb, not elsewhere classified	8075	3.54726	0	< 1.214E-08	82360600	0
E11	Non-insulin-dependent diabetes mellitus	N18	Chronic renal failure	8515	2.44209	0	< 1.214E-08	82360600	0
F10	Mental and behavioural disorders due to use of alcohol	J96	Respiratory failure, not elsewhere classified	5551	1.80428	0	< 1.214E-08	82360600	0
H25	Senile cataract	H26	Other cataract	46739	4.2512	0	< 1.214E-08	82360600	0
I10	Essential (primary) hypertension	D64	Other anaemias	27316	1.02366	9.4631e-10	< 1.214E-08	82360600	0
I10	Essential (primary) hypertension	E86	Volume depletion	26743	1.03935	4.95852e-21	< 1.214E-08	82360600	0
I10	Essential (primary) hypertension	I46	Cardiac arrest	5088	1.14211	5.80435e-37	< 1.214E-08	82360600	0
I10	Essential (primary) hypertension	N18	Chronic renal failure	16361	1.64159	0	< 1.214E-08	82360600	0
I10	Essential (primary) hypertension	N19	Unspecified renal failure	10977	1.59524	0	< 1.214E-08	82360600	0
I20	Angina pectoris	H25	Senile cataract	23054	1.03751	1.35825e-16	< 1.214E-08	82360600	0
I20	Angina pectoris	I46	Cardiac arrest	4263	1.30462	3.35268e-118	< 1.214E-08	82360600	0
I20	Angina pectoris	I73	Other peripheral vascular diseases	11062	1.78842	0	< 1.214E-08	82360600	0
I20	Angina pectoris	N18	Chronic renal failure	7838	1.09791	5.40388e-44	< 1.214E-08	82360600	0
I21	Acute myocardial infarction	I25	Chronic ischaemic heart disease	79530	3.94032	0	< 1.214E-08	82360600	0
I48	Atrial fibrillation and flutter	E86	Volume depletion	18993	1.02721	3.3796e-10	< 1.214E-08	82360600	0
I50	Heart failure	E86	Volume depletion	17850	1.13614	6.5998e-150	< 1.214E-08	82360600	0
I63	Cerebral infarction	I69	Sequelae of cerebrovascular disease	36864	6.23377	0	< 1.214E-08	82360600	0
I64	Stroke, not specified as haemorrhage or infarction	E86	Volume depletion	13020	1.09126	9.56133e-34	< 1.214E-08	82360600	0
I64	Stroke, not specified as haemorrhage or infarction	I69	Sequelae of cerebrovascular disease	46523	5.44784	0	< 1.214E-08	82360600	0
I80	Phlebitis and thrombophlebitis	D68	Other coagulation defects	3400	12.9871	0	< 1.214E-08	82360600	0
J00	Acute nasopharyngitis [common cold]	J35	Chronic diseases of tonsils and adenoids	2636	1.35058	5.11786e-56	< 1.214E-08	82360600	0
J44	Other chronic obstructive pulmonary disease	I46	Cardiac arrest	3661	1.97926	0	< 1.214E-08	82360600	0
J44	Other chronic obstructive pulmonary disease	J96	Respiratory failure, not elsewhere classified	30932	6.18423	0	< 1.214E-08	82360600	0
J45	Asthma	J96	Respiratory failure, not elsewhere classified	8188	3.06104	0	< 1.214E-08	82360600	0
M54	Dorsalgia	F17	Mental and behavioural disorders due to use of tobacco	3639	1.13868	1.29822e-13	< 1.214E-08	82360600	0
N40	Hyperplasia of prostate	A41	Other septicaemia	8116	1.17426	6.79971e-88	< 1.214E-08	82360600	0
N40	Hyperplasia of prostate	C61	Malignant neoplasm of prostate	13966	1.55929	0	< 1.214E-08	82360600	0
N40	Hyperplasia of prostate	F03	Unspecified dementia	5349	1.10458	2.5115e-23	< 1.214E-08	82360600	0
N63	Unspecified lump in breast	C79	Secondary malignant neoplasm of other sites	1952	1.70971	1.72138e-139	< 1.214E-08	82360600	0
N92	Excessive, frequent and irregular menstruation	I10	Essential (primary) hypertension	12575	1.2167	4.41527e-165	< 1.214E-08	82360600	0
N97	Female infertility	E66	Obesity	6481	1.26577	3.38432e-120	< 1.214E-08	82360600	0
J45	Asthma	M81	Osteoporosis without pathological fracture	6137	1.92435	0	< 1.214E-08	82360600	3.078E-312
E04	Other nontoxic goitre	E89	Postprocedural endocrine and metabolic disorders, not elsewhere classified	2058	18.0262	0	< 1.214E-08	82360600	7.018E-311
E11	Non-insulin-dependent diabetes mellitus	N19	Unspecified renal failure	5875	2.241	0	< 1.214E-08	82360600	2.84338e-306
M62	Other disorders of muscle	M81	Osteoporosis without pathological fracture	5790	1.18459	8.54465e-31	< 1.214E-08	82360600	1.18412e-305
I70	Atherosclerosis	E86	Volume depletion	7454	1.10618	7.84981e-38	< 1.214E-08	82360600	1.67145e-300
E11	Non-insulin-dependent diabetes mellitus	E14	Unspecified diabetes mellitus	23733	6.78948	0	< 1.214E-08	82360600	2.35567e-298
I20	Angina pectoris	I95	Hypotension	3805	1.71826	0	< 1.214E-08	82360600	2.44614e-295
I70	Atherosclerosis	A41	Other septicaemia	5947	1.3979	0	< 1.214E-08	82360600	4.533e-294
I70	Atherosclerosis	J96	Respiratory failure, not elsewhere classified	4532	1.07857	3.84008e-14	< 1.214E-08	82360600	5.02496e-293
K35	Acute appendicitis	K43	Ventral hernia	1848	2.90573	0	< 1.214E-08	82360600	1.51618e-291
J44	Other chronic obstructive pulmonary disease	A41	Other septicaemia	9763	1.15189	2.91386e-163	< 1.214E-08	82360600	9.14358e-291
I35	Nonrheumatic aortic valve disorders	K04	Diseases of pulp and periapical tissues	3405	11.6861	0	< 1.214E-08	82360600	2.15216e-290
I10	Essential (primary) hypertension	I69	Sequelae of cerebrovascular disease	38891	2.02519	0	< 1.214E-08	82360600	3.51431e-288
N40	Hyperplasia of prostate	N39	Other disorders of urinary system	10755	1.78396	0	< 1.214E-08	82360600	3.09138e-286
F10	Mental and behavioural disorders due to use of alcohol	A41	Other septicaemia	5732	1.569	0	< 1.214E-08	82360600	4.24088e-286
C20	Malignant neoplasm of rectum	C78	Secondary malignant neoplasm of respiratory and digestive organs	5514	9.67992	0	< 1.214E-08	82360600	6.77281e-285
F10	Mental and behavioural disorders due to use of alcohol	J18	Pneumonia, organism unspecified	15334	1.78922	0	< 1.214E-08	82360600	1.77929e-275
C50	Malignant neoplasm of breast	I89	Other noninfective disorders of lymphatic vessels and lymph nodes	1524	4.70529	0	< 1.214E-08	82360600	9.0305e-275
F10	Mental and behavioural disorders due to use of alcohol	E86	Volume depletion	7092	2.57824	0	< 1.214E-08	82360600	1.68018e-274
G45	Transient cerebral ischaemic attacks and related syndromes	I69	Sequelae of cerebrovascular disease	14312	3.36349	0	< 1.214E-08	82360600	3.12369e-273
I35	Nonrheumatic aortic valve disorders	K05	Gingivitis and periodontal diseases	2749	10.6245	0	< 1.214E-08	82360600	1.66904e-269
I48	Atrial fibrillation and flutter	I46	Cardiac arrest	4216	1.50101	0	< 1.214E-08	82360600	1.44591e-268
M62	Other disorders of muscle	K59	Other functional intestinal disorders	6568	1.29421	2.7418e-80	< 1.214E-08	82360600	2.30298e-267
I20	Angina pectoris	J90	Pleural effusion, not elsewhere classified	2705	1.17738	3.0361e-35	< 1.214E-08	82360600	1.23333e-262
M17	Gonarthrosis [arthrosis of knee]	I10	Essential (primary) hypertension	26029	1.06173	9.17008e-63	< 1.214E-08	82360600	1.45102e-262
E11	Non-insulin-dependent diabetes mellitus	J96	Respiratory failure, not elsewhere classified	7032	1.20819	8.82706e-199	< 1.214E-08	82360600	3.60108e-262
I20	Angina pectoris	E78	Disorders of lipoprotein metabolism and other lipidaemias	63008	4.83269	0	< 1.214E-08	82360600	5.29025e-258
I70	Atherosclerosis	I46	Cardiac arrest	1935	1.71757	1.85094e-237	< 1.214E-08	82360600	6.62123e-245
E11	Non-insulin-dependent diabetes mellitus	E87	Other disorders of fluid, electrolyte and acid-base balance	6433	1.6908	0	< 1.214E-08	82360600	6.75978e-244
J44	Other chronic obstructive pulmonary disease	J15	Bacterial pneumonia, not elsewhere classified	15867	3.00519	0	< 1.214E-08	82360600	2.05904e-241
M62	Other disorders of muscle	F17	Mental and behavioural disorders due to use of tobacco	2245	1.23834	1.16546e-14	< 1.214E-08	82360600	2.09275e-241
I20	Angina pectoris	I50	Heart failure	42987	2.03508	0	< 1.214E-08	82360600	3.00285e-239
M62	Other disorders of muscle	I10	Essential (primary) hypertension	14967	1.24433	7.00177e-165	< 1.214E-08	82360600	1.54594e-238
F10	Mental and behavioural disorders due to use of alcohol	J15	Bacterial pneumonia, not elsewhere classified	4326	1.87064	0	< 1.214E-08	82360600	9.60974e-237
C20	Malignant neoplasm of rectum	E86	Volume depletion	2070	1.5865	0	< 1.214E-08	82360600	1.86136e-235
C18	Malignant neoplasm of colon	E86	Volume depletion	3772	1.42858	9.429015e-317	< 1.214E-08	82360600	2.43788e-233
G45	Transient cerebral ischaemic attacks and related syndromes	F03	Unspecified dementia	4547	1.42016	1.49667e-143	< 1.214E-08	82360600	8.60383e-232
E11	Non-insulin-dependent diabetes mellitus	L98	Other disorders of skin and subcutaneous tissue, not elsewhere classified	4918	2.40638	0	< 1.214E-08	82360600	1.80185e-229
C50	Malignant neoplasm of breast	D63	Anaemia in chronic diseases classified elsewhere	1519	2.11582	0	< 1.214E-08	82360600	3.83766e-224
C50	Malignant neoplasm of breast	L90	Atrophic disorders of skin	1595	2.47953	0	< 1.214E-08	82360600	2.52866e-222
E10	Insulin-dependent diabetes mellitus	N18	Chronic renal failure	5459	4.56099	0	< 1.214E-08	82360600	5.06675e-222
I10	Essential (primary) hypertension	F03	Unspecified dementia	14856	1.1059	8.48387e-70	< 1.214E-08	82360600	5.82535e-221
G35	Multiple sclerosis	N39	Other disorders of urinary system	1866	4.86071	0	< 1.214E-08	82360600	5.10149e-219
I70	Atherosclerosis	J18	Pneumonia, organism unspecified	15960	1.12976	1.74681e-147	< 1.214E-08	82360600	1.45455e-215
I25	Chronic ischaemic heart disease	J15	Bacterial pneumonia, not elsewhere classified	9933	1.09452	4.23601e-47	< 1.214E-08	82360600	7.04051e-214
M54	Dorsalgia	N39	Other disorders of urinary system	10186	1.10289	2.74236e-26	< 1.214E-08	82360600	9.04405e-214
E11	Non-insulin-dependent diabetes mellitus	N39	Other disorders of urinary system	12393	1.46527	0	< 1.214E-08	82360600	7.80901e-211
F10	Mental and behavioural disorders due to use of alcohol	K72	Hepatic failure, not elsewhere classified	3687	5.17575	0	< 1.214E-08	82360600	2.03933e-210
C50	Malignant neoplasm of breast	G95	Other diseases of spinal cord	1254	5.28376	0	< 1.214E-08	82360600	2.09895e-210
I20	Angina pectoris	D50	Iron deficiency anaemia	4674	1.15996	1.92984e-50	< 1.214E-08	82360600	3.57609e-209
J42	Unspecified chronic bronchitis	J96	Respiratory failure, not elsewhere classified	6293	4.15527	0	< 1.214E-08	82360600	1.90913e-208
J44	Other chronic obstructive pulmonary disease	M81	Osteoporosis without pathological fracture	13818	2.20404	0	< 1.214E-08	82360600	2.6118e-208
I50	Heart failure	I46	Cardiac arrest	5672	2.69933	0	< 1.214E-08	82360600	1.037e-207
F10	Mental and behavioural disorders due to use of alcohol	I46	Cardiac arrest	1742	2.07996	0	< 1.214E-08	82360600	7.04639e-207
N40	Hyperplasia of prostate	N99	Postprocedural disorders of genitourinary system, not elsewhere classified	2960	3.4335	0	< 1.214E-08	82360600	1.41907e-206
I25	Chronic ischaemic heart disease	N18	Chronic renal failure	10495	1.75562	0	< 1.214E-08	82360600	4.51904e-205
I48	Atrial fibrillation and flutter	D68	Other coagulation defects	2624	3.06104	0	< 1.214E-08	82360600	2.18596e-204
M54	Dorsalgia	K59	Other functional intestinal disorders	11375	1.29783	2.04225e-195	< 1.214E-08	82360600	2.57278e-202
I10	Essential (primary) hypertension	E87	Other disorders of fluid, electrolyte and acid-base balance	17014	1.59997	0	< 1.214E-08	82360600	2.93282e-202
M51	Other intervertebral disc disorders	M96	Postprocedural musculoskeletal disorders, not elsewhere classified	2616	14.3184	0	< 1.214E-08	82360600	2.49587e-200
E11	Non-insulin-dependent diabetes mellitus	F03	Unspecified dementia	6889	1.34528	0	< 1.214E-08	82360600	1.44309e-197
C50	Malignant neoplasm of breast	C77	Secondary and unspecified malignant neoplasm of lymph nodes	5297	5.89545	0	< 1.214E-08	82360600	1.36074e-196
M35	Other systemic involvement of connective tissue	E86	Volume depletion	2627	1.1658	3.30206e-26	< 1.214E-08	82360600	4.61844e-196
J44	Other chronic obstructive pulmonary disease	C34	Malignant neoplasm of bronchus and lung	9675	1.26865	0	< 1.214E-08	82360600	1.80519e-194
G35	Multiple sclerosis	N30	Cystitis	2184	4.97742	0	< 1.214E-08	82360600	4.47849e-194
E10	Insulin-dependent diabetes mellitus	E86	Volume depletion	5723	1.59024	0	< 1.214E-08	82360600	1.01004e-193
E11	Non-insulin-dependent diabetes mellitus	L89	Decubitus ulcer	2994	2.24101	0	< 1.214E-08	82360600	3.21961e-192
E10	Insulin-dependent diabetes mellitus	A41	Other septicaemia	6220	2.35445	0	< 1.214E-08	82360600	5.70653e-192
F10	Mental and behavioural disorders due to use of alcohol	D64	Other anaemias	6726	1.97085	0	< 1.214E-08	82360600	7.32115e-192
I70	Atherosclerosis	D64	Other anaemias	7863	1.13902	7.08639e-76	< 1.214E-08	82360600	2.25839e-190
E10	Insulin-dependent diabetes mellitus	I46	Cardiac arrest	1595	2.26695	0	< 1.214E-08	82360600	5.31649e-190
F10	Mental and behavioural disorders due to use of alcohol	N39	Other disorders of urinary system	4684	1.40206	4.489491e-310	< 1.214E-08	82360600	3.10976e-188
I70	Atherosclerosis	J15	Bacterial pneumonia, not elsewhere classified	4121	1.14269	4.28601e-36	< 1.214E-08	82360600	6.47295e-188
C43	Malignant melanoma of skin	C79	Secondary malignant neoplasm of other sites	2195	10.3959	0	< 1.214E-08	82360600	1.17227e-186
C43	Malignant melanoma of skin	C77	Secondary and unspecified malignant neoplasm of lymph nodes	2767	18.7869	0	< 1.214E-08	82360600	1.09796e-184
C20	Malignant neoplasm of rectum	K56	Paralytic ileus and intestinal obstruction without hernia	2482	5.84317	0	< 1.214E-08	82360600	1.29655e-184
E11	Non-insulin-dependent diabetes mellitus	J15	Bacterial pneumonia, not elsewhere classified	6655	1.18495	9.28808e-131	< 1.214E-08	82360600	1.69215e-184
N63	Unspecified lump in breast	C77	Secondary and unspecified malignant neoplasm of lymph nodes	1539	2.42104	1.32523e-288	< 1.214E-08	82360600	3.73118e-184
C20	Malignant neoplasm of rectum	K91	Postprocedural disorders of digestive system, not elsewhere classified	1130	9.26195	0	< 1.214E-08	82360600	1.5306e-183
K44	Diaphragmatic hernia	E86	Volume depletion	3149	1.1393	6.21173e-14	< 1.214E-08	82360600	9.85848e-183
E11	Non-insulin-dependent diabetes mellitus	I73	Other peripheral vascular diseases	7104	1.66772	0	< 1.214E-08	82360600	2.9786e-182
C61	Malignant neoplasm of prostate	G95	Other diseases of spinal cord	1583	8.65468	0	< 1.214E-08	82360600	1.22945e-178
N40	Hyperplasia of prostate	N30	Cystitis	17402	1.9346	0	< 1.214E-08	82360600	8.19556e-178
I25	Chronic ischaemic heart disease	I46	Cardiac arrest	5961	2.10225	0	< 1.214E-08	82360600	2.94423e-175
I50	Heart failure	N18	Chronic renal failure	10775	2.29822	0	< 1.214E-08	82360600	1.16841e-174
C67	Malignant neoplasm of bladder	D63	Anaemia in chronic diseases classified elsewhere	1278	3.97664	0	< 1.214E-08	82360600	3.67508e-172
I64	Stroke, not specified as haemorrhage or infarction	J15	Bacterial pneumonia, not elsewhere classified	6511	1.10323	1.01151e-20	< 1.214E-08	82360600	9.88121e-172
D30	Benign neoplasm of urinary organs	C79	Secondary malignant neoplasm of other sites	973	1.1555	2.55254e-18	< 1.214E-08	82360600	7.37784e-171
I20	Angina pectoris	J22	Unspecified acute lower respiratory infection	1471	1.13153	1.18375e-10	< 1.214E-08	82360600	2.11167e-170
J45	Asthma	M85	Other disorders of bone density and structure	1514	1.52795	5.11357e-86	< 1.214E-08	82360600	4.59818e-170
E10	Insulin-dependent diabetes mellitus	L97	Ulcer of lower limb, not elsewhere classified	5492	6.45471	0	< 1.214E-08	82360600	7.58088e-170
I25	Chronic ischaemic heart disease	E87	Other disorders of fluid, electrolyte and acid-base balance	7261	1.18736	1.31679e-115	< 1.214E-08	82360600	2.01612e-168
E11	Non-insulin-dependent diabetes mellitus	K59	Other functional intestinal disorders	8838	1.07446	7.92942e-36	< 1.214E-08	82360600	3.22915e-168
C61	Malignant neoplasm of prostate	D64	Other anaemias	3762	1.34122	0	< 1.214E-08	82360600	5.48098e-168
I20	Angina pectoris	K57	Diverticular disease of intestine	9101	1.09819	1.6274e-40	< 1.214E-08	82360600	9.24017e-168
H81	Disorders of vestibular function	F03	Unspecified dementia	2183	1.30121	4.90915e-35	< 1.214E-08	82360600	4.14888e-165
G35	Multiple sclerosis	J18	Pneumonia, organism unspecified	1896	2.4187	0	< 1.214E-08	82360600	5.24509e-165
M62	Other disorders of muscle	E78	Disorders of lipoprotein metabolism and other lipidaemias	7048	1.53194	4.20623e-253	< 1.214E-08	82360600	5.36869e-165
N95	Menopausal and other perimenopausal disorders	C54	Malignant neoplasm of corpus uteri	3012	8.88427	0	< 1.214E-08	82360600	6.99508e-165
K29	Gastritis and duodenitis	E86	Volume depletion	6311	1.43385	3.13229e-181	< 1.214E-08	82360600	1.10499e-164
C18	Malignant neoplasm of colon	K43	Ventral hernia	2056	2.69388	0	< 1.214E-08	82360600	1.70625e-164
F10	Mental and behavioural disorders due to use of alcohol	N30	Cystitis	6782	1.52235	0	< 1.214E-08	82360600	3.01631e-163
I10	Essential (primary) hypertension	N17	Acute renal failure	5641	1.50224	0	< 1.214E-08	82360600	4.68243e-163
F10	Mental and behavioural disorders due to use of alcohol	I69	Sequelae of cerebrovascular disease	5641	1.65732	0	< 1.214E-08	82360600	1.10895e-162
I80	Phlebitis and thrombophlebitis	I87	Other disorders of veins	2078	13.413	0	< 1.214E-08	82360600	4.0257e-162
K21	Gastro-oesophageal reflux disease	E86	Volume depletion	3370	1.21616	2.86321e-34	< 1.214E-08	82360600	2.50662e-161
G35	Multiple sclerosis	N31	Neuromuscular dysfunction of bladder, not elsewhere classified	1340	18.7124	0	< 1.214E-08	82360600	7.46516e-161
K80	Cholelithiasis	K43	Ventral hernia	3627	1.93647	0	< 1.214E-08	82360600	1.15646e-160
I50	Heart failure	A41	Other septicaemia	11819	1.20563	1.04553e-204	< 1.214E-08	82360600	2.8302e-160
E10	Insulin-dependent diabetes mellitus	E14	Unspecified diabetes mellitus	16550	12.2818	0	< 1.214E-08	82360600	2.43102e-158
I20	Angina pectoris	I71	Aortic aneurysm and dissection	4967	1.2947	4.62672e-165	< 1.214E-08	82360600	6.16643e-158
C67	Malignant neoplasm of bladder	A41	Other septicaemia	1727	1.67444	0	< 1.214E-08	82360600	1.23584e-157
I26	Pulmonary embolism	D68	Other coagulation defects	1499	11.9544	0	< 1.214E-08	82360600	1.86575e-156
M62	Other disorders of muscle	F32	Depressive episode	3270	1.38982	4.43291e-64	< 1.214E-08	82360600	2.45066e-156
M62	Other disorders of muscle	N30	Cystitis	7975	1.2086	4.69984e-60	< 1.214E-08	82360600	4.05895e-155
E10	Insulin-dependent diabetes mellitus	E15	Nondiabetic hypoglycaemic coma	2203	25.6203	0	< 1.214E-08	82360600	1.12983e-154
E11	Non-insulin-dependent diabetes mellitus	I69	Sequelae of cerebrovascular disease	14312	1.78239	0	< 1.214E-08	82360600	7.26261e-154
E10	Insulin-dependent diabetes mellitus	N19	Unspecified renal failure	3856	4.24005	0	< 1.214E-08	82360600	7.99394e-154
M05	Seropositive rheumatoid arthritis	E86	Volume depletion	1542	1.12339	2.65387e-13	< 1.214E-08	82360600	2.88013e-152
C67	Malignant neoplasm of bladder	E86	Volume depletion	1518	1.09954	3.35372e-17	< 1.214E-08	82360600	8.32721e-152
H36	Retinal disorders in diseases classified elsewhere	N18	Chronic renal failure	2217	3.92444	0	< 1.214E-08	82360600	9.38283e-152
K25	Gastric ulcer	E86	Volume depletion	5964	1.24415	1.55404e-77	< 1.214E-08	82360600	1.11688e-151
C67	Malignant neoplasm of bladder	C79	Secondary malignant neoplasm of other sites	1585	3.75889	0	< 1.214E-08	82360600	7.75294e-151
I35	Nonrheumatic aortic valve disorders	K10	Other diseases of jaws	1081	8.32293	0	< 1.214E-08	82360600	2.22221e-149
E05	Thyrotoxicosis [hyperthyroidism]	E03	Other hypothyroidism	5504	3.80782	0	< 1.214E-08	82360600	1.5255e-148
I20	Angina pectoris	I49	Other cardiac arrhythmias	12996	1.97293	0	< 1.214E-08	82360600	2.15104e-148
E11	Non-insulin-dependent diabetes mellitus	I11	Hypertensive heart disease	5337	3.63248	0	< 1.214E-08	82360600	8.26658e-147
K30	Dyspepsia	K59	Other functional intestinal disorders	9558	1.7886	0	< 1.214E-08	82360600	1.09146e-145
E11	Non-insulin-dependent diabetes mellitus	N17	Acute renal failure	3256	2.27492	0	< 1.214E-08	82360600	1.18165e-143
F10	Mental and behavioural disorders due to use of alcohol	F17	Mental and behavioural disorders due to use of tobacco	7064	4.79412	0	< 1.214E-08	82360600	1.41485e-142
M06	Other rheumatoid arthritis	E86	Volume depletion	2009	1.20805	2.51667e-37	< 1.214E-08	82360600	4.94409e-142
I20	Angina pectoris	K25	Gastric ulcer	8369	1.1564	1.41562e-87	< 1.214E-08	82360600	5.47248e-142
I20	Angina pectoris	F17	Mental and behavioural disorders due to use of tobacco	3036	1.2539	7.22779e-67	< 1.214E-08	82360600	2.54925e-141
J18	Pneumonia, organism unspecified	I46	Cardiac arrest	4643	1.45051	2.42011e-185	< 1.214E-08	82360600	3.29246e-141
N92	Excessive, frequent and irregular menstruation	C54	Malignant neoplasm of corpus uteri	1658	2.91266	0	< 1.214E-08	82360600	5.70504e-141
I20	Angina pectoris	I51	Complications and ill-defined descriptions of heart disease	6059	2.78731	0	< 1.214E-08	82360600	4.56094e-140
C50	Malignant neoplasm of breast	J91	Pleural effusion in conditions classified elsewhere	1089	4.82828	0	< 1.214E-08	82360600	7.48941e-140
J45	Asthma	I46	Cardiac arrest	1003	1.47363	3.26639e-53	< 1.214E-08	82360600	1.41394e-139
I10	Essential (primary) hypertension	I95	Hypotension	6006	1.5565	0	< 1.214E-08	82360600	9.07954e-139
J44	Other chronic obstructive pulmonary disease	K59	Other functional intestinal disorders	10487	1.30652	0	< 1.214E-08	82360600	9.30296e-139
D64	Other anaemias	I46	Cardiac arrest	1472	1.21677	1.11462e-22	< 1.214E-08	82360600	1.00294e-137
M81	Osteoporosis without pathological fracture	E86	Volume depletion	7768	1.30859	7.84806e-198	< 1.214E-08	82360600	3.80705e-136
G40	Epilepsy	E86	Volume depletion	4213	1.84813	0	< 1.214E-08	82360600	1.56957e-135
N63	Unspecified lump in breast	I97	Postprocedural disorders of circulatory system, not elsewhere classified	725	4.48287	9.88647e-302	< 1.214E-08	82360600	1.76608e-135
C20	Malignant neoplasm of rectum	C79	Secondary malignant neoplasm of other sites	1219	2.79246	0	< 1.214E-08	82360600	1.97534e-135
H81	Disorders of vestibular function	E86	Volume depletion	3330	1.17778	7.73007e-23	< 1.214E-08	82360600	2.29325e-134
M62	Other disorders of muscle	E66	Obesity	7010	1.32794	1.15782e-113	< 1.214E-08	82360600	5.63787e-134
M06	Other rheumatoid arthritis	A41	Other septicaemia	1715	1.62824	1.66504e-211	< 1.214E-08	82360600	8.48955e-134
J42	Unspecified chronic bronchitis	E86	Volume depletion	3208	1.13101	5.16397e-16	< 1.214E-08	82360600	1.28095e-133
N40	Hyperplasia of prostate	F00	Dementia in Alzheimer's disease	1228	1.22387	4.57998e-20	< 1.214E-08	82360600	1.556e-133
C20	Malignant neoplasm of rectum	K43	Ventral hernia	1273	3.09936	0	< 1.214E-08	82360600	2.4787e-133
C56	Malignant neoplasm of ovary	D63	Anaemia in chronic diseases classified elsewhere	867	6.06777	0	< 1.214E-08	82360600	9.76147e-133
I20	Angina pectoris	M10	Gout	4547	1.4142	3.67839e-276	< 1.214E-08	82360600	5.15956e-132
E10	Insulin-dependent diabetes mellitus	L98	Other disorders of skin and subcutaneous tissue, not elsewhere classified	3358	3.9308	0	< 1.214E-08	82360600	1.1924e-131
M62	Other disorders of muscle	M48	Other spondylopathies	3897	2.00778	0	< 1.214E-08	82360600	1.98891e-131
I25	Chronic ischaemic heart disease	K92	Other diseases of digestive system	8768	1.06808	5.3267e-23	< 1.214E-08	82360600	2.21497e-130
J44	Other chronic obstructive pulmonary disease	M85	Other disorders of bone density and structure	2181	1.38799	2.47831e-164	< 1.214E-08	82360600	2.91086e-130
I20	Angina pectoris	E14	Unspecified diabetes mellitus	6058	1.13735	3.62038e-57	< 1.214E-08	82360600	4.41324e-130
I20	Angina pectoris	H35	Other retinal disorders	8349	1.06983	8.42908e-19	< 1.214E-08	82360600	1.24302e-129
E05	Thyrotoxicosis [hyperthyroidism]	E89	Postprocedural endocrine and metabolic disorders, not elsewhere classified	1593	11.6606	0	< 1.214E-08	82360600	1.39821e-129
C67	Malignant neoplasm of bladder	C78	Secondary malignant neoplasm of respiratory and digestive organs	1395	2.71696	0	< 1.214E-08	82360600	1.54407e-129
I20	Angina pectoris	I70	Atherosclerosis	15076	1.37557	0	< 1.214E-08	82360600	1.79427e-129
D30	Benign neoplasm of urinary organs	D63	Anaemia in chronic diseases classified elsewhere	745	1.15687	1.65602e-15	< 1.214E-08	82360600	2.54815e-129
K30	Dyspepsia	D64	Other anaemias	6129	1.14989	1.2906e-28	< 1.214E-08	82360600	2.85165e-128
M05	Seropositive rheumatoid arthritis	A41	Other septicaemia	1440	1.50061	5.84322e-131	< 1.214E-08	82360600	7.1958e-128
M05	Seropositive rheumatoid arthritis	J18	Pneumonia, organism unspecified	4097	1.48414	0	< 1.214E-08	82360600	9.02098e-128
C20	Malignant neoplasm of rectum	D63	Anaemia in chronic diseases classified elsewhere	1083	3.13417	0	< 1.214E-08	82360600	1.29379e-127
C20	Malignant neoplasm of rectum	K59	Other functional intestinal disorders	2374	2.07023	0	< 1.214E-08	82360600	2.03426e-127
G35	Multiple sclerosis	A41	Other septicaemia	821	2.82237	0	< 1.214E-08	82360600	1.61919e-126
I65	Occlusion and stenosis of precerebral arteries, not resulting in cerebral infarction	I69	Sequelae of cerebrovascular disease	4091	4.62654	0	< 1.214E-08	82360600	2.25837e-126
C50	Malignant neoplasm of breast	J90	Pleural effusion, not elsewhere classified	1261	3.945	0	< 1.214E-08	82360600	8.38314e-126
I10	Essential (primary) hypertension	L97	Ulcer of lower limb, not elsewhere classified	7175	1.13862	1.19002e-65	< 1.214E-08	82360600	2.66067e-125
C50	Malignant neoplasm of breast	N62	Hypertrophy of breast	1528	3.6929	0	< 1.214E-08	82360600	3.62869e-124
I25	Chronic ischaemic heart disease	N19	Unspecified renal failure	7192	1.57212	0	< 1.214E-08	82360600	8.50527e-124
E04	Other nontoxic goitre	E03	Other hypothyroidism	3936	3.93896	0	< 1.214E-08	82360600	2.33006e-123
I64	Stroke, not specified as haemorrhage or infarction	N39	Other disorders of urinary system	11112	1.202	1.42833e-122	< 1.214E-08	82360600	3.71831e-123
N40	Hyperplasia of prostate	N35	Urethral stricture	3951	3.47315	0	< 1.214E-08	82360600	8.94945e-123
F10	Mental and behavioural disorders due to use of alcohol	E87	Other disorders of fluid, electrolyte and acid-base balance	5285	3.30564	0	< 1.214E-08	82360600	8.97076e-123
I20	Angina pectoris	I11	Hypertensive heart disease	5003	2.1408	0	< 1.214E-08	82360600	1.22768e-122
M62	Other disorders of muscle	F33	Recurrent depressive disorder	1431	1.544	1.04981e-44	< 1.214E-08	82360600	2.22675e-122
J42	Unspecified chronic bronchitis	I46	Cardiac arrest	922	1.87219	1.62284e-90	< 1.214E-08	82360600	1.56255e-120
I25	Chronic ischaemic heart disease	I95	Hypotension	4330	2.01194	0	< 1.214E-08	82360600	4.7154e-120
M16	Coxarthrosis [arthrosis of hip]	D62	Acute posthaemorrhagic anaemia	1407	1.1462	1.67535e-13	< 1.214E-08	82360600	1.30058e-119
H36	Retinal disorders in diseases classified elsewhere	E86	Volume depletion	1495	1.26711	2.01889e-26	< 1.214E-08	82360600	2.81271e-119
M54	Dorsalgia	G96	Other disorders of central nervous system	1612	1.31967	2.95752e-25	< 1.214E-08	82360600	4.51367e-119
F10	Mental and behavioural disorders due to use of alcohol	K92	Other diseases of digestive system	7943	3.93852	0	< 1.214E-08	82360600	1.28856e-118
G40	Epilepsy	A41	Other septicaemia	2884	1.2519	8.90192e-89	< 1.214E-08	82360600	1.89089e-118
M81	Osteoporosis without pathological fracture	A41	Other septicaemia	3920	1.11235	1.65388e-17	< 1.214E-08	82360600	2.78657e-118
E11	Non-insulin-dependent diabetes mellitus	N30	Cystitis	18246	1.48514	0	< 1.214E-08	82360600	1.45393e-117
I10	Essential (primary) hypertension	L98	Other disorders of skin and subcutaneous tissue, not elsewhere classified	6258	1.08424	3.96963e-21	< 1.214E-08	82360600	3.70178e-117
E66	Obesity	N18	Chronic renal failure	2171	1.09789	4.38744e-10	< 1.214E-08	82360600	5.79382e-117
N81	Female genital prolapse	I10	Essential (primary) hypertension	14451	1.30965	0	< 1.214E-08	82360600	1.33658e-115
K85	Acute pancreatitis	K86	Other diseases of pancreas	4508	27.9144	0	< 1.214E-08	82360600	1.9137e-115
I10	Essential (primary) hypertension	F01	Vascular dementia	3566	1.72604	0	< 1.214E-08	82360600	9.31528e-115
E10	Insulin-dependent diabetes mellitus	H43	Disorders of vitreous body	2646	6.32945	0	< 1.214E-08	82360600	9.56462e-115
G40	Epilepsy	J15	Bacterial pneumonia, not elsewhere classified	2758	1.87967	0	< 1.214E-08	82360600	1.05924e-114
M54	Dorsalgia	M81	Osteoporosis without pathological fracture	13345	1.8021	0	< 1.214E-08	82360600	2.15661e-114
M06	Other rheumatoid arthritis	M81	Osteoporosis without pathological fracture	4122	2.45987	0	< 1.214E-08	82360600	3.65531e-114
I25	Chronic ischaemic heart disease	I73	Other peripheral vascular diseases	10752	1.80865	0	< 1.214E-08	82360600	3.66098e-112
I10	Essential (primary) hypertension	N39	Other disorders of urinary system	25445	1.09314	5.10512e-103	< 1.214E-08	82360600	1.26732e-111
I64	Stroke, not specified as haemorrhage or infarction	L89	Decubitus ulcer	2207	1.29624	1.17255e-45	< 1.214E-08	82360600	1.38094e-111
K25	Gastric ulcer	J96	Respiratory failure, not elsewhere classified	3359	1.12141	7.1245e-13	< 1.214E-08	82360600	2.16544e-111
J45	Asthma	J15	Bacterial pneumonia, not elsewhere classified	5828	2.48317	0	< 1.214E-08	82360600	3.29689e-111
M35	Other systemic involvement of connective tissue	A41	Other septicaemia	1805	1.38492	1.70096e-77	< 1.214E-08	82360600	4.36459e-111
C90	Multiple myeloma and malignant plasma cell neoplasms	A41	Other septicaemia	1133	4.7826	0	< 1.214E-08	82360600	1.94013e-110
I35	Nonrheumatic aortic valve disorders	K08	Other disorders of teeth and supporting structures	1646	7.60359	0	< 1.214E-08	82360600	3.50088e-110
I20	Angina pectoris	A09	Diarrhoea and gastroenteritis of presumed infectious origin	5531	1.07246	5.93536e-15	< 1.214E-08	82360600	3.76137e-109
M54	Dorsalgia	E66	Obesity	10403	1.13413	3.68967e-46	< 1.214E-08	82360600	6.31515e-109
M62	Other disorders of muscle	M19	Other arthrosis	4202	1.4623	2.55508e-93	< 1.214E-08	82360600	8.93872e-109
M62	Other disorders of muscle	K57	Diverticular disease of intestine	3086	1.22527	2.02618e-24	< 1.214E-08	82360600	1.59209e-108
J44	Other chronic obstructive pulmonary disease	M80	Osteoporosis with pathological fracture	7006	2.30763	0	< 1.214E-08	82360600	4.22792e-108
M06	Other rheumatoid arthritis	J18	Pneumonia, organism unspecified	4857	1.44541	0	< 1.214E-08	82360600	4.47532e-108
K80	Cholelithiasis	K65	Peritonitis	2272	2.71587	0	< 1.214E-08	82360600	9.47395e-108
C56	Malignant neoplasm of ovary	K56	Paralytic ileus and intestinal obstruction without hernia	1600	6.73237	0	< 1.214E-08	82360600	1.76086e-107
I25	Chronic ischaemic heart disease	J22	Unspecified acute lower respiratory infection	1642	1.44766	4.1269e-127	< 1.214E-08	82360600	6.76125e-107
K30	Dyspepsia	C25	Malignant neoplasm of pancreas	778	1.38427	4.80523e-20	< 1.214E-08	82360600	1.79426e-106
K25	Gastric ulcer	A41	Other septicaemia	4192	1.27688	9.97792e-65	< 1.214E-08	82360600	4.15235e-106
J42	Unspecified chronic bronchitis	A41	Other septicaemia	2451	1.20748	1.26441e-26	< 1.214E-08	82360600	7.80688e-106
C34	Malignant neoplasm of bronchus and lung	F41	Other anxiety disorders	879	3.38116	0	< 1.214E-08	82360600	1.20123e-105
I50	Heart failure	N19	Unspecified renal failure	8093	2.17175	0	< 1.214E-08	82360600	1.6061e-105
I10	Essential (primary) hypertension	D62	Acute posthaemorrhagic anaemia	4702	1.12374	5.08434e-30	< 1.214E-08	82360600	6.44869e-105
K51	Ulcerative colitis	E86	Volume depletion	1809	2.77515	0	< 1.214E-08	82360600	7.13791e-105
J00	Acute nasopharyngitis [common cold]	H91	Other hearing loss	1019	1.29319	1.21581e-15	< 1.214E-08	82360600	9.75817e-105
I64	Stroke, not specified as haemorrhage or infarction	G40	Epilepsy	9280	3.49914	0	< 1.214E-08	82360600	1.32092e-104
M05	Seropositive rheumatoid arthritis	M81	Osteoporosis without pathological fracture	3446	2.31264	0	< 1.214E-08	82360600	1.96826e-104
D30	Benign neoplasm of urinary organs	N39	Other disorders of urinary system	2054	1.20535	1.22087e-56	< 1.214E-08	82360600	3.15715e-104
I20	Angina pectoris	E25	Adrenogenital disorders	635	4.35454	0	< 1.214E-08	82360600	3.23762e-104
I20	Angina pectoris	K55	Vascular disorders of intestine	1164	1.33299	8.16869e-50	< 1.214E-08	82360600	3.62362e-104
E11	Non-insulin-dependent diabetes mellitus	G63	Polyneuropathy in diseases classified elsewhere	1761	5.46256	0	< 1.214E-08	82360600	3.63706e-104
F10	Mental and behavioural disorders due to use of alcohol	L97	Ulcer of lower limb, not elsewhere classified	1817	1.44231	7.30615e-149	< 1.214E-08	82360600	1.71332e-103
C34	Malignant neoplasm of bronchus and lung	C78	Secondary malignant neoplasm of respiratory and digestive organs	9750	4.45358	0	< 1.214E-08	82360600	1.77752e-103
J45	Asthma	M80	Osteoporosis with pathological fracture	2003	1.74247	4.29244e-218	< 1.214E-08	82360600	3.00646e-103
H36	Retinal disorders in diseases classified elsewhere	N19	Unspecified renal failure	1464	3.89371	0	< 1.214E-08	82360600	3.88275e-103
G40	Epilepsy	J18	Pneumonia, organism unspecified	9526	1.68066	0	< 1.214E-08	82360600	1.73117e-102
N18	Chronic renal failure	K65	Peritonitis	1929	12.5685	0	< 1.214E-08	82360600	1.79978e-101
M62	Other disorders of muscle	H91	Other hearing loss	7184	1.10454	6.36265e-19	< 1.214E-08	82360600	2.88e-101
I35	Nonrheumatic aortic valve disorders	I46	Cardiac arrest	1157	2.10629	2.29425e-268	< 1.214E-08	82360600	3.26897e-101
G40	Epilepsy	J96	Respiratory failure, not elsewhere classified	2586	1.45872	1.15168e-243	< 1.214E-08	82360600	9.0074e-101
M54	Dorsalgia	F32	Depressive episode	5865	1.52969	9.61889e-262	< 1.214E-08	82360600	6.14003e-100
D30	Benign neoplasm of urinary organs	N30	Cystitis	4042	1.89167	0	< 1.214E-08	82360600	1.34159e-99
C54	Malignant neoplasm of corpus uteri	C78	Secondary malignant neoplasm of respiratory and digestive organs	848	3.09965	0	< 1.214E-08	82360600	8.7956e-99
M06	Other rheumatoid arthritis	J15	Bacterial pneumonia, not elsewhere classified	1347	1.49566	9.04092e-103	< 1.214E-08	82360600	3.45572e-98
E66	Obesity	I46	Cardiac arrest	915	1.46629	2.36641e-43	< 1.214E-08	82360600	4.36332e-98
M62	Other disorders of muscle	G96	Other disorders of central nervous system	1034	1.39995	1.19635e-15	< 1.214E-08	82360600	2.29883e-97
M20	Acquired deformities of fingers and toes	M85	Other disorders of bone density and structure	1373	1.16618	5.95248e-12	< 1.214E-08	82360600	2.79629e-97
C91	Lymphoid leukaemia	A41	Other septicaemia	1649	8.76284	0	< 1.214E-08	82360600	1.16863e-96
E10	Insulin-dependent diabetes mellitus	D64	Other anaemias	6537	1.68016	0	< 1.214E-08	82360600	1.95669e-96
C18	Malignant neoplasm of colon	C79	Secondary malignant neoplasm of other sites	1910	2.33013	0	< 1.214E-08	82360600	2.87944e-96
I10	Essential (primary) hypertension	F05	Delirium, not induced by alcohol and other psychoactive substances	2624	1.24491	2.92823e-55	< 1.214E-08	82360600	6.74655e-96
C83	Diffuse non-Hodgkin's lymphoma	A41	Other septicaemia	1561	4.79692	0	< 1.214E-08	82360600	2.09779e-95
E11	Non-insulin-dependent diabetes mellitus	D50	Iron deficiency anaemia	4050	1.60013	0	< 1.214E-08	82360600	3.14089e-95
G45	Transient cerebral ischaemic attacks and related syndromes	F01	Vascular dementia	1245	2.50456	2.65387e-227	< 1.214E-08	82360600	5.23414e-95
M62	Other disorders of muscle	M80	Osteoporosis with pathological fracture	1855	1.3754	4.48403e-36	< 1.214E-08	82360600	5.53165e-95
I80	Phlebitis and thrombophlebitis	A41	Other septicaemia	3207	1.15564	2.97925e-23	< 1.214E-08	82360600	9.08199e-95
C18	Malignant neoplasm of colon	C78	Secondary malignant neoplasm of respiratory and digestive organs	9952	9.59742	0	< 1.214E-08	82360600	1.16687e-94
E11	Non-insulin-dependent diabetes mellitus	K92	Other diseases of digestive system	5864	1.22569	5.946e-168	< 1.214E-08	82360600	3.99322e-94
I70	Atherosclerosis	E87	Other disorders of fluid, electrolyte and acid-base balance	3189	1.26059	6.87791e-78	< 1.214E-08	82360600	8.4313e-94
E11	Non-insulin-dependent diabetes mellitus	A49	Bacterial infection of unspecified site	2533	1.61357	0	< 1.214E-08	82360600	2.80317e-93
D64	Other anaemias	D63	Anaemia in chronic diseases classified elsewhere	7132	4.05875	0	< 1.214E-08	82360600	4.38955e-93
N40	Hyperplasia of prostate	F32	Depressive episode	3007	1.10719	1.09103e-14	< 1.214E-08	82360600	1.20934e-92
K61	Abscess of anal and rectal regions	K60	Fissure and fistula of anal and rectal regions	4911	26.7873	0	< 1.214E-08	82360600	1.86207e-92
F10	Mental and behavioural disorders due to use of alcohol	F03	Unspecified dementia	3908	4.10384	0	< 1.214E-08	82360600	5.97005e-92
Q21	Congenital malformations of cardiac septa	H65	Nonsuppurative otitis media	976	2.64134	0	< 1.214E-08	82360600	7.4494e-92
M05	Seropositive rheumatoid arthritis	J96	Respiratory failure, not elsewhere classified	963	1.14844	3.06457e-14	< 1.214E-08	82360600	1.00432e-91
I64	Stroke, not specified as haemorrhage or infarction	F01	Vascular dementia	3097	3.01002	0	< 1.214E-08	82360600	1.0823e-91
J44	Other chronic obstructive pulmonary disease	N39	Other disorders of urinary system	11174	1.13451	2.89903e-167	< 1.214E-08	82360600	1.45117e-91
J44	Other chronic obstructive pulmonary disease	J22	Unspecified acute lower respiratory infection	2738	3.84441	0	< 1.214E-08	82360600	1.56034e-91
I20	Angina pectoris	I72	Other aneurysm	1528	1.6294	2.06658e-148	< 1.214E-08	82360600	2.09442e-91
J44	Other chronic obstructive pulmonary disease	E87	Other disorders of fluid, electrolyte and acid-base balance	6489	1.36451	0	< 1.214E-08	82360600	3.34773e-91
I64	Stroke, not specified as haemorrhage or infarction	F03	Unspecified dementia	8542	1.21954	3.17904e-109	< 1.214E-08	82360600	1.0479e-90
C20	Malignant neoplasm of rectum	A41	Other septicaemia	1265	1.16712	4.27681e-27	< 1.214E-08	82360600	4.49184e-90
C50	Malignant neoplasm of breast	D70	Agranulocytosis	432	4.80831	0	< 1.214E-08	82360600	5.88073e-90
M05	Seropositive rheumatoid arthritis	N30	Cystitis	2260	1.17189	4.38344e-39	< 1.214E-08	82360600	6.14882e-90
M62	Other disorders of muscle	G56	Mononeuropathies of upper limb	5108	1.16763	9.37852e-24	< 1.214E-08	82360600	1.09838e-89
C56	Malignant neoplasm of ovary	C78	Secondary malignant neoplasm of respiratory and digestive organs	2251	6.53795	0	< 1.214E-08	82360600	1.4698e-89
I20	Angina pectoris	D68	Other coagulation defects	1543	1.18015	9.7545e-21	< 1.214E-08	82360600	4.16636e-89
I71	Aortic aneurysm and dissection	K43	Ventral hernia	1283	3.97184	0	< 1.214E-08	82360600	7.90572e-89
K29	Gastritis and duodenitis	J18	Pneumonia, organism unspecified	11400	1.10135	8.77551e-32	< 1.214E-08	82360600	9.91123e-89
C43	Malignant melanoma of skin	C78	Secondary malignant neoplasm of respiratory and digestive organs	1301	5.0119	0	< 1.214E-08	82360600	2.09375e-88
E11	Non-insulin-dependent diabetes mellitus	D62	Acute posthaemorrhagic anaemia	2226	1.47333	7.02043e-216	< 1.214E-08	82360600	2.54501e-88
E10	Insulin-dependent diabetes mellitus	E13	Other specified diabetes mellitus	2159	12.458	0	< 1.214E-08	82360600	2.83233e-88
I10	Essential (primary) hypertension	I73	Other peripheral vascular diseases	13596	1.31004	0	< 1.214E-08	82360600	2.92631e-88
E04	Other nontoxic goitre	C73	Malignant neoplasm of thyroid gland	1639	20.466	0	< 1.214E-08	82360600	2.99547e-88
I21	Acute myocardial infarction	I95	Hypotension	2340	1.32353	1.57993e-52	< 1.214E-08	82360600	4.69098e-88
M35	Other systemic involvement of connective tissue	M81	Osteoporosis without pathological fracture	4994	2.70924	0	< 1.214E-08	82360600	8.42494e-88
I48	Atrial fibrillation and flutter	I69	Sequelae of cerebrovascular disease	18126	1.35412	0	< 1.214E-08	82360600	8.64694e-88
G35	Multiple sclerosis	K59	Other functional intestinal disorders	944	2.01707	0	< 1.214E-08	82360600	1.23792e-87
M06	Other rheumatoid arthritis	M85	Other disorders of bone density and structure	1053	2.82498	0	< 1.214E-08	82360600	1.5078e-87
I61	Intracerebral haemorrhage	I69	Sequelae of cerebrovascular disease	7839	5.17594	0	< 1.214E-08	82360600	4.18102e-87
H36	Retinal disorders in diseases classified elsewhere	D64	Other anaemias	2094	1.63714	5.73191e-179	< 1.214E-08	82360600	1.46907e-86
I25	Chronic ischaemic heart disease	E25	Adrenogenital disorders	724	4.75886	0	< 1.214E-08	82360600	2.04992e-86
G35	Multiple sclerosis	E86	Volume depletion	588	2.20738	0	< 1.214E-08	82360600	5.69553e-86
H36	Retinal disorders in diseases classified elsewhere	A41	Other septicaemia	1607	1.67259	1.72467e-133	< 1.214E-08	82360600	5.72647e-86
K26	Duodenal ulcer	E86	Volume depletion	4299	1.23557	7.67314e-49	< 1.214E-08	82360600	5.96401e-86
M31	Other necrotizing vasculopathies	M81	Osteoporosis without pathological fracture	2219	3.39184	0	< 1.214E-08	82360600	9.51544e-86
K57	Diverticular disease of intestine	K43	Ventral hernia	2706	3.47683	0	< 1.214E-08	82360600	1.02313e-85
E10	Insulin-dependent diabetes mellitus	L89	Decubitus ulcer	1941	3.86971	0	< 1.214E-08	82360600	1.98426e-85
C61	Malignant neoplasm of prostate	K59	Other functional intestinal disorders	2473	1.36231	2.9065e-275	< 1.214E-08	82360600	2.54857e-85
K29	Gastritis and duodenitis	K72	Hepatic failure, not elsewhere classified	1036	2.79862	3.09454e-225	< 1.214E-08	82360600	3.16204e-85
I70	Atherosclerosis	L98	Other disorders of skin and subcutaneous tissue, not elsewhere classified	4804	4.19559	0	< 1.214E-08	82360600	3.83693e-85
K21	Gastro-oesophageal reflux disease	M81	Osteoporosis without pathological fracture	3933	1.15158	1.38106e-22	< 1.214E-08	82360600	6.53665e-85
I35	Nonrheumatic aortic valve disorders	I08	Multiple valve diseases	893	17.7845	0	< 1.214E-08	82360600	1.2858e-84
C56	Malignant neoplasm of ovary	C79	Secondary malignant neoplasm of other sites	1214	4.27939	0	< 1.214E-08	82360600	1.48637e-84
M05	Seropositive rheumatoid arthritis	J15	Bacterial pneumonia, not elsewhere classified	1132	1.6508	6.59592e-158	< 1.214E-08	82360600	7.38919e-84
C67	Malignant neoplasm of bladder	D64	Other anaemias	1773	1.20327	1.0246e-83	< 1.214E-08	82360600	1.19411e-83
I20	Angina pectoris	I44	Atrioventricular and left bundle-branch block	6380	1.86957	0	< 1.214E-08	82360600	3.28138e-83
I21	Acute myocardial infarction	N18	Chronic renal failure	5846	1.22577	4.0357e-96	< 1.214E-08	82360600	3.88439e-83
L02	Cutaneous abscess, furuncle and carbuncle	A41	Other septicaemia	3014	1.4492	2.77489e-126	< 1.214E-08	82360600	6.91962e-83
I73	Other peripheral vascular diseases	I46	Cardiac arrest	747	1.4714	1.50155e-39	< 1.214E-08	82360600	9.42462e-83
G35	Multiple sclerosis	J15	Bacterial pneumonia, not elsewhere classified	541	2.99296	0	< 1.214E-08	82360600	1.08548e-82
I20	Angina pectoris	K04	Diseases of pulp and periapical tissues	2746	1.21223	7.00895e-43	< 1.214E-08	82360600	2.43058e-82
C85	Other and unspecified types of non-Hodgkin's lymphoma	A41	Other septicaemia	1566	4.1708	0	< 1.214E-08	82360600	3.64978e-82
J03	Acute tonsillitis	J35	Chronic diseases of tonsils and adenoids	9098	4.97856	0	< 1.214E-08	82360600	4.41215e-82
I48	Atrial fibrillation and flutter	I49	Other cardiac arrhythmias	20535	4.15667	0	< 1.214E-08	82360600	7.82014e-82
K29	Gastritis and duodenitis	K59	Other functional intestinal disorders	7624	1.74487	0	< 1.214E-08	82360600	8.07249e-82
M81	Osteoporosis without pathological fracture	J96	Respiratory failure, not elsewhere classified	4557	1.70484	0	< 1.214E-08	82360600	4.33579e-81
I10	Essential (primary) hypertension	J81	Pulmonary oedema	4711	1.35055	4.93261e-189	< 1.214E-08	82360600	5.34711e-81
E05	Thyrotoxicosis [hyperthyroidism]	F03	Unspecified dementia	1966	1.1498	7.69624e-16	< 1.214E-08	82360600	6.32597e-81
M35	Other systemic involvement of connective tissue	J15	Bacterial pneumonia, not elsewhere classified	1397	1.25299	2.23755e-28	< 1.214E-08	82360600	8.14121e-81
C50	Malignant neoplasm of breast	L59	Other disorders of skin and subcutaneous tissue related to radiation	334	8.71895	0	< 1.214E-08	82360600	1.17471e-80
I64	Stroke, not specified as haemorrhage or infarction	J18	Pneumonia, organism unspecified	24701	1.0488	1.11347e-24	< 1.214E-08	82360600	3.47811e-80
I48	Atrial fibrillation and flutter	I61	Intracerebral haemorrhage	3608	1.26998	2.68448e-111	< 1.214E-08	82360600	4.33821e-80
F10	Mental and behavioural disorders due to use of alcohol	L89	Decubitus ulcer	1130	1.82424	1.77581e-224	< 1.214E-08	82360600	5.05282e-80
M47	Spondylosis	K59	Other functional intestinal disorders	3278	1.22927	9.58191e-35	< 1.214E-08	82360600	6.59811e-80
M81	Osteoporosis without pathological fracture	J22	Unspecified acute lower respiratory infection	1281	2.66965	0	< 1.214E-08	82360600	7.58746e-80
K80	Cholelithiasis	K91	Postprocedural disorders of digestive system, not elsewhere classified	1055	2.02656	4.44879e-243	< 1.214E-08	82360600	9.6496e-80
K26	Duodenal ulcer	A41	Other septicaemia	3088	1.21432	3.36901e-29	< 1.214E-08	82360600	1.05405e-79
M16	Coxarthrosis [arthrosis of hip]	I80	Phlebitis and thrombophlebitis	3560	1.1968	7.29409e-57	< 1.214E-08	82360600	1.38567e-79
K29	Gastritis and duodenitis	C25	Malignant neoplasm of pancreas	663	1.35297	1.65947e-16	< 1.214E-08	82360600	1.47003e-79
I25	Chronic ischaemic heart disease	K52	Other noninfective gastroenteritis and colitis	4732	1.14811	1.04102e-53	< 1.214E-08	82360600	3.17983e-79
J18	Pneumonia, organism unspecified	J15	Bacterial pneumonia, not elsewhere classified	23792	2.48167	0	< 1.214E-08	82360600	3.4605e-79
I63	Cerebral infarction	L89	Decubitus ulcer	1420	1.19725	1.49763e-13	< 1.214E-08	82360600	5.96891e-79
I10	Essential (primary) hypertension	G96	Other disorders of central nervous system	2409	1.26243	1.21358e-56	< 1.214E-08	82360600	7.87993e-79
M54	Dorsalgia	F33	Recurrent depressive disorder	2082	1.40627	5.89599e-59	< 1.214E-08	82360600	1.10162e-78
I25	Chronic ischaemic heart disease	L98	Other disorders of skin and subcutaneous tissue, not elsewhere classified	3671	1.09891	1.97723e-20	< 1.214E-08	82360600	1.1407e-78
M79	Other soft tissue disorders, not elsewhere classified	M81	Osteoporosis without pathological fracture	7437	1.07849	2.92363e-12	< 1.214E-08	82360600	1.24243e-78
K51	Ulcerative colitis	M81	Osteoporosis without pathological fracture	1686	1.65993	1.46251e-254	< 1.214E-08	82360600	2.73876e-78
K10	Other diseases of jaws	I08	Multiple valve diseases	320	34.982	0	< 1.214E-08	82360600	4.67063e-78
M54	Dorsalgia	N30	Cystitis	13245	1.13836	1.20834e-62	< 1.214E-08	82360600	8.33056e-78
K30	Dyspepsia	F17	Mental and behavioural disorders due to use of tobacco	2028	1.44239	1.01973e-50	< 1.214E-08	82360600	8.89657e-78
I20	Angina pectoris	I24	Other acute ischaemic heart diseases	5151	4.84261	0	< 1.214E-08	82360600	1.87871e-77
G35	Multiple sclerosis	L89	Decubitus ulcer	746	16.7167	0	< 1.214E-08	82360600	2.5375e-77
I20	Angina pectoris	I97	Postprocedural disorders of circulatory system, not elsewhere classified	749	1.62217	1.8669e-76	< 1.214E-08	82360600	2.60813e-77
D50	Iron deficiency anaemia	C18	Malignant neoplasm of colon	2304	3.12694	0	< 1.214E-08	82360600	2.86741e-77
M89	Other disorders of bone	C79	Secondary malignant neoplasm of other sites	575	1.99605	7.59382e-59	< 1.214E-08	82360600	3.10237e-77
L02	Cutaneous abscess, furuncle and carbuncle	F17	Mental and behavioural disorders due to use of tobacco	1867	1.89202	8.26807e-189	< 1.214E-08	82360600	3.37399e-77
N81	Female genital prolapse	N30	Cystitis	6982	1.11555	2.22221e-35	< 1.214E-08	82360600	3.42403e-77
K30	Dyspepsia	K57	Diverticular disease of intestine	5700	1.71407	9.115808e-319	< 1.214E-08	82360600	4.16127e-77
K29	Gastritis and duodenitis	E87	Other disorders of fluid, electrolyte and acid-base balance	2747	1.4279	3.71741e-75	< 1.214E-08	82360600	7.82095e-77
G40	Epilepsy	N39	Other disorders of urinary system	4159	1.69189	0	< 1.214E-08	82360600	7.9477e-77
M05	Seropositive rheumatoid arthritis	D64	Other anaemias	2072	1.48043	9.78354e-196	< 1.214E-08	82360600	8.97917e-77
G40	Epilepsy	G41	Status epilepticus	2654	29.5076	0	< 1.214E-08	82360600	1.02107e-76
C34	Malignant neoplasm of bronchus and lung	C79	Secondary malignant neoplasm of other sites	9041	6.23499	0	< 1.214E-08	82360600	1.20005e-76
J45	Asthma	H25	Senile cataract	6227	1.26823	7.55556e-126	< 1.214E-08	82360600	1.30659e-76
F10	Mental and behavioural disorders due to use of alcohol	F33	Recurrent depressive disorder	3623	6.31015	0	< 1.214E-08	82360600	1.4612e-76
C54	Malignant neoplasm of corpus uteri	K56	Paralytic ileus and intestinal obstruction without hernia	738	2.87558	0	< 1.214E-08	82360600	2.62454e-76
E11	Non-insulin-dependent diabetes mellitus	F00	Dementia in Alzheimer's disease	1263	1.19295	7.49991e-28	< 1.214E-08	82360600	2.85664e-76
I25	Chronic ischaemic heart disease	N17	Acute renal failure	3930	1.6205	0	< 1.214E-08	82360600	4.77167e-76
D25	Leiomyoma of uterus	N99	Postprocedural disorders of genitourinary system, not elsewhere classified	749	2.3849	5.0832e-151	< 1.214E-08	82360600	7.68932e-76
L40	Psoriasis	E86	Volume depletion	783	1.40343	5.39518e-41	< 1.214E-08	82360600	1.0331e-75
E11	Non-insulin-dependent diabetes mellitus	I95	Hypotension	2234	1.55699	5.01113e-286	< 1.214E-08	82360600	1.08805e-75
E11	Non-insulin-dependent diabetes mellitus	F01	Vascular dementia	1451	1.72022	2.50158e-256	< 1.214E-08	82360600	3.13459e-75
E11	Non-insulin-dependent diabetes mellitus	J18	Pneumonia, organism unspecified	25920	1.24529	0	< 1.214E-08	82360600	4.22533e-75
M51	Other intervertebral disc disorders	N31	Neuromuscular dysfunction of bladder, not elsewhere classified	1363	1.7979	9.46421e-195	< 1.214E-08	82360600	7.56931e-75
M05	Seropositive rheumatoid arthritis	M85	Other disorders of bone density and structure	890	2.33561	1.27586e-268	< 1.214E-08	82360600	1.26041e-74
I80	Phlebitis and thrombophlebitis	L98	Other disorders of skin and subcutaneous tissue, not elsewhere classified	1506	1.58201	2.91664e-90	< 1.214E-08	82360600	4.09498e-74
C91	Lymphoid leukaemia	J18	Pneumonia, organism unspecified	2407	2.56232	0	< 1.214E-08	82360600	8.6844e-74
J42	Unspecified chronic bronchitis	C34	Malignant neoplasm of bronchus and lung	2110	1.24075	1.96847e-34	< 1.214E-08	82360600	1.04453e-73
D25	Leiomyoma of uterus	I10	Essential (primary) hypertension	7390	1.12412	9.11141e-39	< 1.214E-08	82360600	1.18688e-73
K44	Diaphragmatic hernia	K59	Other functional intestinal disorders	4536	1.56418	3.46085e-199	< 1.214E-08	82360600	1.69439e-73
I10	Essential (primary) hypertension	I15	Secondary hypertension	7116	2.77807	0	< 1.214E-08	82360600	4.29643e-73
C56	Malignant neoplasm of ovary	E86	Volume depletion	793	1.38015	2.04475e-112	< 1.214E-08	82360600	5.14693e-73
C50	Malignant neoplasm of breast	A49	Bacterial infection of unspecified site	687	1.32078	3.31186e-50	< 1.214E-08	82360600	9.05912e-73
A46	Erysipelas	J96	Respiratory failure, not elsewhere classified	2171	1.22732	2.1847e-31	< 1.214E-08	82360600	1.65269e-72
M54	Dorsalgia	M19	Other arthrosis	6905	1.26382	1.60328e-85	< 1.214E-08	82360600	2.04946e-72
M81	Osteoporosis without pathological fracture	F03	Unspecified dementia	4290	1.27154	4.21299e-86	< 1.214E-08	82360600	3.88967e-72
E11	Non-insulin-dependent diabetes mellitus	E13	Other specified diabetes mellitus	2452	6.12953	0	< 1.214E-08	82360600	4.31391e-72
E10	Insulin-dependent diabetes mellitus	J96	Respiratory failure, not elsewhere classified	3523	1.24274	6.86539e-137	< 1.214E-08	82360600	1.14007e-71
I70	Atherosclerosis	L97	Ulcer of lower limb, not elsewhere classified	9275	6.81013	0	< 1.214E-08	82360600	1.91359e-71
C67	Malignant neoplasm of bladder	K56	Paralytic ileus and intestinal obstruction without hernia	819	2.26959	0	< 1.214E-08	82360600	3.12244e-71
G12	Spinal muscular atrophy and related syndromes	J96	Respiratory failure, not elsewhere classified	805	12.3859	0	< 1.214E-08	82360600	4.19958e-71
M62	Other disorders of muscle	K21	Gastro-oesophageal reflux disease	4173	1.39712	1.94015e-90	< 1.214E-08	82360600	4.69853e-71
M06	Other rheumatoid arthritis	N30	Cystitis	2891	1.20875	1.60711e-61	< 1.214E-08	82360600	5.40115e-71
L40	Psoriasis	A41	Other septicaemia	752	1.5764	1.13519e-78	< 1.214E-08	82360600	6.63233e-71
I80	Phlebitis and thrombophlebitis	L97	Ulcer of lower limb, not elsewhere classified	1850	1.84679	7.20691e-213	< 1.214E-08	82360600	7.68954e-71
E66	Obesity	J96	Respiratory failure, not elsewhere classified	3437	1.89805	0	< 1.214E-08	82360600	1.04374e-70
N92	Excessive, frequent and irregular menstruation	F17	Mental and behavioural disorders due to use of tobacco	1969	1.22005	1.58177e-21	< 1.214E-08	82360600	1.61855e-70
M17	Gonarthrosis [arthrosis of knee]	A46	Erysipelas	3240	1.08281	2.10587e-10	< 1.214E-08	82360600	1.69772e-70
Q21	Congenital malformations of cardiac septa	J35	Chronic diseases of tonsils and adenoids	710	1.33001	1.64563e-39	< 1.214E-08	82360600	1.83093e-70
I10	Essential (primary) hypertension	F00	Dementia in Alzheimer's disease	3844	1.27636	2.62645e-100	< 1.214E-08	82360600	2.03608e-70
J45	Asthma	J46	Status asthmaticus	4143	17.1764	0	< 1.214E-08	82360600	3.71798e-70
I48	Atrial fibrillation and flutter	N18	Chronic renal failure	7409	1.12002	1.60825e-81	< 1.214E-08	82360600	5.1897e-70
I25	Chronic ischaemic heart disease	J90	Pleural effusion, not elsewhere classified	2947	1.31772	3.05212e-122	< 1.214E-08	82360600	5.29411e-70
C34	Malignant neoplasm of bronchus and lung	D70	Agranulocytosis	432	5.48165	0	< 1.214E-08	82360600	9.62375e-70
I48	Atrial fibrillation and flutter	L97	Ulcer of lower limb, not elsewhere classified	4792	1.10361	1.53892e-32	< 1.214E-08	82360600	1.11939e-69
I20	Angina pectoris	I26	Pulmonary embolism	3941	1.13312	2.69202e-33	< 1.214E-08	82360600	1.45878e-69
E11	Non-insulin-dependent diabetes mellitus	C22	Malignant neoplasm of liver and intrahepatic bile ducts	749	1.58941	7.34885e-108	< 1.214E-08	82360600	1.7555e-69
C34	Malignant neoplasm of bronchus and lung	J96	Respiratory failure, not elsewhere classified	4136	1.63046	0	< 1.214E-08	82360600	2.88516e-69
J45	Asthma	F32	Depressive episode	2327	1.23068	5.24893e-39	< 1.214E-08	82360600	4.0474e-69
E10	Insulin-dependent diabetes mellitus	I73	Other peripheral vascular diseases	4048	2.51106	0	< 1.214E-08	82360600	4.14237e-69
I20	Angina pectoris	J81	Pulmonary oedema	3378	1.27457	1.57759e-92	< 1.214E-08	82360600	9.73025e-69
N63	Unspecified lump in breast	G95	Other diseases of spinal cord	415	1.56707	4.10578e-19	< 1.214E-08	82360600	1.79348e-68
F10	Mental and behavioural disorders due to use of alcohol	A46	Erysipelas	3390	1.9598	0	< 1.214E-08	82360600	1.9685e-68
J44	Other chronic obstructive pulmonary disease	N30	Cystitis	16137	1.16373	0	< 1.214E-08	82360600	2.43617e-68
I25	Chronic ischaemic heart disease	L97	Ulcer of lower limb, not elsewhere classified	5196	1.23229	2.64584e-141	< 1.214E-08	82360600	2.49771e-68
K51	Ulcerative colitis	K91	Postprocedural disorders of digestive system, not elsewhere classified	867	12.2609	0	< 1.214E-08	82360600	2.67694e-68
M51	Other intervertebral disc disorders	G96	Other disorders of central nervous system	971	1.21172	7.27328e-12	< 1.214E-08	82360600	2.73752e-68
C18	Malignant neoplasm of colon	D63	Anaemia in chronic diseases classified elsewhere	1983	3.10414	0	< 1.214E-08	82360600	5.90783e-68
M80	Osteoporosis with pathological fracture	I46	Cardiac arrest	453	1.33843	1.3478e-13	< 1.214E-08	82360600	8.00931e-68
E11	Non-insulin-dependent diabetes mellitus	J81	Pulmonary oedema	2794	1.82837	0	< 1.214E-08	82360600	1.07531e-67
J20	Acute bronchitis	J03	Acute tonsillitis	2276	1.32188	8.26542e-61	< 1.214E-08	82360600	1.11844e-67
I48	Atrial fibrillation and flutter	F05	Delirium, not induced by alcohol and other psychoactive substances	1690	1.17929	7.02354e-27	< 1.214E-08	82360600	1.32543e-67
C16	Malignant neoplasm of stomach	D63	Anaemia in chronic diseases classified elsewhere	827	5.62211	0	< 1.214E-08	82360600	1.40768e-67
Q25	Congenital malformations of great arteries	B34	Viral infection of unspecified site	607	2.02674	2.59136e-140	< 1.214E-08	82360600	1.8728e-67
K50	Crohn's disease [regional enteritis]	K91	Postprocedural disorders of digestive system, not elsewhere classified	814	27.0949	0	< 1.214E-08	82360600	2.41119e-67
E66	Obesity	N19	Unspecified renal failure	1521	1.21778	1.21778e-25	< 1.214E-08	82360600	2.60682e-67
G45	Transient cerebral ischaemic attacks and related syndromes	G40	Epilepsy	4120	2.47515	0	< 1.214E-08	82360600	3.32443e-67
G40	Epilepsy	D64	Other anaemias	3219	1.11595	2.56675e-25	< 1.214E-08	82360600	4.89193e-67
I50	Heart failure	E50	Vitamin A deficiency	964	4.9588	0	< 1.214E-08	82360600	5.9278e-67
I10	Essential (primary) hypertension	D68	Other coagulation defects	2577	1.30679	4.92565e-86	< 1.214E-08	82360600	7.11563e-67
G62	Other polyneuropathies	E86	Volume depletion	1501	1.48638	1.01587e-64	< 1.214E-08	82360600	9.63152e-67
C53	Malignant neoplasm of cervix uteri	D63	Anaemia in chronic diseases classified elsewhere	439	7.80652	0	< 1.214E-08	82360600	2.13643e-66
I48	Atrial fibrillation and flutter	F01	Vascular dementia	2054	1.34234	4.02254e-104	< 1.214E-08	82360600	2.9422e-66
I10	Essential (primary) hypertension	D50	Iron deficiency anaemia	7468	1.08136	3.07176e-23	< 1.214E-08	82360600	5.99264e-66
C18	Malignant neoplasm of colon	C77	Secondary and unspecified malignant neoplasm of lymph nodes	1323	3.23011	0	< 1.214E-08	82360600	7.75145e-66
K57	Diverticular disease of intestine	K91	Postprocedural disorders of digestive system, not elsewhere classified	753	2.72353	1.50882e-264	< 1.214E-08	82360600	1.05481e-65
E10	Insulin-dependent diabetes mellitus	N39	Other disorders of urinary system	6088	1.78974	0	< 1.214E-08	82360600	1.13881e-65
H36	Retinal disorders in diseases classified elsewhere	I46	Cardiac arrest	499	1.86322	2.40064e-53	< 1.214E-08	82360600	1.32617e-65
D86	Sarcoidosis	M81	Osteoporosis without pathological fracture	679	4.04331	0	< 1.214E-08	82360600	1.40519e-65
I35	Nonrheumatic aortic valve disorders	I31	Other diseases of pericardium	724	10.6821	0	< 1.214E-08	82360600	2.27438e-65
M35	Other systemic involvement of connective tissue	N39	Other disorders of urinary system	2839	1.23201	6.02006e-51	< 1.214E-08	82360600	2.69272e-65
F10	Mental and behavioural disorders due to use of alcohol	G96	Other disorders of central nervous system	948	1.46925	4.13389e-65	< 1.214E-08	82360600	2.79899e-65
K50	Crohn's disease [regional enteritis]	M81	Osteoporosis without pathological fracture	999	2.46346	0	< 1.214E-08	82360600	3.36921e-65
I10	Essential (primary) hypertension	K55	Vascular disorders of intestine	1823	1.22909	4.61092e-39	< 1.214E-08	82360600	4.13866e-65
G45	Transient cerebral ischaemic attacks and related syndromes	F00	Dementia in Alzheimer's disease	859	1.28155	4.24516e-14	< 1.214E-08	82360600	4.42493e-65
I48	Atrial fibrillation and flutter	D62	Acute posthaemorrhagic anaemia	3226	1.24118	2.25335e-89	< 1.214E-08	82360600	5.6932e-65
I64	Stroke, not specified as haemorrhage or infarction	N30	Cystitis	17545	1.21938	8.9334e-248	< 1.214E-08	82360600	6.03267e-65
C61	Malignant neoplasm of prostate	N39	Other disorders of urinary system	2669	1.15306	5.69489e-50	< 1.214E-08	82360600	1.01095e-64
K25	Gastric ulcer	C16	Malignant neoplasm of stomach	1338	4.31025	0	< 1.214E-08	82360600	1.06443e-64
I20	Angina pectoris	I31	Other diseases of pericardium	1076	1.95827	9.77945e-200	< 1.214E-08	82360600	1.14958e-64
C77	Secondary and unspecified malignant neoplasm of lymph nodes	I89	Other noninfective disorders of lymphatic vessels and lymph nodes	619	6.46394	0	< 1.214E-08	82360600	1.21559e-64
H81	Disorders of vestibular function	F00	Dementia in Alzheimer's disease	465	1.3595	4.58802e-11	< 1.214E-08	82360600	2.31137e-64
G45	Transient cerebral ischaemic attacks and related syndromes	F32	Depressive episode	2691	1.25528	1.57013e-38	< 1.214E-08	82360600	2.48898e-64
I25	Chronic ischaemic heart disease	D62	Acute posthaemorrhagic anaemia	3413	1.32515	1.02754e-139	< 1.214E-08	82360600	2.90931e-64
I48	Atrial fibrillation and flutter	J15	Bacterial pneumonia, not elsewhere classified	11109	1.13965	6.43108e-109	< 1.214E-08	82360600	3.74916e-64
N87	Dysplasia of cervix uteri	N92	Excessive, frequent and irregular menstruation	4656	1.17802	9.26778e-40	< 1.214E-08	82360600	3.78135e-64
I69	Sequelae of cerebrovascular disease	A41	Other septicaemia	6476	1.36963	5.88831e-299	< 1.214E-08	82360600	4.76254e-64
M35	Other systemic involvement of connective tissue	M85	Other disorders of bone density and structure	1236	2.99803	0	< 1.214E-08	82360600	6.24293e-64
C77	Secondary and unspecified malignant neoplasm of lymph nodes	E86	Volume depletion	1180	1.42829	2.01304e-101	< 1.214E-08	82360600	9.06125e-64
M62	Other disorders of muscle	E55	Vitamin D deficiency	917	2.39213	6.84975e-88	< 1.214E-08	82360600	9.22994e-64
E78	Disorders of lipoprotein metabolism and other lipidaemias	I46	Cardiac arrest	2044	1.33061	2.25125e-52	< 1.214E-08	82360600	1.00842e-63
K51	Ulcerative colitis	K56	Paralytic ileus and intestinal obstruction without hernia	1534	5.91774	0	< 1.214E-08	82360600	1.08683e-63
E66	Obesity	E68	Sequelae of hyperalimentation	936	4.04539	0	< 1.214E-08	82360600	1.1072e-63
C16	Malignant neoplasm of stomach	E86	Volume depletion	913	1.94056	5.369673e-314	< 1.214E-08	82360600	3.33421e-63
E10	Insulin-dependent diabetes mellitus	J15	Bacterial pneumonia, not elsewhere classified	3446	1.66304	0	< 1.214E-08	82360600	4.38962e-63
E14	Unspecified diabetes mellitus	I46	Cardiac arrest	776	1.88715	1.51006e-86	< 1.214E-08	82360600	6.92856e-63
J90	Pleural effusion, not elsewhere classified	C45	Mesothelioma	622	42.0712	0	< 1.214E-08	82360600	7.36011e-63
C15	Malignant neoplasm of oesophagus	D63	Anaemia in chronic diseases classified elsewhere	593	3.97555	0	< 1.214E-08	82360600	1.24783e-62
C67	Malignant neoplasm of bladder	N39	Other disorders of urinary system	1802	1.50042	4.98626e-305	< 1.214E-08	82360600	1.24829e-62
N84	Polyp of female genital tract	C54	Malignant neoplasm of corpus uteri	781	4.1689	0	< 1.214E-08	82360600	1.25522e-62
I35	Nonrheumatic aortic valve disorders	K02	Dental caries	995	5.53638	0	< 1.214E-08	82360600	1.56951e-62
I20	Angina pectoris	E20	Hypoparathyroidism	873	4.17268	0	< 1.214E-08	82360600	1.77277e-62
M81	Osteoporosis without pathological fracture	F00	Dementia in Alzheimer's disease	1243	1.4768	1.21422e-63	< 1.214E-08	82360600	2.24627e-62
E10	Insulin-dependent diabetes mellitus	A09	Diarrhoea and gastroenteritis of presumed infectious origin	3597	2.56191	0	< 1.214E-08	82360600	2.43892e-62
E10	Insulin-dependent diabetes mellitus	N08	Glomerular disorders in diseases classified elsewhere	619	15.4891	0	< 1.214E-08	82360600	2.85223e-62
I70	Atherosclerosis	K92	Other diseases of digestive system	3763	1.18262	1.44622e-53	< 1.214E-08	82360600	3.49593e-62
I20	Angina pectoris	F41	Other anxiety disorders	1671	1.20987	5.34373e-33	< 1.214E-08	82360600	4.42547e-62
I10	Essential (primary) hypertension	N30	Cystitis	35081	1.09882	1.0981e-163	< 1.214E-08	82360600	4.84371e-62
E11	Non-insulin-dependent diabetes mellitus	M14	Arthropathies in other diseases classified elsewhere	862	6.04978	0	< 1.214E-08	82360600	6.16067e-62
I73	Other peripheral vascular diseases	J22	Unspecified acute lower respiratory infection	475	1.29991	6.89717e-12	< 1.214E-08	82360600	1.01002e-61
F10	Mental and behavioural disorders due to use of alcohol	G62	Other polyneuropathies	3808	4.2285	0	< 1.214E-08	82360600	1.42742e-61
I20	Angina pectoris	K29	Gastritis and duodenitis	11260	1.48903	0	< 1.214E-08	82360600	1.56952e-61
D64	Other anaemias	D46	Myelodysplastic syndromes	2063	8.88699	0	< 1.214E-08	82360600	1.66547e-61
I50	Heart failure	I95	Hypotension	3586	2.02874	0	< 1.214E-08	82360600	1.74935e-61
C20	Malignant neoplasm of rectum	N13	Obstructive and reflux uropathy	813	3.76069	0	< 1.214E-08	82360600	2.13021e-61
F10	Mental and behavioural disorders due to use of alcohol	I61	Intracerebral haemorrhage	1918	2.36259	0	< 1.214E-08	82360600	2.54533e-61
E10	Insulin-dependent diabetes mellitus	M14	Arthropathies in other diseases classified elsewhere	753	12.9827	0	< 1.214E-08	82360600	2.84464e-61
C50	Malignant neoplasm of breast	I78	Diseases of capillaries	519	1.61458	4.00195e-63	< 1.214E-08	82360600	3.47386e-61
H36	Retinal disorders in diseases classified elsewhere	E87	Other disorders of fluid, electrolyte and acid-base balance	1016	1.95231	5.93279e-131	< 1.214E-08	82360600	4.14023e-61
E11	Non-insulin-dependent diabetes mellitus	K52	Other noninfective gastroenteritis and colitis	3606	1.20416	2.34873e-84	< 1.214E-08	82360600	6.33133e-61
M10	Gout	E86	Volume depletion	2247	1.4749	2.12032e-116	< 1.214E-08	82360600	6.7542e-61
C54	Malignant neoplasm of corpus uteri	D64	Other anaemias	775	1.21356	1.66723e-23	< 1.214E-08	82360600	6.79802e-61
I21	Acute myocardial infarction	I51	Complications and ill-defined descriptions of heart disease	3018	1.99692	0	< 1.214E-08	82360600	7.13785e-61
J45	Asthma	I50	Heart failure	7340	1.47648	0	< 1.214E-08	82360600	7.22722e-61
K59	Other functional intestinal disorders	J96	Respiratory failure, not elsewhere classified	4157	1.11247	3.1272e-18	< 1.214E-08	82360600	1.18845e-60
C53	Malignant neoplasm of cervix uteri	K56	Paralytic ileus and intestinal obstruction without hernia	642	5.26442	0	< 1.214E-08	82360600	1.5444e-60
H36	Retinal disorders in diseases classified elsewhere	L97	Ulcer of lower limb, not elsewhere classified	1931	5.16639	0	< 1.214E-08	82360600	2.04418e-60
Q21	Congenital malformations of cardiac septa	B34	Viral infection of unspecified site	936	2.27036	0	< 1.214E-08	82360600	2.34892e-60
G45	Transient cerebral ischaemic attacks and related syndromes	I61	Intracerebral haemorrhage	1798	1.90258	1.22646e-173	< 1.214E-08	82360600	2.75137e-60
G40	Epilepsy	J69	Pneumonitis due to solids and liquids	801	5.67635	0	< 1.214E-08	82360600	3.73406e-60
C90	Multiple myeloma and malignant plasma cell neoplasms	J18	Pneumonia, organism unspecified	1780	2.75894	0	< 1.214E-08	82360600	4.02784e-60
M48	Other spondylopathies	N30	Cystitis	4472	1.14374	3.38064e-39	< 1.214E-08	82360600	4.86471e-60
I63	Cerebral infarction	D68	Other coagulation defects	1330	2.65061	2.005e-284	< 1.214E-08	82360600	5.20027e-60
E05	Thyrotoxicosis [hyperthyroidism]	M81	Osteoporosis without pathological fracture	4190	1.1493	3.2785e-35	< 1.214E-08	82360600	6.53501e-60
M35	Other systemic involvement of connective tissue	E87	Other disorders of fluid, electrolyte and acid-base balance	1056	1.16305	5.94246e-11	< 1.214E-08	82360600	1.62288e-59
I48	Atrial fibrillation and flutter	I95	Hypotension	3510	1.52771	0	< 1.214E-08	82360600	1.98503e-59
C18	Malignant neoplasm of colon	K91	Postprocedural disorders of digestive system, not elsewhere classified	927	4.38307	0	< 1.214E-08	82360600	2.63397e-59
C54	Malignant neoplasm of corpus uteri	D63	Anaemia in chronic diseases classified elsewhere	429	3.8328	0	< 1.214E-08	82360600	3.92554e-59
A46	Erysipelas	A41	Other septicaemia	3513	1.78829	0	< 1.214E-08	82360600	5.45152e-59
F10	Mental and behavioural disorders due to use of alcohol	J22	Unspecified acute lower respiratory infection	642	1.80749	5.88648e-122	< 1.214E-08	82360600	5.63589e-59
Q21	Congenital malformations of cardiac septa	J18	Pneumonia, organism unspecified	1337	2.60829	0	< 1.214E-08	82360600	6.18453e-59
M62	Other disorders of muscle	E03	Other hypothyroidism	2124	1.19183	2.83658e-15	< 1.214E-08	82360600	6.44806e-59
C32	Malignant neoplasm of larynx	J18	Pneumonia, organism unspecified	1164	1.20604	3.77924e-38	< 1.214E-08	82360600	6.64309e-59
M10	Gout	I46	Cardiac arrest	456	1.5785	7.67369e-31	< 1.214E-08	82360600	8.2114e-59
Q21	Congenital malformations of cardiac septa	J45	Asthma	1062	1.14662	1.61766e-16	< 1.214E-08	82360600	9.35883e-59
C44	Other malignant neoplasms of skin	C79	Secondary malignant neoplasm of other sites	1180	1.27843	3.72359e-37	< 1.214E-08	82360600	1.30538e-58
Q25	Congenital malformations of great arteries	J45	Asthma	690	1.30852	1.89119e-27	< 1.214E-08	82360600	1.42895e-58
I21	Acute myocardial infarction	I73	Other peripheral vascular diseases	5778	1.4645	6.82221e-252	< 1.214E-08	82360600	1.46647e-58
K21	Gastro-oesophageal reflux disease	F17	Mental and behavioural disorders due to use of tobacco	1377	1.57084	1.25715e-63	< 1.214E-08	82360600	1.59319e-58
M10	Gout	A41	Other septicaemia	1802	1.54695	8.16577e-115	< 1.214E-08	82360600	1.95638e-58
K30	Dyspepsia	K62	Other diseases of anus and rectum	5810	1.38097	1.18681e-115	< 1.214E-08	82360600	2.51365e-58
M06	Other rheumatoid arthritis	D64	Other anaemias	2579	1.51209	2.59543e-239	< 1.214E-08	82360600	2.52528e-58
I70	Atherosclerosis	L89	Decubitus ulcer	2906	3.49588	0	< 1.214E-08	82360600	2.81239e-58
K04	Diseases of pulp and periapical tissues	E86	Volume depletion	893	1.27676	2.82022e-12	< 1.214E-08	82360600	3.73127e-58
K80	Cholelithiasis	C25	Malignant neoplasm of pancreas	1422	1.95409	7.55465e-206	< 1.214E-08	82360600	3.90282e-58
E10	Insulin-dependent diabetes mellitus	K59	Other functional intestinal disorders	4665	1.37457	0	< 1.214E-08	82360600	3.90962e-58
M06	Other rheumatoid arthritis	L97	Ulcer of lower limb, not elsewhere classified	988	2.63721	0	< 1.214E-08	82360600	5.94462e-58
E10	Insulin-dependent diabetes mellitus	A49	Bacterial infection of unspecified site	1654	2.76746	0	< 1.214E-08	82360600	5.9631e-58
J43	Emphysema	J96	Respiratory failure, not elsewhere classified	3560	9.22815	0	< 1.214E-08	82360600	6.28263e-58
N81	Female genital prolapse	N99	Postprocedural disorders of genitourinary system, not elsewhere classified	2822	13.0853	0	< 1.214E-08	82360600	9.00454e-58
C62	Malignant neoplasm of testis	C78	Secondary malignant neoplasm of respiratory and digestive organs	656	16.3802	0	< 1.214E-08	82360600	1.11928e-57
M17	Gonarthrosis [arthrosis of knee]	M19	Other arthrosis	8706	2.01076	0	< 1.214E-08	82360600	1.17631e-57
C53	Malignant neoplasm of cervix uteri	E86	Volume depletion	484	1.67699	1.76998e-128	< 1.214E-08	82360600	2.55167e-57
E10	Insulin-dependent diabetes mellitus	F03	Unspecified dementia	2735	1.4825	9.414e-294	< 1.214E-08	82360600	4.9688e-57
J45	Asthma	J22	Unspecified acute lower respiratory infection	976	3.11033	0	< 1.214E-08	82360600	5.79569e-57
M32	Systemic lupus erythematosus	M81	Osteoporosis without pathological fracture	634	6.15154	0	< 1.214E-08	82360600	6.58477e-57
E11	Non-insulin-dependent diabetes mellitus	J22	Unspecified acute lower respiratory infection	1153	1.62741	2.69339e-194	< 1.214E-08	82360600	7.98984e-57
J44	Other chronic obstructive pulmonary disease	I27	Other pulmonary heart diseases	5245	5.20498	0	< 1.214E-08	82360600	8.37389e-57
F10	Mental and behavioural disorders due to use of alcohol	F41	Other anxiety disorders	2661	3.99898	0	< 1.214E-08	82360600	1.10242e-56
D37	Neoplasm of uncertain or unknown behaviour of oral cavity and digestive organs	C78	Secondary malignant neoplasm of respiratory and digestive organs	862	3.52334	7.65231e-289	< 1.214E-08	82360600	1.13903e-56
L97	Ulcer of lower limb, not elsewhere classified	I46	Cardiac arrest	556	1.91709	7.11734e-78	< 1.214E-08	82360600	1.23116e-56
Q25	Congenital malformations of great arteries	H65	Nonsuppurative otitis media	510	2.33283	7.44827e-188	< 1.214E-08	82360600	1.48438e-56
K62	Other diseases of anus and rectum	F03	Unspecified dementia	2834	1.12353	1.44668e-15	< 1.214E-08	82360600	1.48915e-56
Q54	Hypospadias	N36	Other disorders of urethra	344	56.4399	0	< 1.214E-08	82360600	1.98932e-56
F10	Mental and behavioural disorders due to use of alcohol	K02	Dental caries	1279	1.35102	5.81215e-59	< 1.214E-08	82360600	2.55414e-56
C43	Malignant melanoma of skin	D23	Other benign neoplasms of skin	1835	7.5205	0	< 1.214E-08	82360600	3.40207e-56
E16	Other disorders of pancreatic internal secretion	I46	Cardiac arrest	398	1.75798	1.92418e-42	< 1.214E-08	82360600	4.03271e-56
G20	Parkinson's disease	A41	Other septicaemia	1229	1.4104	8.25986e-107	< 1.214E-08	82360600	5.15816e-56
E10	Insulin-dependent diabetes mellitus	E87	Other disorders of fluid, electrolyte and acid-base balance	3359	2.3307	0	< 1.214E-08	82360600	5.57866e-56
C50	Malignant neoplasm of breast	M90	Osteopathies in diseases classified elsewhere	416	8.47428	0	< 1.214E-08	82360600	5.59675e-56
J45	Asthma	G47	Sleep disorders	2071	1.39924	9.93879e-97	< 1.214E-08	82360600	6.45877e-56
D27	Benign neoplasm of ovary	K43	Ventral hernia	777	1.47918	2.80789e-33	< 1.214E-08	82360600	6.91513e-56
E10	Insulin-dependent diabetes mellitus	G63	Polyneuropathy in diseases classified elsewhere	1305	9.72346	0	< 1.214E-08	82360600	7.46976e-56
G45	Transient cerebral ischaemic attacks and related syndromes	D68	Other coagulation defects	940	2.43574	3.2717e-160	< 1.214E-08	82360600	9.59483e-56
K50	Crohn's disease [regional enteritis]	E86	Volume depletion	995	4.11417	0	< 1.214E-08	82360600	9.59483e-56
Q21	Congenital malformations of cardiac septa	H66	Suppurative and unspecified otitis media	667	1.98324	2.99476e-204	< 1.214E-08	82360600	1.95868e-55
C34	Malignant neoplasm of bronchus and lung	C77	Secondary and unspecified malignant neoplasm of lymph nodes	3394	4.94176	0	< 1.214E-08	82360600	2.03549e-55
E11	Non-insulin-dependent diabetes mellitus	J90	Pleural effusion, not elsewhere classified	1536	1.11206	3.04556e-14	< 1.214E-08	82360600	2.34781e-55
K20	Oesophagitis	E86	Volume depletion	2284	1.62795	1.54355e-125	< 1.214E-08	82360600	2.87003e-55
M05	Seropositive rheumatoid arthritis	I50	Heart failure	2324	1.10438	2.30041e-18	< 1.214E-08	82360600	3.00076e-55
K70	Alcoholic liver disease	K72	Hepatic failure, not elsewhere classified	4535	32.9204	0	< 1.214E-08	82360600	3.00664e-55
M62	Other disorders of muscle	K30	Dyspepsia	6546	1.50123	2.0927e-210	< 1.214E-08	82360600	3.46042e-55
B27	Infectious mononucleosis	J35	Chronic diseases of tonsils and adenoids	1099	2.09321	1.43408e-128	< 1.214E-08	82360600	4.1325e-55
C61	Malignant neoplasm of prostate	G55	Nerve root and plexus compressions in diseases classified elsewhere	383	9.09964	0	< 1.214E-08	82360600	4.23548e-55
K50	Crohn's disease [regional enteritis]	M85	Other disorders of bone density and structure	351	3.42599	0	< 1.214E-08	82360600	4.48641e-55
L05	Pilonidal cyst	E66	Obesity	1175	1.38935	6.05976e-44	< 1.214E-08	82360600	5.53439e-55
J45	Asthma	A46	Erysipelas	2045	1.31193	3.36048e-58	< 1.214E-08	82360600	7.53046e-55
M62	Other disorders of muscle	K25	Gastric ulcer	2769	1.16467	2.35914e-14	< 1.214E-08	82360600	1.15356e-54
E11	Non-insulin-dependent diabetes mellitus	F05	Delirium, not induced by alcohol and other psychoactive substances	908	1.30849	1.00077e-44	< 1.214E-08	82360600	1.47744e-54
G20	Parkinson's disease	F02	Dementia in other diseases classified elsewhere	813	28.0533	0	< 1.214E-08	82360600	1.84462e-54
G40	Epilepsy	E87	Other disorders of fluid, electrolyte and acid-base balance	2609	2.78195	0	< 1.214E-08	82360600	2.22299e-54
G35	Multiple sclerosis	J96	Respiratory failure, not elsewhere classified	454	1.81594	2.63332e-209	< 1.214E-08	82360600	4.42669e-54
C54	Malignant neoplasm of corpus uteri	C79	Secondary malignant neoplasm of other sites	485	2.23598	5.79543e-241	< 1.214E-08	82360600	4.50874e-54
G20	Parkinson's disease	E86	Volume depletion	2698	1.97648	0	< 1.214E-08	82360600	5.46554e-54
F10	Mental and behavioural disorders due to use of alcohol	I63	Cerebral infarction	4273	1.35004	1.88659e-192	< 1.214E-08	82360600	8.20471e-54
C56	Malignant neoplasm of ovary	D64	Other anaemias	929	1.54662	6.88129e-267	< 1.214E-08	82360600	9.64441e-54
L40	Psoriasis	J96	Respiratory failure, not elsewhere classified	573	1.27965	3.17232e-19	< 1.214E-08	82360600	1.68006e-53
C67	Malignant neoplasm of bladder	C77	Secondary and unspecified malignant neoplasm of lymph nodes	544	4.46349	0	< 1.214E-08	82360600	2.5956e-53
K51	Ulcerative colitis	M85	Other disorders of bone density and structure	534	1.90792	3.89089e-105	< 1.214E-08	82360600	2.75877e-53
N31	Neuromuscular dysfunction of bladder, not elsewhere classified	E86	Volume depletion	962	1.545	2.97766e-45	< 1.214E-08	82360600	3.41302e-53
G40	Epilepsy	I46	Cardiac arrest	753	1.36484	4.11898e-38	< 1.214E-08	82360600	3.83739e-53
E78	Disorders of lipoprotein metabolism and other lipidaemias	N17	Acute renal failure	1786	1.19258	1.43758e-19	< 1.214E-08	82360600	4.3332e-53
K22	Other diseases of oesophagus	E86	Volume depletion	2014	1.4868	1.11578e-124	< 1.214E-08	82360600	4.66983e-53
K70	Alcoholic liver disease	E86	Volume depletion	2020	3.23252	0	< 1.214E-08	82360600	5.12613e-53
I25	Chronic ischaemic heart disease	D68	Other coagulation defects	1677	1.53623	5.98655e-161	< 1.214E-08	82360600	6.01491e-53
E11	Non-insulin-dependent diabetes mellitus	G96	Other disorders of central nervous system	841	1.17529	1.1004e-15	< 1.214E-08	82360600	7.09185e-53
I10	Essential (primary) hypertension	K65	Peritonitis	3143	1.08529	9.08998e-13	< 1.214E-08	82360600	7.6106e-53
I35	Nonrheumatic aortic valve disorders	D68	Other coagulation defects	682	3.18796	0	< 1.214E-08	82360600	7.7699e-53
I64	Stroke, not specified as haemorrhage or infarction	J81	Pulmonary oedema	2537	1.22423	7.78072e-34	< 1.214E-08	82360600	7.9228e-53
C50	Malignant neoplasm of breast	L81	Other disorders of pigmentation	298	4.7136	0	< 1.214E-08	82360600	8.8295e-53
M06	Other rheumatoid arthritis	L98	Other disorders of skin and subcutaneous tissue, not elsewhere classified	980	2.72515	0	< 1.214E-08	82360600	9.12833e-53
C77	Secondary and unspecified malignant neoplasm of lymph nodes	D63	Anaemia in chronic diseases classified elsewhere	1125	4.48702	0	< 1.214E-08	82360600	1.29446e-52
M48	Other spondylopathies	N39	Other disorders of urinary system	3559	1.20264	4.52982e-54	< 1.214E-08	82360600	1.4736e-52
I64	Stroke, not specified as haemorrhage or infarction	J69	Pneumonitis due to solids and liquids	1315	2.5115	3.18191e-257	< 1.214E-08	82360600	1.47826e-52
M05	Seropositive rheumatoid arthritis	M80	Osteoporosis with pathological fracture	1296	2.7235	0	< 1.214E-08	82360600	1.88056e-52
I20	Angina pectoris	A08	Viral and other specified intestinal infections	1632	1.12647	5.66822e-12	< 1.214E-08	82360600	2.20711e-52
E11	Non-insulin-dependent diabetes mellitus	A04	Other bacterial intestinal infections	1017	1.36001	2.5177e-70	< 1.214E-08	82360600	2.60578e-52
K59	Other functional intestinal disorders	A41	Other septicaemia	5313	1.13466	5.33671e-28	< 1.214E-08	82360600	2.66337e-52
C61	Malignant neoplasm of prostate	N30	Cystitis	4086	1.21556	3.79171e-154	< 1.214E-08	82360600	3.46474e-52
C50	Malignant neoplasm of breast	E83	Disorders of mineral metabolism	536	1.57595	9.32094e-106	< 1.214E-08	82360600	3.80783e-52
K30	Dyspepsia	K52	Other noninfective gastroenteritis and colitis	3597	1.64181	2.58885e-170	< 1.214E-08	82360600	4.07222e-52
H43	Disorders of vitreous body	N18	Chronic renal failure	843	1.84455	1.89995e-123	< 1.214E-08	82360600	4.69355e-52
J44	Other chronic obstructive pulmonary disease	A04	Other bacterial intestinal infections	1226	1.36792	5.86276e-99	< 1.214E-08	82360600	5.85711e-52
M48	Other spondylopathies	K59	Other functional intestinal disorders	3272	1.22751	1.19162e-60	< 1.214E-08	82360600	8.19206e-52
F10	Mental and behavioural disorders due to use of alcohol	N17	Acute renal failure	1604	1.92422	2.470328e-322	< 1.214E-08	82360600	1.15448e-51
E10	Insulin-dependent diabetes mellitus	D63	Anaemia in chronic diseases classified elsewhere	1287	1.29554	3.88474e-93	< 1.214E-08	82360600	1.28651e-51
C43	Malignant melanoma of skin	I89	Other noninfective disorders of lymphatic vessels and lymph nodes	318	6.96019	0	< 1.214E-08	82360600	1.44937e-51
M35	Other systemic involvement of connective tissue	J18	Pneumonia, organism unspecified	5077	1.26662	4.54442e-142	< 1.214E-08	82360600	1.72747e-51
C32	Malignant neoplasm of larynx	J95	Postprocedural respiratory disorders, not elsewhere classified	288	29.3504	0	< 1.214E-08	82360600	1.99455e-51
K29	Gastritis and duodenitis	M81	Osteoporosis without pathological fracture	4713	1.1408	5.34219e-22	< 1.214E-08	82360600	2.28994e-51
I73	Other peripheral vascular diseases	D64	Other anaemias	3276	1.09432	5.48989e-14	< 1.214E-08	82360600	2.49123e-51
D30	Benign neoplasm of urinary organs	D09	Carcinoma in situ of other and unspecified sites	1080	18.6374	0	< 1.214E-08	82360600	3.01326e-51
M62	Other disorders of muscle	G62	Other polyneuropathies	1463	1.41812	5.29203e-33	< 1.214E-08	82360600	3.96828e-51
C61	Malignant neoplasm of prostate	N13	Obstructive and reflux uropathy	1970	4.10843	0	< 1.214E-08	82360600	4.10065e-51
E14	Unspecified diabetes mellitus	E86	Volume depletion	2906	1.43958	3.11689e-123	< 1.214E-08	82360600	4.23441e-51
N92	Excessive, frequent and irregular menstruation	N99	Postprocedural disorders of genitourinary system, not elsewhere classified	907	1.77993	1.15374e-95	< 1.214E-08	82360600	4.85099e-51
I25	Chronic ischaemic heart disease	N30	Cystitis	21411	1.02546	3.99824e-10	< 1.214E-08	82360600	5.08967e-51
K85	Acute pancreatitis	E13	Other specified diabetes mellitus	392	7.67548	0	< 1.214E-08	82360600	6.43611e-51
I70	Atherosclerosis	F17	Mental and behavioural disorders due to use of tobacco	1402	2.05453	1.00028e-274	< 1.214E-08	82360600	6.77505e-51
M54	Dorsalgia	M80	Osteoporosis with pathological fracture	6701	3.02115	0	< 1.214E-08	82360600	1.01351e-50
F10	Mental and behavioural disorders due to use of alcohol	K74	Fibrosis and cirrhosis of liver	2846	4.08751	0	< 1.214E-08	82360600	1.4911e-50
F10	Mental and behavioural disorders due to use of alcohol	J44	Other chronic obstructive pulmonary disease	9315	1.63079	0	< 1.214E-08	82360600	1.57813e-50
A46	Erysipelas	E86	Volume depletion	3696	1.18369	6.52555e-33	< 1.214E-08	82360600	1.81076e-50
I25	Chronic ischaemic heart disease	E16	Other disorders of pancreatic internal secretion	3167	1.33766	6.14054e-168	< 1.214E-08	82360600	1.8464e-50
F10	Mental and behavioural disorders due to use of alcohol	A49	Bacterial infection of unspecified site	1535	1.57234	4.32527e-196	< 1.214E-08	82360600	1.92132e-50
N87	Dysplasia of cervix uteri	N88	Other noninflammatory disorders of cervix uteri	1030	11.9583	0	< 1.214E-08	82360600	2.14812e-50
K22	Other diseases of oesophagus	J96	Respiratory failure, not elsewhere classified	1038	1.24333	3.63695e-24	< 1.214E-08	82360600	2.64115e-50
I70	Atherosclerosis	J81	Pulmonary oedema	2043	1.85699	0	< 1.214E-08	82360600	3.34148e-50
E11	Non-insulin-dependent diabetes mellitus	E64	Sequelae of malnutrition and other nutritional deficiencies	873	1.31741	2.99992e-44	< 1.214E-08	82360600	3.61417e-50
M17	Gonarthrosis [arthrosis of knee]	M48	Other spondylopathies	5041	1.15313	4.22434e-51	< 1.214E-08	82360600	3.89726e-50
I21	Acute myocardial infarction	E25	Adrenogenital disorders	407	2.5379	2.7298e-86	< 1.214E-08	82360600	3.9211e-50
E11	Non-insulin-dependent diabetes mellitus	N08	Glomerular disorders in diseases classified elsewhere	633	6.05371	0	< 1.214E-08	82360600	4.57997e-50
M81	Osteoporosis without pathological fracture	J15	Bacterial pneumonia, not elsewhere classified	3937	1.42527	3.59292e-168	< 1.214E-08	82360600	4.61051e-50
I34	Nonrheumatic mitral valve disorders	I46	Cardiac arrest	591	2.13593	2.79982e-102	< 1.214E-08	82360600	5.03474e-50
K05	Gingivitis and periodontal diseases	E86	Volume depletion	827	1.58167	1.58824e-35	< 1.214E-08	82360600	5.30472e-50
J44	Other chronic obstructive pulmonary disease	B37	Candidiasis	2586	1.98336	0	< 1.214E-08	82360600	5.83845e-50
E10	Insulin-dependent diabetes mellitus	H57	Other disorders of eye and adnexa	572	2.31424	1.92276e-239	< 1.214E-08	82360600	6.68285e-50
F10	Mental and behavioural disorders due to use of alcohol	I64	Stroke, not specified as haemorrhage or infarction	5925	1.60964	0	< 1.214E-08	82360600	7.23634e-50
G40	Epilepsy	K59	Other functional intestinal disorders	3729	1.2631	5.05247e-139	< 1.214E-08	82360600	8.56657e-50
I64	Stroke, not specified as haemorrhage or infarction	E64	Sequelae of malnutrition and other nutritional deficiencies	1107	1.92532	1.07964e-128	< 1.214E-08	82360600	9.4767e-50
Q25	Congenital malformations of great arteries	J20	Acute bronchitis	501	1.65274	1.02499e-57	< 1.214E-08	82360600	1.00789e-49
M06	Other rheumatoid arthritis	M80	Osteoporosis with pathological fracture	1465	2.49901	0	< 1.214E-08	82360600	1.03433e-49
J43	Emphysema	C34	Malignant neoplasm of bronchus and lung	900	1.25637	1.94713e-19	< 1.214E-08	82360600	1.20308e-49
C34	Malignant neoplasm of bronchus and lung	D64	Other anaemias	3751	1.11255	1.59641e-47	< 1.214E-08	82360600	1.24486e-49
E10	Insulin-dependent diabetes mellitus	H26	Other cataract	3437	2.44024	0	< 1.214E-08	82360600	1.78122e-49
F10	Mental and behavioural disorders due to use of alcohol	D50	Iron deficiency anaemia	1750	1.9082	0	< 1.214E-08	82360600	1.9753e-49
I25	Chronic ischaemic heart disease	A04	Other bacterial intestinal infections	1439	1.12463	2.18344e-12	< 1.214E-08	82360600	2.15672e-49
C50	Malignant neoplasm of breast	J94	Other pleural conditions	617	3.33217	0	< 1.214E-08	82360600	2.2845e-49
F10	Mental and behavioural disorders due to use of alcohol	F60	Specific personality disorders	1220	6.24194	0	< 1.214E-08	82360600	2.43922e-49
C50	Malignant neoplasm of breast	M89	Other disorders of bone	869	1.36608	3.99955e-57	< 1.214E-08	82360600	3.83433e-49
C53	Malignant neoplasm of cervix uteri	C78	Secondary malignant neoplasm of respiratory and digestive organs	598	3.84	0	< 1.214E-08	82360600	3.84922e-49
C25	Malignant neoplasm of pancreas	D63	Anaemia in chronic diseases classified elsewhere	576	3.32121	0	< 1.214E-08	82360600	6.19446e-49
F10	Mental and behavioural disorders due to use of alcohol	K62	Other diseases of anus and rectum	3298	1.14154	2.66921e-35	< 1.214E-08	82360600	8.53823e-49
F10	Mental and behavioural disorders due to use of alcohol	K65	Peritonitis	1467	1.49768	7.14854e-132	< 1.214E-08	82360600	1.0241e-48
K80	Cholelithiasis	C22	Malignant neoplasm of liver and intrahepatic bile ducts	438	1.37839	1.59805e-16	< 1.214E-08	82360600	1.22752e-48
M35	Other systemic involvement of connective tissue	N30	Cystitis	3813	1.28266	8.84038e-108	< 1.214E-08	82360600	1.29332e-48
L97	Ulcer of lower limb, not elsewhere classified	A41	Other septicaemia	2497	2.18205	0	< 1.214E-08	82360600	1.41226e-48
H36	Retinal disorders in diseases classified elsewhere	N39	Other disorders of urinary system	1672	1.26627	2.32084e-33	< 1.214E-08	82360600	1.42485e-48
I20	Angina pectoris	I65	Occlusion and stenosis of precerebral arteries, not resulting in cerebral infarction	3190	1.67579	0	< 1.214E-08	82360600	1.97916e-48
J45	Asthma	F17	Mental and behavioural disorders due to use of tobacco	1839	1.73874	8.81349e-193	< 1.214E-08	82360600	2.1724e-48
I50	Heart failure	L89	Decubitus ulcer	2563	1.10293	3.69622e-13	< 1.214E-08	82360600	2.78643e-48
E11	Non-insulin-dependent diabetes mellitus	K72	Hepatic failure, not elsewhere classified	1124	1.64557	1.95869e-188	< 1.214E-08	82360600	3.04965e-48
K51	Ulcerative colitis	A41	Other septicaemia	1083	1.36507	1.10269e-67	< 1.214E-08	82360600	3.60299e-48
K29	Gastritis and duodenitis	F17	Mental and behavioural disorders due to use of tobacco	2241	2.39596	4.06383e-291	< 1.214E-08	82360600	4.92817e-48
F10	Mental and behavioural disorders due to use of alcohol	B37	Candidiasis	1296	1.90078	4.06909e-298	< 1.214E-08	82360600	5.16646e-48
M31	Other necrotizing vasculopathies	M85	Other disorders of bone density and structure	553	4.78206	0	< 1.214E-08	82360600	8.93171e-48
K58	Irritable bowel syndrome	F17	Mental and behavioural disorders due to use of tobacco	766	1.37633	1.00837e-14	< 1.214E-08	82360600	1.00396e-47
K04	Diseases of pulp and periapical tissues	J96	Respiratory failure, not elsewhere classified	729	1.29811	1.01586e-12	< 1.214E-08	82360600	1.39939e-47
I47	Paroxysmal tachycardia	D68	Other coagulation defects	675	1.56949	2.56098e-42	< 1.214E-08	82360600	1.81444e-47
M54	Dorsalgia	G62	Other polyneuropathies	2811	1.43458	1.93293e-88	< 1.214E-08	82360600	2.66815e-47
K40	Inguinal hernia	F17	Mental and behavioural disorders due to use of tobacco	2289	1.5397	1.77764e-127	< 1.214E-08	82360600	3.39753e-47
E11	Non-insulin-dependent diabetes mellitus	I70	Atherosclerosis	13742	2.13015	0	< 1.214E-08	82360600	3.86041e-47
M62	Other disorders of muscle	M79	Other soft tissue disorders, not elsewhere classified	14450	1.97604	0	< 1.214E-08	82360600	5.17048e-47
C20	Malignant neoplasm of rectum	D64	Other anaemias	1742	1.16029	2.28466e-37	< 1.214E-08	82360600	6.20726e-47
K30	Dyspepsia	F32	Depressive episode	3267	1.40196	3.95355e-79	< 1.214E-08	82360600	7.42339e-47
C81	Hodgkin's disease	A41	Other septicaemia	520	7.06639	0	< 1.214E-08	82360600	7.79617e-47
I64	Stroke, not specified as haemorrhage or infarction	E87	Other disorders of fluid, electrolyte and acid-base balance	4745	1.15172	4.02603e-30	< 1.214E-08	82360600	1.1312e-46
M80	Osteoporosis with pathological fracture	A41	Other septicaemia	2094	1.30219	9.99266e-53	< 1.214E-08	82360600	1.5164e-46
K81	Cholecystitis	K43	Ventral hernia	780	2.67919	2.20488e-165	< 1.214E-08	82360600	1.79989e-46
E03	Other hypothyroidism	J96	Respiratory failure, not elsewhere classified	1559	1.22765	3.9112e-34	< 1.214E-08	82360600	2.43951e-46
K44	Diaphragmatic hernia	M81	Osteoporosis without pathological fracture	3473	1.14917	9.75899e-19	< 1.214E-08	82360600	2.9025e-46
L40	Psoriasis	M81	Osteoporosis without pathological fracture	1092	1.47051	2.39039e-70	< 1.214E-08	82360600	2.91184e-46
F10	Mental and behavioural disorders due to use of alcohol	C10	Malignant neoplasm of oropharynx	378	1.64966	1.12337e-46	< 1.214E-08	82360600	3.50937e-46
I70	Atherosclerosis	N18	Chronic renal failure	4680	2.16167	0	< 1.214E-08	82360600	3.98628e-46
K50	Crohn's disease [regional enteritis]	K56	Paralytic ileus and intestinal obstruction without hernia	1695	11.8433	0	< 1.214E-08	82360600	4.18788e-46
F10	Mental and behavioural disorders due to use of alcohol	J69	Pneumonitis due to solids and liquids	839	3.16626	0	< 1.214E-08	82360600	4.29771e-46
K85	Acute pancreatitis	E16	Other disorders of pancreatic internal secretion	470	1.67963	1.46778e-38	< 1.214E-08	82360600	4.3588e-46
C32	Malignant neoplasm of larynx	J96	Respiratory failure, not elsewhere classified	429	1.58367	8.68373e-68	< 1.214E-08	82360600	4.77781e-46
K50	Crohn's disease [regional enteritis]	K43	Ventral hernia	626	4.14404	0	< 1.214E-08	82360600	6.26845e-46
I70	Atherosclerosis	A49	Bacterial infection of unspecified site	1504	1.70876	1.96612e-195	< 1.214E-08	82360600	6.90845e-46
I20	Angina pectoris	I74	Arterial embolism and thrombosis	1705	1.11167	1.08292e-10	< 1.214E-08	82360600	8.01075e-46
F10	Mental and behavioural disorders due to use of alcohol	D62	Acute posthaemorrhagic anaemia	1469	2.50863	0	< 1.214E-08	82360600	8.10716e-46
K80	Cholelithiasis	E66	Obesity	10597	1.88074	0	< 1.214E-08	82360600	8.11547e-46
F10	Mental and behavioural disorders due to use of alcohol	L08	Other local infections of skin and subcutaneous tissue	2509	1.84785	0	< 1.214E-08	82360600	1.20153e-45
M62	Other disorders of muscle	I80	Phlebitis and thrombophlebitis	2916	1.12553	1.01342e-09	< 1.214E-08	82360600	1.29541e-45
K62	Other diseases of anus and rectum	C18	Malignant neoplasm of colon	4377	2.54827	0	< 1.214E-08	82360600	1.31268e-45
C32	Malignant neoplasm of larynx	E86	Volume depletion	462	1.4669	4.33395e-49	< 1.214E-08	82360600	1.31675e-45
M05	Seropositive rheumatoid arthritis	L98	Other disorders of skin and subcutaneous tissue, not elsewhere classified	781	2.54034	0	< 1.214E-08	82360600	1.4022e-45
I12	Hypertensive renal disease	A41	Other septicaemia	800	3.93037	0	< 1.214E-08	82360600	1.42876e-45
E11	Non-insulin-dependent diabetes mellitus	J69	Pneumonitis due to solids and liquids	648	1.16267	8.84053e-11	< 1.214E-08	82360600	1.43553e-45
I84	Haemorrhoids	F17	Mental and behavioural disorders due to use of tobacco	1329	1.25716	2.22581e-21	< 1.214E-08	82360600	1.44673e-45
K26	Duodenal ulcer	K43	Ventral hernia	1286	1.63514	2.2031e-78	< 1.214E-08	82360600	1.63713e-45
E10	Insulin-dependent diabetes mellitus	E12	Malnutrition-related diabetes mellitus	1031	15.2809	0	< 1.214E-08	82360600	1.79301e-45
C82	Follicular [nodular] non-Hodgkin's lymphoma	A41	Other septicaemia	574	4.4443	0	< 1.214E-08	82360600	1.95623e-45
I25	Chronic ischaemic heart disease	F01	Vascular dementia	1835	1.10471	7.99754e-11	< 1.214E-08	82360600	1.99323e-45
G40	Epilepsy	F44	Dissociative [conversion] disorders	772	17.2023	0	< 1.214E-08	82360600	2.24506e-45
N40	Hyperplasia of prostate	N45	Orchitis and epididymitis	3022	2.67625	0	< 1.214E-08	82360600	2.71292e-45
E84	Cystic fibrosis	J15	Bacterial pneumonia, not elsewhere classified	323	66.2929	0	< 1.214E-08	82360600	2.78558e-45
M06	Other rheumatoid arthritis	L89	Decubitus ulcer	536	2.40872	8.85981e-204	< 1.214E-08	82360600	2.99536e-45
C53	Malignant neoplasm of cervix uteri	K52	Other noninfective gastroenteritis and colitis	408	3.33332	0	< 1.214E-08	82360600	3.28047e-45
D06	Carcinoma in situ of cervix uteri	N88	Other noninflammatory disorders of cervix uteri	287	11.7372	1.66567e-295	< 1.214E-08	82360600	4.69368e-45
I25	Chronic ischaemic heart disease	I51	Complications and ill-defined descriptions of heart disease	5371	2.66607	0	< 1.214E-08	82360600	5.58214e-45
K86	Other diseases of pancreas	A41	Other septicaemia	1200	2.6598	0	< 1.214E-08	82360600	6.09765e-45
I64	Stroke, not specified as haemorrhage or infarction	D68	Other coagulation defects	1292	2.01131	2.5625e-167	< 1.214E-08	82360600	6.2183e-45
I70	Atherosclerosis	E70	Disorders of aromatic amino-acid metabolism	531	10.4371	0	< 1.214E-08	82360600	7.09241e-45
M67	Other disorders of synovium and tendon	J22	Unspecified acute lower respiratory infection	288	1.57617	2.73993e-12	< 1.214E-08	82360600	8.11867e-45
M62	Other disorders of muscle	I95	Hypotension	945	1.4053	4.14642e-20	< 1.214E-08	82360600	8.52364e-45
J45	Asthma	F41	Other anxiety disorders	1179	1.76802	2.53554e-139	< 1.214E-08	82360600	9.27039e-45
C50	Malignant neoplasm of breast	F43	Reaction to severe stress, and adjustment disorders	544	1.63761	6.71245e-104	< 1.214E-08	82360600	1.03205e-44
L08	Other local infections of skin and subcutaneous tissue	F17	Mental and behavioural disorders due to use of tobacco	787	1.34716	6.655e-14	< 1.214E-08	82360600	1.07746e-44
I50	Heart failure	J96	Respiratory failure, not elsewhere classified	14548	1.92085	0	< 1.214E-08	82360600	1.08373e-44
J20	Acute bronchitis	J15	Bacterial pneumonia, not elsewhere classified	2247	2.07014	1.8319e-275	< 1.214E-08	82360600	1.15201e-44
H65	Nonsuppurative otitis media	H52	Disorders of refraction and accommodation	800	1.26745	9.95356e-16	< 1.214E-08	82360600	1.23839e-44
K21	Gastro-oesophageal reflux disease	K59	Other functional intestinal disorders	5715	1.79164	0	< 1.214E-08	82360600	1.40329e-44
C64	Malignant neoplasm of kidney, except renal pelvis	D63	Anaemia in chronic diseases classified elsewhere	686	6.36358	0	< 1.214E-08	82360600	1.68775e-44
C09	Malignant neoplasm of tonsil	K10	Other diseases of jaws	362	26.2319	0	< 1.214E-08	82360600	1.84265e-44
L30	Other dermatitis	J96	Respiratory failure, not elsewhere classified	858	1.33849	1.18967e-19	< 1.214E-08	82360600	1.86152e-44
I20	Angina pectoris	I78	Diseases of capillaries	1382	3.01486	0	< 1.214E-08	82360600	2.07343e-44
F10	Mental and behavioural disorders due to use of alcohol	M80	Osteoporosis with pathological fracture	1618	2.00573	0	< 1.214E-08	82360600	2.24892e-44
J43	Emphysema	I46	Cardiac arrest	270	1.38667	2.2931e-10	< 1.214E-08	164721200	2.31432e-44
C50	Malignant neoplasm of breast	F41	Other anxiety disorders	540	1.28785	1.73305e-41	< 1.214E-08	82360600	2.69867e-44
N63	Unspecified lump in breast	L90	Atrophic disorders of skin	925	1.331	5.31756e-22	< 1.214E-08	82360600	2.86604e-44
N63	Unspecified lump in breast	D05	Carcinoma in situ of breast	1551	10.8346	0	< 1.214E-08	82360600	3.25899e-44
C53	Malignant neoplasm of cervix uteri	A41	Other septicaemia	388	2.03056	2.62881e-219	< 1.214E-08	82360600	5.68336e-44
F10	Mental and behavioural disorders due to use of alcohol	C13	Malignant neoplasm of hypopharynx	357	1.34504	5.58089e-16	< 1.214E-08	82360600	7.0079e-44
M81	Osteoporosis without pathological fracture	L89	Decubitus ulcer	1083	1.29454	1.61787e-26	< 1.214E-08	82360600	7.74789e-44
I64	Stroke, not specified as haemorrhage or infarction	I65	Occlusion and stenosis of precerebral arteries, not resulting in cerebral infarction	5514	5.97073	0	< 1.214E-08	82360600	8.97609e-44
C53	Malignant neoplasm of cervix uteri	N13	Obstructive and reflux uropathy	754	13.8955	0	< 1.214E-08	82360600	1.08898e-43
M51	Other intervertebral disc disorders	G62	Other polyneuropathies	2264	1.4007	4.14308e-82	< 1.214E-08	82360600	1.32984e-43
H25	Senile cataract	E16	Other disorders of pancreatic internal secretion	3085	1.38581	5.41059e-126	< 1.214E-08	82360600	1.37951e-43
Q21	Congenital malformations of cardiac septa	A09	Diarrhoea and gastroenteritis of presumed infectious origin	620	1.56556	1.48e-84	< 1.214E-08	82360600	1.57083e-43
N63	Unspecified lump in breast	I89	Other noninfective disorders of lymphatic vessels and lymph nodes	452	1.55722	2.22617e-20	< 1.214E-08	82360600	1.73784e-43
J20	Acute bronchitis	J30	Vasomotor and allergic rhinitis	854	1.80057	5.33249e-54	< 1.214E-08	82360600	1.80898e-43
N62	Hypertrophy of breast	L90	Atrophic disorders of skin	974	4.84737	0	< 1.214E-08	82360600	1.95832e-43
E11	Non-insulin-dependent diabetes mellitus	E12	Malnutrition-related diabetes mellitus	1020	6.09923	0	< 1.214E-08	82360600	1.961e-43
M31	Other necrotizing vasculopathies	A41	Other septicaemia	979	2.12733	5.46398e-276	< 1.214E-08	82360600	1.97523e-43
L40	Psoriasis	J18	Pneumonia, organism unspecified	1785	1.17618	3.82086e-27	< 1.214E-08	82360600	3.50062e-43
M62	Other disorders of muscle	I11	Hypertensive heart disease	834	1.34344	1.21025e-14	< 1.214E-08	82360600	3.80672e-43
K80	Cholelithiasis	F17	Mental and behavioural disorders due to use of tobacco	3013	2.17806	0	< 1.214E-08	82360600	3.91625e-43
F10	Mental and behavioural disorders due to use of alcohol	E64	Sequelae of malnutrition and other nutritional deficiencies	883	2.61261	0	< 1.214E-08	82360600	3.99328e-43
J42	Unspecified chronic bronchitis	K59	Other functional intestinal disorders	2868	1.34371	1.49678e-81	< 1.214E-08	82360600	4.05458e-43
E66	Obesity	H36	Retinal disorders in diseases classified elsewhere	2692	2.536	0	< 1.214E-08	82360600	4.12159e-43
K86	Other diseases of pancreas	E16	Other disorders of pancreatic internal secretion	779	7.31911	0	< 1.214E-08	82360600	4.92622e-43
I34	Nonrheumatic mitral valve disorders	K04	Diseases of pulp and periapical tissues	962	6.59158	0	< 1.214E-08	82360600	5.1623e-43
N20	Calculus of kidney and ureter	A41	Other septicaemia	2546	1.47189	3.06654e-188	< 1.214E-08	82360600	5.52132e-43
M54	Dorsalgia	G95	Other diseases of spinal cord	1397	1.9907	1.86429e-159	< 1.214E-08	82360600	6.2831e-43
D64	Other anaemias	A41	Other septicaemia	8530	1.61074	0	< 1.214E-08	82360600	6.41132e-43
E10	Insulin-dependent diabetes mellitus	E34	Other endocrine disorders	619	2.56029	1.67051e-298	< 1.214E-08	82360600	6.68386e-43
J42	Unspecified chronic bronchitis	J15	Bacterial pneumonia, not elsewhere classified	3885	2.83384	0	< 1.214E-08	82360600	8.43179e-43
I48	Atrial fibrillation and flutter	E87	Other disorders of fluid, electrolyte and acid-base balance	7275	1.08808	2.6425e-32	< 1.214E-08	82360600	8.79538e-43
M23	Internal derangement of knee	M13	Other arthritis	3335	1.17004	2.83746e-26	< 1.214E-08	82360600	9.89389e-43
M62	Other disorders of muscle	F41	Other anxiety disorders	1466	1.82191	2.96373e-99	< 1.214E-08	82360600	1.29664e-42
G20	Parkinson's disease	L89	Decubitus ulcer	533	2.67891	9.25746e-282	< 1.214E-08	82360600	1.57635e-42
N30	Cystitis	J69	Pneumonitis due to solids and liquids	954	1.72932	1.80342e-79	< 1.214E-08	82360600	1.6967e-42
H34	Retinal vascular occlusions	I69	Sequelae of cerebrovascular disease	1066	1.47415	1.71661e-45	< 1.214E-08	82360600	1.70322e-42
L02	Cutaneous abscess, furuncle and carbuncle	J22	Unspecified acute lower respiratory infection	335	1.44395	1.46911e-13	< 1.214E-08	82360600	1.85127e-42
D50	Iron deficiency anaemia	A41	Other septicaemia	1992	1.28925	1.64515e-43	< 1.214E-08	82360600	1.87283e-42
G82	Paraplegia and tetraplegia	N31	Neuromuscular dysfunction of bladder, not elsewhere classified	1261	29.6183	0	< 1.214E-08	82360600	2.45674e-42
J44	Other chronic obstructive pulmonary disease	F41	Other anxiety disorders	1651	2.37954	0	< 1.214E-08	82360600	2.56213e-42
I42	Cardiomyopathy	E86	Volume depletion	1045	1.15101	2.02374e-11	< 1.214E-08	82360600	2.85921e-42
K80	Cholelithiasis	C24	Malignant neoplasm of other and unspecified parts of biliary tract	638	3.92931	0	< 1.214E-08	82360600	2.87439e-42
C67	Malignant neoplasm of bladder	N19	Unspecified renal failure	816	1.369	4.40047e-94	< 1.214E-08	82360600	3.32436e-42
C50	Malignant neoplasm of breast	J93	Pneumothorax	477	1.87519	5.82232e-165	< 1.214E-08	82360600	4.7891e-42
C62	Malignant neoplasm of testis	H91	Other hearing loss	534	2.96112	0	< 1.214E-08	82360600	6.19892e-42
G40	Epilepsy	N30	Cystitis	5884	1.68202	0	< 1.214E-08	82360600	6.87542e-42
C79	Secondary malignant neoplasm of other sites	F41	Other anxiety disorders	531	2.50495	6.53971e-241	< 1.214E-08	82360600	7.79939e-42
J00	Acute nasopharyngitis [common cold]	J03	Acute tonsillitis	2172	1.99493	4.75741e-246	< 1.214E-08	82360600	9.28655e-42
K29	Gastritis and duodenitis	K56	Paralytic ileus and intestinal obstruction without hernia	2032	1.17446	5.29005e-14	< 1.214E-08	82360600	9.34014e-42
I35	Nonrheumatic aortic valve disorders	N17	Acute renal failure	995	2.18205	6.13551e-273	< 1.214E-08	82360600	1.03947e-41
M05	Seropositive rheumatoid arthritis	L97	Ulcer of lower limb, not elsewhere classified	806	2.37631	0	< 1.214E-08	82360600	1.43734e-41
M54	Dorsalgia	F41	Other anxiety disorders	1816	1.19734	2.129e-16	< 1.214E-08	82360600	1.71233e-41
D48	Neoplasm of uncertain or unknown behaviour of other and unspecified sites	C78	Secondary malignant neoplasm of respiratory and digestive organs	922	2.22212	1.56324e-135	< 1.214E-08	82360600	2.00223e-41
E66	Obesity	N17	Acute renal failure	1091	1.84317	2.96164e-125	< 1.214E-08	82360600	2.4564e-41
K50	Crohn's disease [regional enteritis]	A41	Other septicaemia	709	2.63734	0	< 1.214E-08	82360600	2.70111e-41
E03	Other hypothyroidism	I46	Cardiac arrest	403	1.3748	1.37318e-17	< 1.214E-08	82360600	3.03747e-41
C73	Malignant neoplasm of thyroid gland	E89	Postprocedural endocrine and metabolic disorders, not elsewhere classified	383	38.3161	0	< 1.214E-08	82360600	3.18105e-41
L02	Cutaneous abscess, furuncle and carbuncle	L97	Ulcer of lower limb, not elsewhere classified	2155	3.72512	0	< 1.214E-08	82360600	3.32888e-41
J42	Unspecified chronic bronchitis	D64	Other anaemias	3168	1.114	5.43186e-15	< 1.214E-08	82360600	4.18998e-41
J45	Asthma	I80	Phlebitis and thrombophlebitis	2238	1.12057	2.06076e-13	< 1.214E-08	82360600	4.67188e-41
H66	Suppurative and unspecified otitis media	J35	Chronic diseases of tonsils and adenoids	4204	1.79049	0	< 1.214E-08	82360600	5.06189e-41
I70	Atherosclerosis	D50	Iron deficiency anaemia	2161	1.21633	1.63362e-42	< 1.214E-08	82360600	5.50671e-41
K29	Gastritis and duodenitis	N17	Acute renal failure	996	1.34558	3.9267e-19	< 1.214E-08	82360600	5.67745e-41
C18	Malignant neoplasm of colon	N13	Obstructive and reflux uropathy	1099	2.64763	0	< 1.214E-08	82360600	6.15346e-41
G20	Parkinson's disease	J15	Bacterial pneumonia, not elsewhere classified	1104	1.52299	7.19707e-129	< 1.214E-08	82360600	6.44528e-41
N03	Chronic nephritic syndrome	K65	Peritonitis	366	17.2729	0	< 1.214E-08	82360600	8.53462e-41
I10	Essential (primary) hypertension	I12	Hypertensive renal disease	3213	3.42496	0	< 1.214E-08	82360600	9.4023e-41
I48	Atrial fibrillation and flutter	E55	Vitamin D deficiency	1420	1.29846	2.35056e-52	< 1.214E-08	82360600	9.64949e-41
Q90	Down's syndrome	B34	Viral infection of unspecified site	189	2.7305	7.55718e-229	< 1.214E-08	82360600	1.10416e-40
F10	Mental and behavioural disorders due to use of alcohol	M79	Other soft tissue disorders, not elsewhere classified	6741	1.05723	1.55655e-14	< 1.214E-08	82360600	1.13033e-40
E14	Unspecified diabetes mellitus	A41	Other septicaemia	3221	2.14754	0	< 1.214E-08	82360600	1.37509e-40
L40	Psoriasis	D64	Other anaemias	829	1.16809	1.27405e-11	< 1.214E-08	82360600	1.44681e-40
G45	Transient cerebral ischaemic attacks and related syndromes	I73	Other peripheral vascular diseases	2504	1.22355	1.19781e-29	< 1.214E-08	82360600	1.44957e-40
I15	Secondary hypertension	A41	Other septicaemia	1123	2.5744	0	< 1.214E-08	82360600	1.50202e-40
E11	Non-insulin-dependent diabetes mellitus	E34	Other endocrine disorders	928	2.29602	2.21695e-290	< 1.214E-08	82360600	2.03958e-40
H36	Retinal disorders in diseases classified elsewhere	J18	Pneumonia, organism unspecified	3024	1.08956	8.43294e-11	< 1.214E-08	82360600	2.30245e-40
C56	Malignant neoplasm of ovary	K59	Other functional intestinal disorders	966	1.66286	0	< 1.214E-08	82360600	2.42975e-40
I69	Sequelae of cerebrovascular disease	L89	Decubitus ulcer	2039	2.16713	0	< 1.214E-08	82360600	2.4383e-40
I50	Heart failure	D68	Other coagulation defects	1406	1.82797	6.77592e-229	< 1.214E-08	82360600	2.60904e-40
I20	Angina pectoris	K21	Gastro-oesophageal reflux disease	8232	1.46046	0	< 1.214E-08	82360600	3.22418e-40
C15	Malignant neoplasm of oesophagus	E86	Volume depletion	814	1.92034	1.32567e-292	< 1.214E-08	82360600	3.85049e-40
G71	Primary disorders of muscles	J96	Respiratory failure, not elsewhere classified	604	30.8814	0	< 1.214E-08	82360600	3.98249e-40
I10	Essential (primary) hypertension	E25	Adrenogenital disorders	543	1.57498	2.49651e-54	< 1.214E-08	82360600	4.13054e-40
I48	Atrial fibrillation and flutter	N19	Unspecified renal failure	5524	1.10002	5.16164e-37	< 1.214E-08	82360600	4.21262e-40
A15	Respiratory tuberculosis, bacteriologically and histologically confirmed	B90	Sequelae of tuberculosis	460	162.844	0	< 1.214E-08	82360600	4.8406e-40
M35	Other systemic involvement of connective tissue	L97	Ulcer of lower limb, not elsewhere classified	718	1.29085	1.96185e-22	< 1.214E-08	82360600	5.00808e-40
N18	Chronic renal failure	N25	Disorders resulting from impaired renal tubular function	1176	40.9569	0	< 1.214E-08	82360600	5.16496e-40
M05	Seropositive rheumatoid arthritis	L89	Decubitus ulcer	448	2.5223	9.49378e-214	< 1.214E-08	82360600	6.04443e-40
C50	Malignant neoplasm of breast	I42	Cardiomyopathy	454	1.15782	4.95748e-13	< 1.214E-08	82360600	6.67365e-40
M80	Osteoporosis with pathological fracture	J96	Respiratory failure, not elsewhere classified	2361	1.88313	0	< 1.214E-08	82360600	6.86951e-40
I20	Angina pectoris	E50	Vitamin A deficiency	464	1.78058	8.23678e-71	< 1.214E-08	82360600	7.47401e-40
G35	Multiple sclerosis	J69	Pneumonitis due to solids and liquids	165	11.4603	0	< 1.214E-08	82360600	9.61549e-40
N95	Menopausal and other perimenopausal disorders	C55	Malignant neoplasm of uterus, part unspecified	252	4.94934	2.43466e-137	< 1.214E-08	82360600	1.19006e-39
N18	Chronic renal failure	I46	Cardiac arrest	975	3.06415	0	< 1.214E-08	82360600	1.23977e-39
M35	Other systemic involvement of connective tissue	K59	Other functional intestinal disorders	2384	1.1355	7.68173e-17	< 1.214E-08	82360600	1.25542e-39
C44	Other malignant neoplasms of skin	L90	Atrophic disorders of skin	829	6.15457	0	< 1.214E-08	82360600	1.33525e-39
G20	Parkinson's disease	J18	Pneumonia, organism unspecified	4141	1.42223	0	< 1.214E-08	82360600	1.66987e-39
C73	Malignant neoplasm of thyroid gland	E03	Other hypothyroidism	398	5.34849	0	< 1.214E-08	82360600	2.21183e-39
K35	Acute appendicitis	C18	Malignant neoplasm of colon	720	1.33458	2.73555e-15	< 1.214E-08	82360600	2.41156e-39
C77	Secondary and unspecified malignant neoplasm of lymph nodes	C80	Malignant neoplasm without specification of site	1235	11.8058	0	< 1.214E-08	82360600	2.47126e-39
H91	Other hearing loss	H54	Blindness and low vision	2222	1.77583	2.71535e-247	< 1.214E-08	82360600	2.56105e-39
F10	Mental and behavioural disorders due to use of alcohol	I85	Oesophageal varices	3067	4.88344	0	< 1.214E-08	82360600	2.65606e-39
D48	Neoplasm of uncertain or unknown behaviour of other and unspecified sites	C79	Secondary malignant neoplasm of other sites	933	2.65629	2.32785e-178	< 1.214E-08	82360600	2.79241e-39
G62	Other polyneuropathies	J96	Respiratory failure, not elsewhere classified	1175	1.54564	1.13612e-62	< 1.214E-08	82360600	3.16146e-39
M53	Other dorsopathies, not elsewhere classified	F17	Mental and behavioural disorders due to use of tobacco	840	1.72887	2.07288e-51	< 1.214E-08	82360600	3.29449e-39
M62	Other disorders of muscle	G45	Transient cerebral ischaemic attacks and related syndromes	2577	1.20125	4.59773e-18	< 1.214E-08	82360600	3.57571e-39
N03	Chronic nephritic syndrome	A41	Other septicaemia	560	5.24718	0	< 1.214E-08	82360600	3.75375e-39
C78	Secondary malignant neoplasm of respiratory and digestive organs	F41	Other anxiety disorders	638	2.16777	9.81647e-240	< 1.214E-08	82360600	3.87431e-39
J00	Acute nasopharyngitis [common cold]	G47	Sleep disorders	334	1.48512	5.53849e-13	< 1.214E-08	82360600	3.98971e-39
K29	Gastritis and duodenitis	C22	Malignant neoplasm of liver and intrahepatic bile ducts	300	1.48195	8.91912e-13	< 1.214E-08	82360600	4.34011e-39
E10	Insulin-dependent diabetes mellitus	K52	Other noninfective gastroenteritis and colitis	2038	1.72352	0	< 1.214E-08	82360600	5.29088e-39
D27	Benign neoplasm of ovary	K56	Paralytic ileus and intestinal obstruction without hernia	761	1.28698	2.79423e-14	< 1.214E-08	82360600	5.59267e-39
E10	Insulin-dependent diabetes mellitus	A08	Viral and other specified intestinal infections	1262	3.09483	0	< 1.214E-08	82360600	5.7524e-39
L98	Other disorders of skin and subcutaneous tissue, not elsewhere classified	I46	Cardiac arrest	379	1.62548	3.07872e-23	< 1.214E-08	82360600	6.71576e-39
M35	Other systemic involvement of connective tissue	N18	Chronic renal failure	962	1.27008	3.20288e-30	< 1.214E-08	82360600	1.06618e-38
C43	Malignant melanoma of skin	D63	Anaemia in chronic diseases classified elsewhere	308	2.12107	1.56745e-187	< 1.214E-08	82360600	1.13424e-38
F10	Mental and behavioural disorders due to use of alcohol	K76	Other diseases of liver	2774	2.85139	0	< 1.214E-08	82360600	1.29611e-38
J45	Asthma	I27	Other pulmonary heart diseases	1043	2.45074	1.25067e-271	< 1.214E-08	82360600	1.44213e-38
K51	Ulcerative colitis	K43	Ventral hernia	768	2.57778	0	< 1.214E-08	82360600	1.50893e-38
N92	Excessive, frequent and irregular menstruation	N80	Endometriosis	5413	3.65792	0	< 1.214E-08	82360600	1.63486e-38
C20	Malignant neoplasm of rectum	K65	Peritonitis	705	3.63626	0	< 1.214E-08	82360600	2.1061e-38
C50	Malignant neoplasm of breast	D71	Functional disorders of polymorphonuclear neutrophils	174	7.52716	0	< 1.214E-08	82360600	2.32723e-38
N31	Neuromuscular dysfunction of bladder, not elsewhere classified	J96	Respiratory failure, not elsewhere classified	560	1.41105	2.34425e-22	< 1.214E-08	82360600	2.36661e-38
Q90	Down's syndrome	J35	Chronic diseases of tonsils and adenoids	302	3.16115	0	< 1.214E-08	82360600	3.12613e-38
I10	Essential (primary) hypertension	E55	Vitamin D deficiency	2886	1.54276	3.34219e-213	< 1.214E-08	82360600	3.12758e-38
E10	Insulin-dependent diabetes mellitus	M75	Shoulder lesions	3582	1.08781	2.39561e-21	< 1.214E-08	82360600	3.63171e-38
N30	Cystitis	L89	Decubitus ulcer	3472	2.14124	0	< 1.214E-08	82360600	4.04916e-38
C91	Lymphoid leukaemia	J96	Respiratory failure, not elsewhere classified	430	1.61426	7.47629e-150	< 1.214E-08	82360600	4.256e-38
L02	Cutaneous abscess, furuncle and carbuncle	L98	Other disorders of skin and subcutaneous tissue, not elsewhere classified	2486	3.78691	0	< 1.214E-08	82360600	4.36237e-38
K22	Other diseases of oesophagus	J15	Bacterial pneumonia, not elsewhere classified	992	1.16456	1.03285e-10	< 1.214E-08	82360600	5.16912e-38
C53	Malignant neoplasm of cervix uteri	N39	Other disorders of urinary system	563	1.14347	9.34366e-12	< 1.214E-08	82360600	5.84254e-38
Q25	Congenital malformations of great arteries	H66	Suppurative and unspecified otitis media	382	1.82726	6.08986e-68	< 1.214E-08	82360600	6.04265e-38
I35	Nonrheumatic aortic valve disorders	D64	Other anaemias	5405	1.5239	0	< 1.214E-08	82360600	6.95041e-38
D12	Benign neoplasm of colon, rectum, anus and anal canal	K56	Paralytic ileus and intestinal obstruction without hernia	2059	1.72618	9.60629e-202	< 1.214E-08	82360600	7.10859e-38
L02	Cutaneous abscess, furuncle and carbuncle	L90	Atrophic disorders of skin	902	2.03807	2.60804e-140	< 1.214E-08	82360600	7.24894e-38
H81	Disorders of vestibular function	E87	Other disorders of fluid, electrolyte and acid-base balance	1341	1.17849	4.2702e-10	< 1.214E-08	82360600	7.71367e-38
I63	Cerebral infarction	F01	Vascular dementia	2240	3.5049	0	< 1.214E-08	82360600	7.72311e-38
G45	Transient cerebral ischaemic attacks and related syndromes	I63	Cerebral infarction	10462	3.48205	0	< 1.214E-08	82360600	1.22701e-37
I20	Angina pectoris	I99	Other and unspecified disorders of circulatory system	3357	2.9089	0	< 1.214E-08	82360600	1.30163e-37
K30	Dyspepsia	F33	Recurrent depressive disorder	1181	1.4659	8.2381e-36	< 1.214E-08	82360600	1.40682e-37
G20	Parkinson's disease	G21	Secondary parkinsonism	1667	43.8384	0	< 1.214E-08	82360600	1.7439e-37
K30	Dyspepsia	K55	Vascular disorders of intestine	510	1.53333	1.95388e-20	< 1.214E-08	82360600	1.91914e-37
M48	Other spondylopathies	F32	Depressive episode	1711	1.40215	2.37944e-81	< 1.214E-08	82360600	1.95379e-37
C83	Diffuse non-Hodgkin's lymphoma	J18	Pneumonia, organism unspecified	1672	1.84166	0	< 1.214E-08	82360600	2.1357e-37
D50	Iron deficiency anaemia	D63	Anaemia in chronic diseases classified elsewhere	1525	2.70409	0	< 1.214E-08	82360600	2.26189e-37
M06	Other rheumatoid arthritis	I50	Heart failure	2959	1.18394	8.74637e-57	< 1.214E-08	82360600	2.49903e-37
C43	Malignant melanoma of skin	L90	Atrophic disorders of skin	420	2.95606	8.44982e-171	< 1.214E-08	82360600	3.5853e-37
E11	Non-insulin-dependent diabetes mellitus	H35	Other retinal disorders	7220	1.29646	3.27975e-276	< 1.214E-08	82360600	4.0891e-37
E11	Non-insulin-dependent diabetes mellitus	F32	Depressive episode	5217	1.38901	0	< 1.214E-08	82360600	4.537e-37
I50	Heart failure	E87	Other disorders of fluid, electrolyte and acid-base balance	7494	1.55135	0	< 1.214E-08	82360600	4.62771e-37
K29	Gastritis and duodenitis	K55	Vascular disorders of intestine	715	2.53547	2.10766e-122	< 1.214E-08	82360600	5.26718e-37
G56	Mononeuropathies of upper limb	M48	Other spondylopathies	2751	1.26402	6.8445e-53	< 1.214E-08	82360600	5.46058e-37
K30	Dyspepsia	E55	Vitamin D deficiency	634	1.35786	1.5684e-11	< 1.214E-08	82360600	5.73563e-37
K29	Gastritis and duodenitis	N18	Chronic renal failure	2341	1.23137	3.48888e-34	< 1.214E-08	82360600	5.85994e-37
K44	Diaphragmatic hernia	F17	Mental and behavioural disorders due to use of tobacco	1143	2.0125	3.24667e-104	< 1.214E-08	82360600	6.08691e-37
I25	Chronic ischaemic heart disease	K55	Vascular disorders of intestine	1427	1.58237	4.00228e-164	< 1.214E-08	82360600	6.72995e-37
A46	Erysipelas	L98	Other disorders of skin and subcutaneous tissue, not elsewhere classified	2568	4.95561	0	< 1.214E-08	82360600	6.73274e-37
I25	Chronic ischaemic heart disease	D50	Iron deficiency anaemia	5453	1.32985	3.41242e-248	< 1.214E-08	82360600	6.73388e-37
Q25	Congenital malformations of great arteries	J18	Pneumonia, organism unspecified	716	2.28248	2.1198e-237	< 1.214E-08	82360600	7.57059e-37
E11	Non-insulin-dependent diabetes mellitus	H28	Cataract and other disorders of lens in diseases classified elsewhere	989	5.60767	0	< 1.214E-08	82360600	7.67498e-37
K05	Gingivitis and periodontal diseases	J96	Respiratory failure, not elsewhere classified	665	1.52273	6.41784e-27	< 1.214E-08	82360600	8.44377e-37
K70	Alcoholic liver disease	I46	Cardiac arrest	418	1.43003	7.07282e-27	< 1.214E-08	82360600	1.16016e-36
E66	Obesity	J22	Unspecified acute lower respiratory infection	460	1.5125	7.35926e-34	< 1.214E-08	82360600	1.25269e-36
F03	Unspecified dementia	G30	Alzheimer's disease	3288	7.28101	0	< 1.214E-08	82360600	1.28658e-36
L97	Ulcer of lower limb, not elsewhere classified	J96	Respiratory failure, not elsewhere classified	1402	1.30548	5.43573e-39	< 1.214E-08	82360600	1.30764e-36
C34	Malignant neoplasm of bronchus and lung	D71	Functional disorders of polymorphonuclear neutrophils	184	9.94903	0	< 1.214E-08	82360600	1.31925e-36
I25	Chronic ischaemic heart disease	E55	Vitamin D deficiency	1280	1.3025	1.35489e-41	< 1.214E-08	82360600	1.37465e-36
I70	Atherosclerosis	N17	Acute renal failure	1687	1.78751	2.41517e-231	< 1.214E-08	82360600	1.39045e-36
K05	Gingivitis and periodontal diseases	I08	Multiple valve diseases	216	14.2537	1.60195e-156	< 1.214E-08	82360600	1.39997e-36
J44	Other chronic obstructive pulmonary disease	N17	Acute renal failure	2645	1.27589	1.04646e-98	< 1.214E-08	82360600	2.09936e-36
N40	Hyperplasia of prostate	F33	Recurrent depressive disorder	844	1.32873	5.93821e-28	< 1.214E-08	82360600	2.11528e-36
I34	Nonrheumatic mitral valve disorders	A41	Other septicaemia	1315	1.13879	1.13949e-10	< 1.214E-08	82360600	2.43351e-36
E03	Other hypothyroidism	A41	Other septicaemia	1771	1.25221	3.71095e-42	< 1.214E-08	82360600	2.60628e-36
Q21	Congenital malformations of cardiac septa	J05	Acute obstructive laryngitis [croup] and epiglottitis	380	1.41358	2.54946e-32	< 1.214E-08	82360600	3.49675e-36
Q25	Congenital malformations of great arteries	A09	Diarrhoea and gastroenteritis of presumed infectious origin	378	1.59175	2.80933e-41	< 1.214E-08	82360600	4.04012e-36
G40	Epilepsy	J81	Pulmonary oedema	581	1.33123	2.60804e-26	< 1.214E-08	82360600	4.1259e-36
K40	Inguinal hernia	N50	Other disorders of male genital organs	1861	1.7322	4.54255e-170	< 1.214E-08	82360600	4.28771e-36
E10	Insulin-dependent diabetes mellitus	N30	Cystitis	8553	1.78067	0	< 1.214E-08	82360600	5.98343e-36
C53	Malignant neoplasm of cervix uteri	K59	Other functional intestinal disorders	518	1.45322	7.06935e-82	< 1.214E-08	82360600	6.48587e-36
L02	Cutaneous abscess, furuncle and carbuncle	B18	Chronic viral hepatitis	1129	3.67789	0	< 1.214E-08	82360600	7.62448e-36
M31	Other necrotizing vasculopathies	J15	Bacterial pneumonia, not elsewhere classified	647	1.68712	1.12887e-85	< 1.214E-08	82360600	7.98933e-36
K44	Diaphragmatic hernia	F32	Depressive episode	1776	1.47126	1.19298e-63	< 1.214E-08	82360600	8.4838e-36
J42	Unspecified chronic bronchitis	M81	Osteoporosis without pathological fracture	3547	2.05479	0	< 1.214E-08	82360600	8.93793e-36
C85	Other and unspecified types of non-Hodgkin's lymphoma	J18	Pneumonia, organism unspecified	1985	1.55201	9.119e-281	< 1.214E-08	82360600	9.41522e-36
I64	Stroke, not specified as haemorrhage or infarction	C71	Malignant neoplasm of brain	1028	1.7806	2.25002e-94	< 1.214E-08	82360600	9.48027e-36
K30	Dyspepsia	D12	Benign neoplasm of colon, rectum, anus and anal canal	4609	1.53007	1.64703e-165	< 1.214E-08	82360600	9.95734e-36
K30	Dyspepsia	D50	Iron deficiency anaemia	2069	1.38169	1.66542e-45	< 1.214E-08	82360600	1.19902e-35
D41	Neoplasm of uncertain or unknown behaviour of urinary organs	C78	Secondary malignant neoplasm of respiratory and digestive organs	309	2.15491	1.13829e-49	< 1.214E-08	82360600	1.34951e-35
H36	Retinal disorders in diseases classified elsewhere	N17	Acute renal failure	534	2.25775	8.77356e-92	< 1.214E-08	82360600	1.4194e-35
E11	Non-insulin-dependent diabetes mellitus	F17	Mental and behavioural disorders due to use of tobacco	1922	1.21463	3.47841e-48	< 1.214E-08	82360600	1.51149e-35
N83	Noninflammatory disorders of ovary, fallopian tube and broad ligament	E66	Obesity	3991	1.26901	1.8477e-71	< 1.214E-08	82360600	1.59987e-35
I20	Angina pectoris	K08	Other disorders of teeth and supporting structures	1683	1.13175	5.04611e-13	< 1.214E-08	82360600	2.18136e-35
N83	Noninflammatory disorders of ovary, fallopian tube and broad ligament	K43	Ventral hernia	838	1.29578	7.10097e-17	< 1.214E-08	82360600	2.67204e-35
I64	Stroke, not specified as haemorrhage or infarction	F17	Mental and behavioural disorders due to use of tobacco	1209	1.16498	7.05412e-10	< 1.214E-08	82360600	2.76128e-35
I35	Nonrheumatic aortic valve disorders	D62	Acute posthaemorrhagic anaemia	1111	1.96431	1.17857e-229	< 1.214E-08	82360600	2.94116e-35
H36	Retinal disorders in diseases classified elsewhere	H43	Disorders of vitreous body	3127	24.5003	0	< 1.214E-08	82360600	3.01064e-35
E16	Other disorders of pancreatic internal secretion	A41	Other septicaemia	1501	1.77149	4.37248e-180	< 1.214E-08	82360600	3.27957e-35
H36	Retinal disorders in diseases classified elsewhere	L89	Decubitus ulcer	590	2.78002	5.90307e-163	< 1.214E-08	82360600	3.41622e-35
K92	Other diseases of digestive system	K72	Hepatic failure, not elsewhere classified	1613	7.69833	0	< 1.214E-08	82360600	3.53417e-35
E14	Unspecified diabetes mellitus	N18	Chronic renal failure	2504	3.03505	0	< 1.214E-08	82360600	3.78304e-35
F10	Mental and behavioural disorders due to use of alcohol	G93	Other disorders of brain	799	1.99363	3.33387e-193	< 1.214E-08	82360600	4.24439e-35
K86	Other diseases of pancreas	J96	Respiratory failure, not elsewhere classified	763	1.64418	1.44989e-123	< 1.214E-08	82360600	4.68449e-35
C32	Malignant neoplasm of larynx	C34	Malignant neoplasm of bronchus and lung	550	1.86068	2.47429e-171	< 1.214E-08	82360600	4.91954e-35
E66	Obesity	E16	Other disorders of pancreatic internal secretion	1169	1.36379	1.36176e-41	< 1.214E-08	82360600	4.96702e-35
H36	Retinal disorders in diseases classified elsewhere	I73	Other peripheral vascular diseases	1393	1.70187	1.63711e-129	< 1.214E-08	82360600	5.33683e-35
K05	Gingivitis and periodontal diseases	A41	Other septicaemia	948	1.86685	1.1972e-75	< 1.214E-08	82360600	6.06076e-35
E11	Non-insulin-dependent diabetes mellitus	I51	Complications and ill-defined descriptions of heart disease	2118	1.48382	9.83846e-221	< 1.214E-08	82360600	6.33941e-35
K70	Alcoholic liver disease	A41	Other septicaemia	2546	3.13015	0	< 1.214E-08	82360600	6.47322e-35
K70	Alcoholic liver disease	J96	Respiratory failure, not elsewhere classified	1567	1.60456	7.93218e-188	< 1.214E-08	82360600	7.60801e-35
F10	Mental and behavioural disorders due to use of alcohol	F32	Depressive episode	7257	4.42379	0	< 1.214E-08	82360600	7.91555e-35
D63	Anaemia in chronic diseases classified elsewhere	F41	Other anxiety disorders	375	2.53496	4.50374e-111	< 1.214E-08	82360600	8.3691e-35
N60	Benign mammary dysplasia	C50	Malignant neoplasm of breast	2566	1.59313	2.20209e-166	< 1.214E-08	82360600	9.07645e-35
J20	Acute bronchitis	H65	Nonsuppurative otitis media	3551	1.2744	1.85504e-75	< 1.214E-08	82360600	1.01118e-34
H33	Retinal detachments and breaks	H26	Other cataract	3173	9.41234	0	< 1.214E-08	82360600	1.24424e-34
K29	Gastritis and duodenitis	K83	Other diseases of biliary tract	1004	1.65601	1.49561e-56	< 1.214E-08	82360600	1.24962e-34
G40	Epilepsy	L89	Decubitus ulcer	735	1.69909	2.60793e-110	< 1.214E-08	82360600	1.48343e-34
K20	Oesophagitis	J18	Pneumonia, organism unspecified	4200	1.15138	3.87963e-26	< 1.214E-08	82360600	1.59471e-34
K51	Ulcerative colitis	M07	Psoriatic and enteropathic arthropathies	535	6.07965	0	< 1.214E-08	82360600	1.61283e-34
C64	Malignant neoplasm of kidney, except renal pelvis	C79	Secondary malignant neoplasm of other sites	1929	12.4532	0	< 1.214E-08	82360600	1.80023e-34
C50	Malignant neoplasm of breast	I82	Other venous embolism and thrombosis	336	1.27686	3.52433e-20	< 1.214E-08	82360600	1.87499e-34
E11	Non-insulin-dependent diabetes mellitus	I44	Atrioventricular and left bundle-branch block	3635	1.61226	0	< 1.214E-08	82360600	2.13737e-34
H43	Disorders of vitreous body	N19	Unspecified renal failure	571	1.8454	2.58364e-79	< 1.214E-08	82360600	2.43229e-34
A63	Other predominantly sexually transmitted diseases, not elsewhere classified	F17	Mental and behavioural disorders due to use of tobacco	476	1.29628	2.46429e-10	< 1.214E-08	82360600	2.44542e-34
F10	Mental and behavioural disorders due to use of alcohol	C09	Malignant neoplasm of tonsil	315	1.53479	1.77091e-36	< 1.214E-08	82360600	2.55667e-34
F10	Mental and behavioural disorders due to use of alcohol	F05	Delirium, not induced by alcohol and other psychoactive substances	1255	6.41099	0	< 1.214E-08	82360600	3.02402e-34
K92	Other diseases of digestive system	I46	Cardiac arrest	954	1.25351	1.94286e-13	< 1.214E-08	82360600	3.02823e-34
I70	Atherosclerosis	D62	Acute posthaemorrhagic anaemia	1318	1.29892	1.28806e-43	< 1.214E-08	82360600	3.37652e-34
F32	Depressive episode	J96	Respiratory failure, not elsewhere classified	2607	1.3074	4.27633e-58	< 1.214E-08	82360600	3.63944e-34
F10	Mental and behavioural disorders due to use of alcohol	G31	Other degenerative diseases of nervous system, not elsewhere classified	1375	6.30728	0	< 1.214E-08	82360600	3.77875e-34
J20	Acute bronchitis	M81	Osteoporosis without pathological fracture	1505	1.48778	1.84534e-52	< 1.214E-08	82360600	3.86978e-34
Q89	Other congenital malformations, not elsewhere classified	H65	Nonsuppurative otitis media	226	2.45277	3.64483e-59	< 1.214E-08	82360600	4.9438e-34
G00	Bacterial meningitis, not elsewhere classified	H94	Other disorders of ear in diseases classified elsewhere	207	66.2881	0	< 1.214E-08	82360600	5.12204e-34
E10	Insulin-dependent diabetes mellitus	H28	Cataract and other disorders of lens in diseases classified elsewhere	895	13.1956	0	< 1.214E-08	82360600	5.63135e-34
I48	Atrial fibrillation and flutter	M10	Gout	4725	1.92286	0	< 1.214E-08	82360600	6.30591e-34
D86	Sarcoidosis	M85	Other disorders of bone density and structure	230	4.46993	3.00639e-282	< 1.214E-08	82360600	6.70065e-34
C53	Malignant neoplasm of cervix uteri	I89	Other noninfective disorders of lymphatic vessels and lymph nodes	234	10.3402	0	< 1.214E-08	82360600	7.69682e-34
N92	Excessive, frequent and irregular menstruation	E66	Obesity	10506	1.695	0	< 1.214E-08	82360600	8.08706e-34
M35	Other systemic involvement of connective tissue	M80	Osteoporosis with pathological fracture	1920	2.69224	0	< 1.214E-08	82360600	8.51688e-34
L30	Other dermatitis	J15	Bacterial pneumonia, not elsewhere classified	805	1.33257	8.83392e-17	< 1.214E-08	82360600	8.695e-34
F10	Mental and behavioural disorders due to use of alcohol	I95	Hypotension	1163	1.85054	1.26443e-236	< 1.214E-08	82360600	9.24199e-34
K29	Gastritis and duodenitis	E55	Vitamin D deficiency	636	1.73283	1.31426e-32	< 1.214E-08	82360600	9.25039e-34
J43	Emphysema	M81	Osteoporosis without pathological fracture	1656	3.35071	0	< 1.214E-08	82360600	9.29912e-34
G35	Multiple sclerosis	L97	Ulcer of lower limb, not elsewhere classified	223	2.05601	1.91725e-126	< 1.214E-08	82360600	1.04043e-33
C91	Lymphoid leukaemia	J15	Bacterial pneumonia, not elsewhere classified	570	2.3648	0	< 1.214E-08	82360600	1.05817e-33
N31	Neuromuscular dysfunction of bladder, not elsewhere classified	J18	Pneumonia, organism unspecified	1941	1.23624	7.41008e-30	< 1.214E-08	82360600	1.14775e-33
G20	Parkinson's disease	J69	Pneumonitis due to solids and liquids	261	4.79717	0	< 1.214E-08	82360600	1.30936e-33
I20	Angina pectoris	I08	Multiple valve diseases	480	1.47638	2.99654e-26	< 1.214E-08	82360600	1.3179e-33
I48	Atrial fibrillation and flutter	I62	Other nontraumatic intracranial haemorrhage	516	1.78388	3.68694e-97	< 1.214E-08	82360600	1.4934e-33
C50	Malignant neoplasm of breast	G55	Nerve root and plexus compressions in diseases classified elsewhere	253	3.66175	0	< 1.214E-08	82360600	1.49839e-33
C53	Malignant neoplasm of cervix uteri	N30	Cystitis	902	1.65244	4.84987e-233	< 1.214E-08	82360600	1.56548e-33
C34	Malignant neoplasm of bronchus and lung	E83	Disorders of mineral metabolism	704	3.07385	0	< 1.214E-08	82360600	1.70093e-33
C32	Malignant neoplasm of larynx	K04	Diseases of pulp and periapical tissues	627	6.54502	0	< 1.214E-08	82360600	1.96258e-33
C67	Malignant neoplasm of bladder	N10	Acute tubulo-interstitial nephritis	450	3.02999	0	< 1.214E-08	82360600	2.08895e-33
K25	Gastric ulcer	N18	Chronic renal failure	2173	1.11703	1.08794e-10	< 1.214E-08	82360600	2.17507e-33
F10	Mental and behavioural disorders due to use of alcohol	A04	Other bacterial intestinal infections	645	1.41481	1.90432e-45	< 1.214E-08	82360600	2.25946e-33
E10	Insulin-dependent diabetes mellitus	L08	Other local infections of skin and subcutaneous tissue	1596	2.61761	0	< 1.214E-08	82360600	2.29533e-33
H81	Disorders of vestibular function	I63	Cerebral infarction	2469	1.41431	1.71669e-72	< 1.214E-08	82360600	2.59445e-33
E10	Insulin-dependent diabetes mellitus	N17	Acute renal failure	1838	2.81947	0	< 1.214E-08	82360600	2.90653e-33
J45	Asthma	I82	Other venous embolism and thrombosis	430	1.26023	1.36953e-10	< 1.214E-08	82360600	3.12605e-33
K65	Peritonitis	K43	Ventral hernia	1107	5.12214	0	< 1.214E-08	82360600	3.33407e-33
H36	Retinal disorders in diseases classified elsewhere	N30	Cystitis	2167	1.32989	1.52832e-66	< 1.214E-08	82360600	3.8459e-33
E05	Thyrotoxicosis [hyperthyroidism]	I69	Sequelae of cerebrovascular disease	2528	1.1107	7.63808e-15	< 1.214E-08	82360600	4.47329e-33
I25	Chronic ischaemic heart disease	M10	Gout	5483	2.04286	0	< 1.214E-08	82360600	4.55093e-33
G62	Other polyneuropathies	A41	Other septicaemia	1376	1.46303	3.42974e-53	< 1.214E-08	82360600	5.32068e-33
L40	Psoriasis	J15	Bacterial pneumonia, not elsewhere classified	507	1.29377	3.15725e-17	< 1.214E-08	82360600	5.36594e-33
I34	Nonrheumatic mitral valve disorders	K05	Gingivitis and periodontal diseases	778	6.12449	0	< 1.214E-08	82360600	5.44103e-33
I21	Acute myocardial infarction	N19	Unspecified renal failure	4208	1.20159	1.83261e-52	< 1.214E-08	82360600	5.51858e-33
M31	Other necrotizing vasculopathies	M80	Osteoporosis with pathological fracture	800	2.87237	0	< 1.214E-08	82360600	5.96588e-33
E66	Obesity	L89	Decubitus ulcer	720	1.57993	6.27735e-57	< 1.214E-08	82360600	5.97555e-33
K25	Gastric ulcer	K72	Hepatic failure, not elsewhere classified	878	3.27158	1.26863e-265	< 1.214E-08	82360600	6.11907e-33
B34	Viral infection of unspecified site	E34	Other endocrine disorders	327	1.46399	1.37864e-13	< 1.214E-08	82360600	6.63044e-33
I35	Nonrheumatic aortic valve disorders	K92	Other diseases of digestive system	2160	1.29211	2.57427e-73	< 1.214E-08	82360600	6.69085e-33
K85	Acute pancreatitis	E10	Insulin-dependent diabetes mellitus	1848	2.02809	0	< 1.214E-08	82360600	6.74266e-33
I42	Cardiomyopathy	A41	Other septicaemia	1034	1.17487	7.37457e-15	< 1.214E-08	82360600	6.94457e-33
C83	Diffuse non-Hodgkin's lymphoma	B37	Candidiasis	355	5.6459	0	< 1.214E-08	82360600	1.04451e-32
N40	Hyperplasia of prostate	N13	Obstructive and reflux uropathy	3176	1.57717	9.42469e-276	< 1.214E-08	82360600	1.09444e-32
I47	Paroxysmal tachycardia	I95	Hypotension	1170	1.87034	1.13495e-137	< 1.214E-08	82360600	1.13596e-32
I64	Stroke, not specified as haemorrhage or infarction	G41	Status epilepticus	746	4.10143	0	< 1.214E-08	82360600	1.17917e-32
Q21	Congenital malformations of cardiac septa	K59	Other functional intestinal disorders	446	1.21217	2.80979e-12	< 1.214E-08	82360600	1.20972e-32
K85	Acute pancreatitis	K43	Ventral hernia	693	2.05054	3.99381e-111	< 1.214E-08	82360600	1.21257e-32
K30	Dyspepsia	K83	Other diseases of biliary tract	1032	1.41294	1.30837e-27	< 1.214E-08	82360600	1.35509e-32
N40	Hyperplasia of prostate	G21	Secondary parkinsonism	431	1.43206	1.86145e-23	< 1.214E-08	82360600	1.40115e-32
C78	Secondary malignant neoplasm of respiratory and digestive organs	D63	Anaemia in chronic diseases classified elsewhere	3010	4.66013	0	< 1.214E-08	82360600	1.48268e-32
E11	Non-insulin-dependent diabetes mellitus	E55	Vitamin D deficiency	1223	1.88545	9.27475e-254	< 1.214E-08	82360600	1.7499e-32
K86	Other diseases of pancreas	J15	Bacterial pneumonia, not elsewhere classified	625	2.02816	1.11188e-223	< 1.214E-08	82360600	1.77976e-32
N97	Female infertility	N98	Complications associated with artificial fertilization	1293	10.8395	0	< 1.214E-08	82360600	1.78821e-32
K50	Crohn's disease [regional enteritis]	L98	Other disorders of skin and subcutaneous tissue, not elsewhere classified	365	2.73033	0	< 1.214E-08	82360600	1.86455e-32
M80	Osteoporosis with pathological fracture	E86	Volume depletion	4720	1.44248	1.88259e-232	< 1.214E-08	82360600	2.02569e-32
G35	Multiple sclerosis	N10	Acute tubulo-interstitial nephritis	281	3.53143	0	< 1.214E-08	82360600	2.10534e-32
E88	Other metabolic disorders	M85	Other disorders of bone density and structure	313	2.14645	2.25267e-36	< 1.214E-08	82360600	2.27524e-32
Q90	Down's syndrome	J18	Pneumonia, organism unspecified	643	4.80883	0	< 1.214E-08	82360600	2.39712e-32
J41	Simple and mucopurulent chronic bronchitis	I46	Cardiac arrest	225	1.83879	4.10336e-20	< 1.214E-08	82360600	2.71535e-32
K29	Gastritis and duodenitis	A04	Other bacterial intestinal infections	751	1.66277	5.28508e-39	< 1.214E-08	82360600	2.71478e-32
K50	Crohn's disease [regional enteritis]	M07	Psoriatic and enteropathic arthropathies	416	7.83851	0	< 1.214E-08	82360600	2.83428e-32
N60	Benign mammary dysplasia	D05	Carcinoma in situ of breast	508	6.17573	0	< 1.214E-08	82360600	2.91796e-32
N92	Excessive, frequent and irregular menstruation	N81	Female genital prolapse	4593	1.178	2.18008e-38	< 1.214E-08	82360600	3.41317e-32
I48	Atrial fibrillation and flutter	J22	Unspecified acute lower respiratory infection	1724	1.32062	2.64388e-79	< 1.214E-08	82360600	3.54064e-32
C61	Malignant neoplasm of prostate	N99	Postprocedural disorders of genitourinary system, not elsewhere classified	766	2.20007	0	< 1.214E-08	82360600	3.62596e-32
C32	Malignant neoplasm of larynx	C78	Secondary malignant neoplasm of respiratory and digestive organs	268	1.23439	8.98194e-13	< 1.214E-08	82360600	4.30232e-32
M54	Dorsalgia	G98	Other disorders of nervous system, not elsewhere classified	552	1.34684	7.14294e-11	< 1.214E-08	82360600	4.67925e-32
Q21	Congenital malformations of cardiac septa	H91	Other hearing loss	490	1.52735	1.36258e-50	< 1.214E-08	82360600	4.71945e-32
N76	Other inflammation of vagina and vulva	F17	Mental and behavioural disorders due to use of tobacco	388	1.51743	3.43289e-13	< 1.214E-08	82360600	4.84119e-32
M35	Other systemic involvement of connective tissue	L98	Other disorders of skin and subcutaneous tissue, not elsewhere classified	905	1.93152	1.5362e-146	< 1.214E-08	82360600	5.24428e-32
N40	Hyperplasia of prostate	I10	Essential (primary) hypertension	19846	1.03002	8.59445e-13	< 1.214E-08	82360600	5.38881e-32
I60	Subarachnoid haemorrhage	I69	Sequelae of cerebrovascular disease	2697	6.77974	0	< 1.214E-08	82360600	5.51418e-32
K25	Gastric ulcer	E87	Other disorders of fluid, electrolyte and acid-base balance	2588	1.45133	2.0404e-90	< 1.214E-08	82360600	6.56467e-32
K21	Gastro-oesophageal reflux disease	F32	Depressive episode	1937	1.31534	1.60886e-37	< 1.214E-08	82360600	7.54972e-32
C56	Malignant neoplasm of ovary	E83	Disorders of mineral metabolism	243	5.68333	0	< 1.214E-08	82360600	7.91288e-32
E11	Non-insulin-dependent diabetes mellitus	K55	Vascular disorders of intestine	723	1.15918	1.08765e-12	< 1.214E-08	82360600	8.30144e-32
C56	Malignant neoplasm of ovary	A41	Other septicaemia	502	1.13089	4.18555e-13	< 1.214E-08	82360600	8.5443e-32
H81	Disorders of vestibular function	F32	Depressive episode	1724	1.60947	1.32417e-96	< 1.214E-08	82360600	8.90942e-32
I48	Atrial fibrillation and flutter	I51	Complications and ill-defined descriptions of heart disease	4189	2.36543	0	< 1.214E-08	82360600	9.47807e-32
M31	Other necrotizing vasculopathies	N39	Other disorders of urinary system	1023	1.18007	2.5647e-14	< 1.214E-08	82360600	1.03791e-31
I10	Essential (primary) hypertension	I11	Hypertensive heart disease	8948	2.54403	0	< 1.214E-08	82360600	1.05442e-31
N31	Neuromuscular dysfunction of bladder, not elsewhere classified	A41	Other septicaemia	1045	2.20801	1.69141e-179	< 1.214E-08	82360600	1.06416e-31
D35	Benign neoplasm of other and unspecified endocrine glands	E89	Postprocedural endocrine and metabolic disorders, not elsewhere classified	514	46.9303	0	< 1.214E-08	82360600	1.06506e-31
J44	Other chronic obstructive pulmonary disease	E55	Vitamin D deficiency	1163	1.38111	4.44825e-76	< 1.214E-08	82360600	1.06506e-31
I50	Heart failure	M10	Gout	5482	2.91455	0	< 1.214E-08	82360600	1.06677e-31
E16	Other disorders of pancreatic internal secretion	E15	Nondiabetic hypoglycaemic coma	1410	57.2313	0	< 1.214E-08	82360600	1.06839e-31
K04	Diseases of pulp and periapical tissues	A41	Other septicaemia	1025	1.64641	1.39411e-55	< 1.214E-08	82360600	1.22953e-31
I63	Cerebral infarction	N39	Other disorders of urinary system	7488	1.12384	6.80358e-32	< 1.214E-08	82360600	1.26765e-31
J45	Asthma	M19	Other arthrosis	2470	1.14605	4.93098e-18	< 1.214E-08	82360600	1.32258e-31
E10	Insulin-dependent diabetes mellitus	H35	Other retinal disorders	4264	2.21956	0	< 1.214E-08	82360600	1.32427e-31
L40	Psoriasis	I46	Cardiac arrest	184	1.45365	8.42101e-13	< 1.214E-08	82360600	1.42089e-31
N81	Female genital prolapse	K62	Other diseases of anus and rectum	3054	1.20548	2.34183e-42	< 1.214E-08	82360600	1.70562e-31
C32	Malignant neoplasm of larynx	J15	Bacterial pneumonia, not elsewhere classified	346	1.37843	1.3237e-25	< 1.214E-08	82360600	1.86591e-31
C64	Malignant neoplasm of kidney, except renal pelvis	E86	Volume depletion	586	1.2882	6.31845e-27	< 1.214E-08	82360600	2.11484e-31
K21	Gastro-oesophageal reflux disease	M80	Osteoporosis with pathological fracture	1342	1.23444	2.50004e-16	< 1.214E-08	82360600	2.30582e-31
I50	Heart failure	A04	Other bacterial intestinal infections	1304	1.22573	3.88106e-27	< 1.214E-08	82360600	2.40405e-31
Q21	Congenital malformations of cardiac septa	J00	Acute nasopharyngitis [common cold]	599	2.73562	0	< 1.214E-08	82360600	2.40609e-31
K26	Duodenal ulcer	F03	Unspecified dementia	2192	1.13222	1.98353e-10	< 1.214E-08	82360600	2.42515e-31
K21	Gastro-oesophageal reflux disease	E66	Obesity	3627	1.23916	1.89129e-48	< 1.214E-08	82360600	2.55136e-31
N40	Hyperplasia of prostate	N28	Other disorders of kidney and ureter, not elsewhere classified	1421	1.6299	1.64989e-124	< 1.214E-08	82360600	2.85446e-31
N97	Female infertility	N99	Postprocedural disorders of genitourinary system, not elsewhere classified	456	1.67525	1.78191e-37	< 1.214E-08	82360600	2.88339e-31
I34	Nonrheumatic mitral valve disorders	D68	Other coagulation defects	377	4.01985	5.88051e-251	< 1.214E-08	82360600	3.03326e-31
K86	Other diseases of pancreas	E86	Volume depletion	1023	2.80549	0	< 1.214E-08	82360600	3.23249e-31
Q90	Down's syndrome	H65	Nonsuppurative otitis media	440	5.928	0	< 1.214E-08	82360600	3.58149e-31
K86	Other diseases of pancreas	H36	Retinal disorders in diseases classified elsewhere	413	2.3385	1.80276e-221	< 1.214E-08	82360600	3.76251e-31
Q21	Congenital malformations of cardiac septa	H50	Other strabismus	277	1.33762	1.16123e-13	< 1.214E-08	82360600	3.89208e-31
M62	Other disorders of muscle	K58	Irritable bowel syndrome	2718	1.4992	3.30189e-80	< 1.214E-08	82360600	4.08542e-31
M79	Other soft tissue disorders, not elsewhere classified	M80	Osteoporosis with pathological fracture	2316	1.14836	1.48269e-12	< 1.214E-08	82360600	4.18765e-31
K21	Gastro-oesophageal reflux disease	D64	Other anaemias	4097	1.26615	2.34082e-63	< 1.214E-08	82360600	4.52614e-31
M17	Gonarthrosis [arthrosis of knee]	M15	Polyarthrosis	3075	2.53204	0	< 1.214E-08	82360600	5.04576e-31
I63	Cerebral infarction	F03	Unspecified dementia	4993	1.16387	2.55445e-34	< 1.214E-08	82360600	5.15356e-31
C91	Lymphoid leukaemia	B02	Zoster [herpes zoster]	325	16.9711	0	< 1.214E-08	82360600	5.61905e-31
E78	Disorders of lipoprotein metabolism and other lipidaemias	I95	Hypotension	2008	1.61032	3.4468e-146	< 1.214E-08	82360600	5.6897e-31
K05	Gingivitis and periodontal diseases	J18	Pneumonia, organism unspecified	2161	1.53381	2.00875e-97	< 1.214E-08	82360600	5.95286e-31
M32	Systemic lupus erythematosus	M85	Other disorders of bone density and structure	228	8.49422	0	< 1.214E-08	82360600	6.22925e-31
I20	Angina pectoris	G45	Transient cerebral ischaemic attacks and related syndromes	8572	1.17512	1.70723e-108	< 1.214E-08	82360600	6.55192e-31
I10	Essential (primary) hypertension	I13	Hypertensive heart and renal disease	1058	2.842	0	< 1.214E-08	82360600	6.74064e-31
E11	Non-insulin-dependent diabetes mellitus	H43	Disorders of vitreous body	2420	1.92612	0	< 1.214E-08	82360600	7.12747e-31
K29	Gastritis and duodenitis	F33	Recurrent depressive disorder	1316	1.99874	6.41433e-127	< 1.214E-08	82360600	7.51362e-31
K62	Other diseases of anus and rectum	K56	Paralytic ileus and intestinal obstruction without hernia	2527	1.73483	1.63059e-240	< 1.214E-08	82360600	7.77129e-31
E03	Other hypothyroidism	E86	Volume depletion	3454	1.39701	7.02485e-174	< 1.214E-08	82360600	8.82441e-31
J45	Asthma	F43	Reaction to severe stress, and adjustment disorders	1009	1.24175	5.86302e-20	< 1.214E-08	82360600	8.86624e-31
N87	Dysplasia of cervix uteri	N84	Polyp of female genital tract	1297	1.59068	4.74084e-65	< 1.214E-08	82360600	1.33962e-30
I50	Heart failure	K55	Vascular disorders of intestine	1117	1.32981	1.04095e-43	< 1.214E-08	82360600	1.42319e-30
F10	Mental and behavioural disorders due to use of alcohol	K20	Oesophagitis	3034	3.40943	0	< 1.214E-08	82360600	1.67257e-30
E11	Non-insulin-dependent diabetes mellitus	H25	Senile cataract	18386	1.21958	0	< 1.214E-08	82360600	1.72037e-30
K22	Other diseases of oesophagus	J18	Pneumonia, organism unspecified	3528	1.17848	7.33491e-52	< 1.214E-08	82360600	1.94888e-30
F10	Mental and behavioural disorders due to use of alcohol	G41	Status epilepticus	591	2.87027	0	< 1.214E-08	82360600	2.11453e-30
K29	Gastritis and duodenitis	K65	Peritonitis	945	1.30391	1.41239e-16	< 1.214E-08	82360600	2.1265e-30
C20	Malignant neoplasm of rectum	C77	Secondary and unspecified malignant neoplasm of lymph nodes	586	2.3093	0	< 1.214E-08	82360600	2.32016e-30
E11	Non-insulin-dependent diabetes mellitus	C25	Malignant neoplasm of pancreas	1540	1.25261	1.01971e-52	< 1.214E-08	82360600	2.33495e-30
C62	Malignant neoplasm of testis	E29	Testicular dysfunction	198	17.8107	0	< 1.214E-08	82360600	2.365e-30
N31	Neuromuscular dysfunction of bladder, not elsewhere classified	J15	Bacterial pneumonia, not elsewhere classified	599	1.32291	5.36779e-13	< 1.214E-08	82360600	2.78693e-30
N20	Calculus of kidney and ureter	E21	Hyperparathyroidism and other disorders of parathyroid gland	627	5.12272	0	< 1.214E-08	82360600	3.29084e-30
C91	Lymphoid leukaemia	D63	Anaemia in chronic diseases classified elsewhere	519	4.62551	0	< 1.214E-08	82360600	3.48519e-30
M54	Dorsalgia	E55	Vitamin D deficiency	1507	2.13217	1.90832e-166	< 1.214E-08	82360600	3.5297e-30
I35	Nonrheumatic aortic valve disorders	I97	Postprocedural disorders of circulatory system, not elsewhere classified	328	4.34987	1.976263e-323	< 1.214E-08	82360600	3.6732e-30
C53	Malignant neoplasm of cervix uteri	K62	Other diseases of anus and rectum	472	2.54923	0	< 1.214E-08	82360600	3.76055e-30
D30	Benign neoplasm of urinary organs	N99	Postprocedural disorders of genitourinary system, not elsewhere classified	629	3.12659	0	< 1.214E-08	82360600	3.77324e-30
K26	Duodenal ulcer	K59	Other functional intestinal disorders	3305	1.10555	4.3745e-10	< 1.214E-08	82360600	4.1992e-30
I70	Atherosclerosis	K52	Other noninfective gastroenteritis and colitis	2137	1.12583	2.13699e-16	< 1.214E-08	82360600	4.2477e-30
C06	Malignant neoplasm of other and unspecified parts of mouth	K10	Other diseases of jaws	598	36.8931	0	< 1.214E-08	82360600	4.28684e-30
C54	Malignant neoplasm of corpus uteri	K52	Other noninfective gastroenteritis and colitis	375	1.4319	2.86427e-30	< 1.214E-08	82360600	4.37215e-30
J42	Unspecified chronic bronchitis	L97	Ulcer of lower limb, not elsewhere classified	920	1.18068	5.32038e-10	< 1.214E-08	82360600	4.55257e-30
C82	Follicular [nodular] non-Hodgkin's lymphoma	J18	Pneumonia, organism unspecified	737	1.92844	0	< 1.214E-08	82360600	4.75475e-30
H36	Retinal disorders in diseases classified elsewhere	I69	Sequelae of cerebrovascular disease	1754	1.68693	3.82852e-192	< 1.214E-08	82360600	5.12923e-30
E10	Insulin-dependent diabetes mellitus	H45	Disorders of vitreous body and globe in diseases classified elsewhere	524	16.3581	0	< 1.214E-08	82360600	5.26872e-30
I35	Nonrheumatic aortic valve disorders	J90	Pleural effusion, not elsewhere classified	922	2.35029	0	< 1.214E-08	82360600	5.98489e-30
C18	Malignant neoplasm of colon	E87	Other disorders of fluid, electrolyte and acid-base balance	1168	1.10543	2.72654e-10	< 1.214E-08	82360600	6.0273e-30
G35	Multiple sclerosis	L98	Other disorders of skin and subcutaneous tissue, not elsewhere classified	260	1.68493	8.96765e-70	< 1.214E-08	82360600	7.38894e-30
I20	Angina pectoris	H36	Retinal disorders in diseases classified elsewhere	3401	1.12421	3.50751e-30	< 1.214E-08	82360600	7.53332e-30
C90	Multiple myeloma and malignant plasma cell neoplasms	K04	Diseases of pulp and periapical tissues	288	5.59671	0	< 1.214E-08	82360600	8.39052e-30
L03	Cellulitis	M19	Other arthrosis	932	1.23061	1.83005e-10	< 1.214E-08	82360600	9.32647e-30
C32	Malignant neoplasm of larynx	K05	Gingivitis and periodontal diseases	712	8.21154	0	< 1.214E-08	82360600	9.40608e-30
M25	Other joint disorders, not elsewhere classified	M81	Osteoporosis without pathological fracture	2636	1.14003	3.2175e-12	< 1.214E-08	82360600	9.5907e-30
J42	Unspecified chronic bronchitis	M85	Other disorders of bone density and structure	504	1.32679	5.60923e-10	< 1.214E-08	82360600	1.03607e-29
H65	Nonsuppurative otitis media	F84	Pervasive developmental disorders	245	1.54476	5.25035e-13	< 1.214E-08	82360600	1.13882e-29
I20	Angina pectoris	I45	Other conduction disorders	3079	2.06889	0	< 1.214E-08	82360600	1.27061e-29
M05	Seropositive rheumatoid arthritis	A49	Bacterial infection of unspecified site	419	2.02343	1.54708e-110	< 1.214E-08	82360600	1.30608e-29
F10	Mental and behavioural disorders due to use of alcohol	K52	Other noninfective gastroenteritis and colitis	2325	1.41682	1.06847e-163	< 1.214E-08	82360600	1.38919e-29
C09	Malignant neoplasm of tonsil	K05	Gingivitis and periodontal diseases	581	17.3181	0	< 1.214E-08	82360600	1.43878e-29
M62	Other disorders of muscle	A09	Diarrhoea and gastroenteritis of presumed infectious origin	3487	1.26478	2.8128e-36	< 1.214E-08	82360600	1.48618e-29
K51	Ulcerative colitis	L98	Other disorders of skin and subcutaneous tissue, not elsewhere classified	499	1.26078	1.31217e-17	< 1.214E-08	82360600	1.60373e-29
I20	Angina pectoris	M79	Other soft tissue disorders, not elsewhere classified	11414	1.15036	2.55756e-110	< 1.214E-08	82360600	1.62591e-29
G62	Other polyneuropathies	J15	Bacterial pneumonia, not elsewhere classified	912	1.30698	6.53715e-19	< 1.214E-08	82360600	1.7175e-29
C77	Secondary and unspecified malignant neoplasm of lymph nodes	F41	Other anxiety disorders	274	2.23779	6.69485e-137	< 1.214E-08	82360600	1.77994e-29
I20	Angina pectoris	I48	Atrial fibrillation and flutter	32986	1.40842	0	< 1.214E-08	82360600	1.81846e-29
H81	Disorders of vestibular function	I69	Sequelae of cerebrovascular disease	3293	1.55011	4.3172e-180	< 1.214E-08	82360600	2.09542e-29
C43	Malignant melanoma of skin	L82	Seborrhoeic keratosis	483	12.2612	0	< 1.214E-08	82360600	2.2212e-29
M62	Other disorders of muscle	M13	Other arthritis	2023	1.2109	3.24918e-14	< 1.214E-08	82360600	2.28662e-29
I25	Chronic ischaemic heart disease	J94	Other pleural conditions	1272	1.16496	2.42888e-18	< 1.214E-08	82360600	2.36853e-29
M47	Spondylosis	F32	Depressive episode	1697	1.43505	1.8954e-50	< 1.214E-08	82360600	2.47525e-29
C53	Malignant neoplasm of cervix uteri	C79	Secondary malignant neoplasm of other sites	325	2.24642	8.33336e-249	< 1.214E-08	82360600	2.48392e-29
I34	Nonrheumatic mitral valve disorders	D64	Other anaemias	2426	1.52443	2.54993e-193	< 1.214E-08	82360600	2.79575e-29
M62	Other disorders of muscle	K44	Diaphragmatic hernia	2702	1.27154	5.59959e-32	< 1.214E-08	82360600	2.94016e-29
I25	Chronic ischaemic heart disease	E50	Vitamin A deficiency	643	2.69181	0	< 1.214E-08	82360600	3.34242e-29
I50	Heart failure	L98	Other disorders of skin and subcutaneous tissue, not elsewhere classified	3255	1.36124	2.11564e-158	< 1.214E-08	82360600	3.3528e-29
Q54	Hypospadias	N99	Postprocedural disorders of genitourinary system, not elsewhere classified	298	22.2765	0	< 1.214E-08	82360600	3.51266e-29
Q21	Congenital malformations of cardiac septa	J03	Acute tonsillitis	369	1.6966	5.23083e-77	< 1.214E-08	82360600	3.80704e-29
M02	Reactive arthropathies	M81	Osteoporosis without pathological fracture	624	1.36594	4.85698e-16	< 1.214E-08	82360600	3.89949e-29
I69	Sequelae of cerebrovascular disease	J22	Unspecified acute lower respiratory infection	868	1.66331	4.23428e-102	< 1.214E-08	82360600	3.95517e-29
F10	Mental and behavioural disorders due to use of alcohol	F19	Mental and behavioural disorders due to multiple drug use and use of other psychoactive substances	1346	5.60929	0	< 1.214E-08	82360600	4.13791e-29
E05	Thyrotoxicosis [hyperthyroidism]	J22	Unspecified acute lower respiratory infection	328	1.4116	9.70876e-14	< 1.214E-08	82360600	4.48922e-29
A46	Erysipelas	J15	Bacterial pneumonia, not elsewhere classified	1965	1.15986	2.2981e-14	< 1.214E-08	82360600	4.74791e-29
C62	Malignant neoplasm of testis	N46	Male infertility	368	4.15359	0	< 1.214E-08	82360600	5.09581e-29
C20	Malignant neoplasm of rectum	G95	Other diseases of spinal cord	226	3.07104	3.5038e-307	< 1.214E-08	82360600	6.19982e-29
E66	Obesity	L97	Ulcer of lower limb, not elsewhere classified	1898	2.32469	0	< 1.214E-08	82360600	6.27141e-29
K52	Other noninfective gastroenteritis and colitis	A41	Other septicaemia	2163	1.38668	1.17835e-70	< 1.214E-08	82360600	6.83006e-29
E10	Insulin-dependent diabetes mellitus	H25	Senile cataract	9939	1.91478	0	< 1.214E-08	82360600	7.02541e-29
K05	Gingivitis and periodontal diseases	J15	Bacterial pneumonia, not elsewhere classified	638	1.63714	2.40293e-31	< 1.214E-08	82360600	7.14315e-29
Q21	Congenital malformations of cardiac septa	J20	Acute bronchitis	695	1.62168	2.39656e-114	< 1.214E-08	82360600	7.51399e-29
M31	Other necrotizing vasculopathies	J18	Pneumonia, organism unspecified	2236	1.53659	8.02003e-260	< 1.214E-08	82360600	7.72018e-29
D33	Benign neoplasm of brain and other parts of central nervous system	A41	Other septicaemia	367	1.27748	2.16899e-12	< 1.214E-08	82360600	7.99883e-29
F10	Mental and behavioural disorders due to use of alcohol	E14	Unspecified diabetes mellitus	2569	1.37887	6.35559e-189	< 1.214E-08	82360600	8.14632e-29
I70	Atherosclerosis	N19	Unspecified renal failure	3412	1.96918	0	< 1.214E-08	82360600	8.98758e-29
I25	Chronic ischaemic heart disease	I97	Postprocedural disorders of circulatory system, not elsewhere classified	796	1.8848	1.63796e-152	< 1.214E-08	82360600	1.04738e-28
D25	Leiomyoma of uterus	C54	Malignant neoplasm of corpus uteri	682	1.87538	2.63666e-83	< 1.214E-08	82360600	1.0674e-28
L30	Other dermatitis	A41	Other septicaemia	1130	1.66593	1.74099e-74	< 1.214E-08	82360600	1.09165e-28
I11	Hypertensive heart disease	E86	Volume depletion	1728	1.20598	8.64272e-19	< 1.214E-08	82360600	1.1307e-28
J44	Other chronic obstructive pulmonary disease	K56	Paralytic ileus and intestinal obstruction without hernia	4064	1.05905	5.52762e-13	< 1.214E-08	82360600	1.1713e-28
I50	Heart failure	L97	Ulcer of lower limb, not elsewhere classified	5272	1.52799	0	< 1.214E-08	82360600	1.26156e-28
C56	Malignant neoplasm of ovary	E87	Other disorders of fluid, electrolyte and acid-base balance	341	1.34848	5.04483e-52	< 1.214E-08	82360600	1.3277e-28
J44	Other chronic obstructive pulmonary disease	K55	Vascular disorders of intestine	990	1.25614	3.00415e-40	< 1.214E-08	82360600	1.41913e-28
I50	Heart failure	D64	Other anaemias	18322	1.27351	0	< 1.214E-08	82360600	1.51663e-28
G35	Multiple sclerosis	A46	Erysipelas	306	1.46974	2.41558e-44	< 1.214E-08	82360600	1.65504e-28
K86	Other diseases of pancreas	E13	Other specified diabetes mellitus	757	27.6906	0	< 1.214E-08	82360600	1.76231e-28
J44	Other chronic obstructive pulmonary disease	E64	Sequelae of malnutrition and other nutritional deficiencies	938	1.20925	1.28546e-26	< 1.214E-08	82360600	1.83507e-28
I64	Stroke, not specified as haemorrhage or infarction	F05	Delirium, not induced by alcohol and other psychoactive substances	1026	1.18552	1.07886e-09	< 1.214E-08	82360600	1.84955e-28
G95	Other diseases of spinal cord	F41	Other anxiety disorders	228	4.03132	6.41138e-132	< 1.214E-08	82360600	1.8761e-28
J20	Acute bronchitis	J22	Unspecified acute lower respiratory infection	335	2.54707	3.48248e-46	< 1.214E-08	82360600	2.03794e-28
G40	Epilepsy	J22	Unspecified acute lower respiratory infection	373	1.66474	8.70029e-53	< 1.214E-08	82360600	2.34973e-28
L30	Other dermatitis	E86	Volume depletion	1282	1.3994	2.29578e-37	< 1.214E-08	82360600	2.45744e-28
I50	Heart failure	J22	Unspecified acute lower respiratory infection	1685	1.8196	6.02598e-277	< 1.214E-08	82360600	2.4813e-28
K02	Dental caries	E86	Volume depletion	778	1.81362	1.38191e-60	< 1.214E-08	82360600	2.57283e-28
M54	Dorsalgia	N31	Neuromuscular dysfunction of bladder, not elsewhere classified	1569	1.46236	3.06641e-66	< 1.214E-08	82360600	2.63025e-28
I50	Heart failure	A49	Bacterial infection of unspecified site	2236	1.11317	9.86574e-14	< 1.214E-08	82360600	2.70036e-28
N83	Noninflammatory disorders of ovary, fallopian tube and broad ligament	N99	Postprocedural disorders of genitourinary system, not elsewhere classified	888	4.84837	0	< 1.214E-08	82360600	2.80497e-28
L03	Cellulitis	A41	Other septicaemia	1273	1.21984	1.26356e-13	< 1.214E-08	82360600	3.28653e-28
F10	Mental and behavioural disorders due to use of alcohol	K21	Gastro-oesophageal reflux disease	3999	1.70767	0	< 1.214E-08	82360600	3.30562e-28
G56	Mononeuropathies of upper limb	M19	Other arthrosis	4527	1.78644	0	< 1.214E-08	82360600	3.3837e-28
M35	Other systemic involvement of connective tissue	I50	Heart failure	3336	1.14476	3.31435e-35	< 1.214E-08	82360600	3.78337e-28
D41	Neoplasm of uncertain or unknown behaviour of urinary organs	C79	Secondary malignant neoplasm of other sites	316	2.73183	1.17303e-78	< 1.214E-08	82360600	3.81659e-28
E11	Non-insulin-dependent diabetes mellitus	E50	Vitamin A deficiency	460	3.16499	0	< 1.214E-08	82360600	4.19432e-28
L03	Cellulitis	I73	Other peripheral vascular diseases	753	1.48683	1.69877e-30	< 1.214E-08	82360600	4.67887e-28
E05	Thyrotoxicosis [hyperthyroidism]	F32	Depressive episode	1635	1.17699	1.03329e-18	< 1.214E-08	82360600	4.80428e-28
M13	Other arthritis	M85	Other disorders of bone density and structure	644	1.49616	9.33268e-26	< 1.214E-08	82360600	4.86966e-28
M05	Seropositive rheumatoid arthritis	D63	Anaemia in chronic diseases classified elsewhere	468	1.18621	2.48715e-10	< 1.214E-08	82360600	5.05091e-28
K20	Oesophagitis	F03	Unspecified dementia	976	1.21025	3.74475e-10	< 1.214E-08	82360600	5.21507e-28
K05	Gingivitis and periodontal diseases	E64	Sequelae of malnutrition and other nutritional deficiencies	267	6.10805	2.05547e-153	< 1.214E-08	82360600	6.13922e-28
M79	Other soft tissue disorders, not elsewhere classified	M48	Other spondylopathies	4937	1.70872	1.78737e-307	< 1.214E-08	82360600	7.43299e-28
F32	Depressive episode	A41	Other septicaemia	2970	1.25296	2.19794e-44	< 1.214E-08	82360600	7.88008e-28
E10	Insulin-dependent diabetes mellitus	I95	Hypotension	1101	2.09462	0	< 1.214E-08	82360600	8.55925e-28
I71	Aortic aneurysm and dissection	N18	Chronic renal failure	1422	1.68883	1.9807e-228	< 1.214E-08	82360600	8.72511e-28
G40	Epilepsy	K92	Other diseases of digestive system	2219	1.36446	1.85904e-128	< 1.214E-08	82360600	9.70974e-28
Q25	Congenital malformations of great arteries	J00	Acute nasopharyngitis [common cold]	386	2.14155	7.04089e-97	< 1.214E-08	82360600	1.00892e-27
F10	Mental and behavioural disorders due to use of alcohol	K29	Gastritis and duodenitis	7260	2.71772	0	< 1.214E-08	82360600	1.01726e-27
C32	Malignant neoplasm of larynx	K02	Dental caries	540	9.42049	0	< 1.214E-08	82360600	1.09105e-27
M05	Seropositive rheumatoid arthritis	J22	Unspecified acute lower respiratory infection	187	1.86175	2.69022e-39	< 1.214E-08	82360600	1.21811e-27
J42	Unspecified chronic bronchitis	J22	Unspecified acute lower respiratory infection	654	4.3066	4.25074e-283	< 1.214E-08	82360600	1.27411e-27
Q21	Congenital malformations of cardiac septa	H52	Disorders of refraction and accommodation	298	2.32623	1.37718e-97	< 1.214E-08	82360600	1.31808e-27
C09	Malignant neoplasm of tonsil	C10	Malignant neoplasm of oropharynx	619	88.227	0	< 1.214E-08	82360600	1.32365e-27
C53	Malignant neoplasm of cervix uteri	D64	Other anaemias	536	1.91489	5.32181e-274	< 1.214E-08	82360600	1.42429e-27
K02	Dental caries	I46	Cardiac arrest	202	1.84268	2.12077e-15	< 1.214E-08	82360600	1.47722e-27
J43	Emphysema	J22	Unspecified acute lower respiratory infection	297	5.5724	1.70098e-234	< 1.214E-08	82360600	1.68165e-27
Q61	Cystic kidney disease	K65	Peritonitis	217	14.3849	0	< 1.214E-08	82360600	1.82746e-27
F10	Mental and behavioural disorders due to use of alcohol	F99	Mental disorder, not otherwise specified	1419	5.1809	0	< 1.214E-08	82360600	2.34806e-27
K85	Acute pancreatitis	E14	Unspecified diabetes mellitus	938	2.08626	7.53767e-152	< 1.214E-08	82360600	2.40725e-27
G35	Multiple sclerosis	E87	Other disorders of fluid, electrolyte and acid-base balance	245	1.49534	8.69693e-50	< 1.214E-08	82360600	2.4928e-27
L02	Cutaneous abscess, furuncle and carbuncle	I73	Other peripheral vascular diseases	1459	1.1861	3.48058e-13	< 1.214E-08	82360600	2.67818e-27
J41	Simple and mucopurulent chronic bronchitis	J96	Respiratory failure, not elsewhere classified	1573	4.03655	0	< 1.214E-08	82360600	2.77061e-27
E10	Insulin-dependent diabetes mellitus	J18	Pneumonia, organism unspecified	12449	1.45963	0	< 1.214E-08	82360600	2.92652e-27
J98	Other respiratory disorders	C78	Secondary malignant neoplasm of respiratory and digestive organs	835	1.4273	1.7623e-33	< 1.214E-08	82360600	2.93199e-27
I69	Sequelae of cerebrovascular disease	J81	Pulmonary oedema	1900	1.64556	4.20241e-192	< 1.214E-08	82360600	2.94261e-27
K35	Acute appendicitis	K46	Unspecified abdominal hernia	164	2.45501	3.42419e-23	< 1.214E-08	82360600	3.07479e-27
J44	Other chronic obstructive pulmonary disease	K92	Other diseases of digestive system	5952	1.04547	1.76448e-11	< 1.214E-08	82360600	3.27281e-27
C16	Malignant neoplasm of stomach	E64	Sequelae of malnutrition and other nutritional deficiencies	201	5.39562	3.856471e-312	< 1.214E-08	82360600	3.49765e-27
E10	Insulin-dependent diabetes mellitus	H33	Retinal detachments and breaks	1086	2.60935	0	< 1.214E-08	82360600	3.85334e-27
I64	Stroke, not specified as haemorrhage or infarction	E55	Vitamin D deficiency	893	1.30959	1.35214e-17	< 1.214E-08	82360600	3.86169e-27
K25	Gastric ulcer	K59	Other functional intestinal disorders	4743	1.25517	7.93581e-70	< 1.214E-08	82360600	3.9056e-27
K30	Dyspepsia	C16	Malignant neoplasm of stomach	1024	2.57535	3.03791e-190	< 1.214E-08	82360600	4.20625e-27
I10	Essential (primary) hypertension	I27	Other pulmonary heart diseases	3218	1.25626	4.56365e-78	< 1.214E-08	82360600	4.96445e-27
Q90	Down's syndrome	J45	Asthma	207	1.4951	1.041e-52	< 1.214E-08	82360600	5.35119e-27
L40	Psoriasis	N30	Cystitis	1147	1.37265	2.72585e-61	< 1.214E-08	82360600	6.05906e-27
K80	Cholelithiasis	C23	Malignant neoplasm of gallbladder	269	6.82817	7.17243e-276	< 1.214E-08	82360600	6.32559e-27
C61	Malignant neoplasm of prostate	F41	Other anxiety disorders	226	2.01238	8.05808e-157	< 1.214E-08	82360600	6.4352e-27
M81	Osteoporosis without pathological fracture	F05	Delirium, not induced by alcohol and other psychoactive substances	813	1.61799	2.17385e-55	< 1.214E-08	82360600	6.81283e-27
I83	Varicose veins of lower extremities	D68	Other coagulation defects	827	1.243	8.46217e-15	< 1.214E-08	82360600	7.22397e-27
Q90	Down's syndrome	J00	Acute nasopharyngitis [common cold]	168	4.58868	0	< 1.214E-08	82360600	7.29423e-27
M62	Other disorders of muscle	I24	Other acute ischaemic heart diseases	783	2.38108	1.65834e-106	< 1.214E-08	82360600	7.54681e-27
I21	Acute myocardial infarction	I24	Other acute ischaemic heart diseases	3665	4.35511	0	< 1.214E-08	82360600	7.60553e-27
C62	Malignant neoplasm of testis	E89	Postprocedural endocrine and metabolic disorders, not elsewhere classified	147	11.2101	3.263377e-316	< 1.214E-08	82360600	7.68916e-27
K29	Gastritis and duodenitis	K52	Other noninfective gastroenteritis and colitis	3162	1.90106	2.18376e-266	< 1.214E-08	82360600	7.75594e-27
J45	Asthma	E66	Obesity	8187	1.91045	0	< 1.214E-08	82360600	8.15822e-27
I65	Occlusion and stenosis of precerebral arteries, not resulting in cerebral infarction	F01	Vascular dementia	224	2.03683	2.17241e-21	< 1.214E-08	82360600	9.87536e-27
K58	Irritable bowel syndrome	F32	Depressive episode	1180	1.50173	9.43108e-40	< 1.214E-08	82360600	1.00667e-26
K59	Other functional intestinal disorders	J69	Pneumonitis due to solids and liquids	543	1.64964	1.04766e-38	< 1.214E-08	82360600	1.07787e-26
F10	Mental and behavioural disorders due to use of alcohol	C06	Malignant neoplasm of other and unspecified parts of mouth	629	1.77464	1.64899e-99	< 1.214E-08	82360600	1.09341e-26
I70	Atherosclerosis	K55	Vascular disorders of intestine	1415	4.03141	0	< 1.214E-08	82360600	1.17329e-26
I80	Phlebitis and thrombophlebitis	I73	Other peripheral vascular diseases	1778	1.25252	8.94316e-32	< 1.214E-08	82360600	1.17477e-26
N97	Female infertility	D25	Leiomyoma of uterus	2537	2.01143	0	< 1.214E-08	82360600	1.32925e-26
L20	Atopic dermatitis	M81	Osteoporosis without pathological fracture	323	2.19195	7.60792e-69	< 1.214E-08	82360600	1.34108e-26
C34	Malignant neoplasm of bronchus and lung	G95	Other diseases of spinal cord	1209	3.98155	0	< 1.214E-08	82360600	1.47563e-26
K30	Dyspepsia	E78	Disorders of lipoprotein metabolism and other lipidaemias	7135	1.09506	4.0792e-16	< 1.214E-08	82360600	1.58416e-26
E84	Cystic fibrosis	E10	Insulin-dependent diabetes mellitus	150	14.5732	0	< 1.214E-08	82360600	1.81999e-26
C09	Malignant neoplasm of tonsil	K04	Diseases of pulp and periapical tissues	513	13.2656	0	< 1.214E-08	82360600	2.07577e-26
D24	Benign neoplasm of breast	I97	Postprocedural disorders of circulatory system, not elsewhere classified	163	1.76063	4.6569e-11	< 1.214E-08	82360600	2.09242e-26
N40	Hyperplasia of prostate	D09	Carcinoma in situ of other and unspecified sites	393	1.21686	9.64743e-10	< 1.214E-08	82360600	2.17796e-26
H36	Retinal disorders in diseases classified elsewhere	L98	Other disorders of skin and subcutaneous tissue, not elsewhere classified	1130	2.87878	0	< 1.214E-08	82360600	2.26248e-26
C90	Multiple myeloma and malignant plasma cell neoplasms	J15	Bacterial pneumonia, not elsewhere classified	432	2.22117	0	< 1.214E-08	82360600	2.57729e-26
I10	Essential (primary) hypertension	M80	Osteoporosis with pathological fracture	9095	1.04184	7.94815e-10	< 1.214E-08	82360600	2.62026e-26
J90	Pleural effusion, not elsewhere classified	C38	Malignant neoplasm of heart, mediastinum and pleura	362	30.1492	0	< 1.214E-08	82360600	2.86014e-26
K50	Crohn's disease [regional enteritis]	J18	Pneumonia, organism unspecified	1329	1.25318	1.94358e-69	< 1.214E-08	82360600	2.92619e-26
C45	Mesothelioma	D63	Anaemia in chronic diseases classified elsewhere	151	5.81332	0	< 1.214E-08	82360600	2.95887e-26
G50	Disorders of trigeminal nerve	E86	Volume depletion	432	1.41699	6.62975e-21	< 1.214E-08	82360600	2.97068e-26
I20	Angina pectoris	E70	Disorders of aromatic amino-acid metabolism	302	1.91535	2.72082e-60	< 1.214E-08	82360600	3.03754e-26
N35	Urethral stricture	A41	Other septicaemia	720	1.23037	2.16405e-13	< 1.214E-08	82360600	3.04846e-26
E78	Disorders of lipoprotein metabolism and other lipidaemias	E25	Adrenogenital disorders	387	3.43448	5.81965e-193	< 1.214E-08	82360600	3.44309e-26
K80	Cholelithiasis	E68	Sequelae of hyperalimentation	391	1.45456	3.78961e-16	< 1.214E-08	82360600	3.48666e-26
E05	Thyrotoxicosis [hyperthyroidism]	H06	Disorders of lacrimal system and orbit in diseases classified elsewhere	1821	53.2986	0	< 1.214E-08	82360600	3.8031e-26
I70	Atherosclerosis	I97	Postprocedural disorders of circulatory system, not elsewhere classified	531	3.28664	0	< 1.214E-08	82360600	4.04179e-26
K02	Dental caries	J96	Respiratory failure, not elsewhere classified	645	1.90536	6.52049e-64	< 1.214E-08	82360600	4.16506e-26
J84	Other interstitial pulmonary diseases	I46	Cardiac arrest	253	1.99192	9.46013e-58	< 1.214E-08	82360600	4.33361e-26
E88	Other metabolic disorders	J22	Unspecified acute lower respiratory infection	174	4.05026	1.67624e-56	< 1.214E-08	82360600	4.57546e-26
K20	Oesophagitis	K72	Hepatic failure, not elsewhere classified	384	2.71534	2.14927e-78	< 1.214E-08	82360600	4.59161e-26
C20	Malignant neoplasm of rectum	N31	Neuromuscular dysfunction of bladder, not elsewhere classified	263	1.92631	1.85375e-87	< 1.214E-08	82360600	4.77666e-26
J00	Acute nasopharyngitis [common cold]	J30	Vasomotor and allergic rhinitis	409	1.68486	2.2666e-17	< 1.214E-08	82360600	4.8703e-26
E10	Insulin-dependent diabetes mellitus	I69	Sequelae of cerebrovascular disease	6483	2.02974	0	< 1.214E-08	82360600	5.21933e-26
E10	Insulin-dependent diabetes mellitus	G56	Mononeuropathies of upper limb	3119	1.50222	0	< 1.214E-08	82360600	5.62403e-26
D12	Benign neoplasm of colon, rectum, anus and anal canal	K91	Postprocedural disorders of digestive system, not elsewhere classified	513	2.04291	1.6146e-98	< 1.214E-08	82360600	5.83941e-26
I10	Essential (primary) hypertension	I51	Complications and ill-defined descriptions of heart disease	6072	1.66852	0	< 1.214E-08	82360600	5.99134e-26
C50	Malignant neoplasm of breast	L58	Radiodermatitis	127	7.0379	2.48324e-229	< 1.214E-08	82360600	6.11854e-26
K29	Gastritis and duodenitis	E64	Sequelae of malnutrition and other nutritional deficiencies	564	1.7316	7.37183e-35	< 1.214E-08	82360600	6.7442e-26
C18	Malignant neoplasm of colon	K59	Other functional intestinal disorders	3879	1.6948	0	< 1.214E-08	82360600	6.74837e-26
H81	Disorders of vestibular function	F01	Vascular dementia	352	1.46428	1.83789e-13	< 1.214E-08	82360600	6.92826e-26
M35	Other systemic involvement of connective tissue	F32	Depressive episode	1337	1.57408	7.65392e-111	< 1.214E-08	82360600	7.09373e-26
C20	Malignant neoplasm of rectum	K45	Other abdominal hernia	190	3.82384	1.40775e-166	< 1.214E-08	82360600	7.20468e-26
Q21	Congenital malformations of cardiac septa	E86	Volume depletion	321	1.74982	1.80294e-65	< 1.214E-08	82360600	7.58916e-26
E04	Other nontoxic goitre	J38	Diseases of vocal cords and larynx, not elsewhere classified	1214	4.20732	0	< 1.214E-08	82360600	7.87426e-26
E16	Other disorders of pancreatic internal secretion	N18	Chronic renal failure	1394	3.60506	0	< 1.214E-08	82360600	7.94026e-26
C32	Malignant neoplasm of larynx	K10	Other diseases of jaws	299	7.50235	0	< 1.214E-08	82360600	8.51342e-26
F10	Mental and behavioural disorders due to use of alcohol	K71	Toxic liver disease	983	4.71367	0	< 1.214E-08	82360600	9.69678e-26
I64	Stroke, not specified as haemorrhage or infarction	I61	Intracerebral haemorrhage	9102	4.80865	0	< 1.214E-08	82360600	1.14658e-25
M35	Other systemic involvement of connective tissue	N19	Unspecified renal failure	636	1.18289	2.45915e-10	< 1.214E-08	82360600	1.14958e-25
C50	Malignant neoplasm of breast	N61	Inflammatory disorders of breast	724	2.27831	3.78194e-283	< 1.214E-08	82360600	1.19747e-25
C61	Malignant neoplasm of prostate	I89	Other noninfective disorders of lymphatic vessels and lymph nodes	291	5.25668	0	< 1.214E-08	82360600	1.33684e-25
M06	Other rheumatoid arthritis	D63	Anaemia in chronic diseases classified elsewhere	528	1.27698	2.7638e-21	< 1.214E-08	82360600	1.47297e-25
I20	Angina pectoris	E03	Other hypothyroidism	4556	1.37859	7.1302e-258	< 1.214E-08	82360600	1.55111e-25
J45	Asthma	H26	Other cataract	1840	1.16559	1.07071e-18	< 1.214E-08	82360600	1.66829e-25
N20	Calculus of kidney and ureter	N39	Other disorders of urinary system	3592	1.76953	0	< 1.214E-08	82360600	1.75564e-25
Q25	Congenital malformations of great arteries	J05	Acute obstructive laryngitis [croup] and epiglottitis	228	1.3044	1.08664e-09	< 1.214E-08	82360600	1.84263e-25
K21	Gastro-oesophageal reflux disease	E64	Sequelae of malnutrition and other nutritional deficiencies	384	1.50831	4.73133e-17	< 1.214E-08	82360600	1.95688e-25
M05	Seropositive rheumatoid arthritis	A04	Other bacterial intestinal infections	226	1.65008	7.09521e-28	< 1.214E-08	82360600	1.96239e-25
Q25	Congenital malformations of great arteries	J03	Acute tonsillitis	219	1.58105	2.58535e-25	< 1.214E-08	82360600	1.97322e-25
E11	Non-insulin-dependent diabetes mellitus	A09	Diarrhoea and gastroenteritis of presumed infectious origin	4913	1.50158	0	< 1.214E-08	82360600	2.06416e-25
M35	Other systemic involvement of connective tissue	D64	Other anaemias	2947	1.43682	9.36253e-175	< 1.214E-08	82360600	2.1186e-25
E84	Cystic fibrosis	J32	Chronic sinusitis	122	33.8313	0	< 1.214E-08	82360600	2.13171e-25
E16	Other disorders of pancreatic internal secretion	N19	Unspecified renal failure	1034	3.38103	0	< 1.214E-08	82360600	2.21921e-25
E10	Insulin-dependent diabetes mellitus	F01	Vascular dementia	599	1.80432	2.56708e-131	< 1.214E-08	82360600	2.25952e-25
F10	Mental and behavioural disorders due to use of alcohol	K08	Other disorders of teeth and supporting structures	951	1.2373	2.89267e-22	< 1.214E-08	82360600	2.26296e-25
I12	Hypertensive renal disease	K65	Peritonitis	419	13.4066	0	< 1.214E-08	82360600	2.36205e-25
I10	Essential (primary) hypertension	F06	Other mental disorders due to brain damage and dysfunction and to physical disease	1166	1.31032	2.16334e-37	< 1.214E-08	82360600	2.62977e-25
E05	Thyrotoxicosis [hyperthyroidism]	F01	Vascular dementia	362	1.52912	1.07642e-25	< 1.214E-08	82360600	2.76447e-25
C83	Diffuse non-Hodgkin's lymphoma	D61	Other aplastic anaemias	360	19.2535	0	< 1.214E-08	82360600	2.99719e-25
K26	Duodenal ulcer	E87	Other disorders of fluid, electrolyte and acid-base balance	1861	1.46836	1.38936e-64	< 1.214E-08	82360600	3.29078e-25
L40	Psoriasis	E87	Other disorders of fluid, electrolyte and acid-base balance	394	1.53196	2.82398e-36	< 1.214E-08	82360600	3.43083e-25
K25	Gastric ulcer	C22	Malignant neoplasm of liver and intrahepatic bile ducts	297	1.52933	3.44446e-15	< 1.214E-08	82360600	3.48267e-25
G20	Parkinson's disease	N39	Other disorders of urinary system	2013	1.84937	0	< 1.214E-08	82360600	3.62097e-25
D86	Sarcoidosis	J96	Respiratory failure, not elsewhere classified	363	3.77296	0	< 1.214E-08	82360600	3.77401e-25
N13	Obstructive and reflux uropathy	D63	Anaemia in chronic diseases classified elsewhere	1226	3.24916	0	< 1.214E-08	82360600	4.61647e-25
E11	Non-insulin-dependent diabetes mellitus	N28	Other disorders of kidney and ureter, not elsewhere classified	975	1.36876	3.30841e-68	< 1.214E-08	82360600	5.19438e-25
M17	Gonarthrosis [arthrosis of knee]	I80	Phlebitis and thrombophlebitis	4596	1.31463	1.87277e-152	< 1.214E-08	82360600	5.79805e-25
I70	Atherosclerosis	E64	Sequelae of malnutrition and other nutritional deficiencies	511	1.25792	1.40006e-13	< 1.214E-08	82360600	5.95928e-25
C77	Secondary and unspecified malignant neoplasm of lymph nodes	G95	Other diseases of spinal cord	407	3.38733	8.902380e-315	< 1.214E-08	82360600	6.32787e-25
F10	Mental and behavioural disorders due to use of alcohol	K22	Other diseases of oesophagus	2080	2.25103	0	< 1.214E-08	82360600	7.13728e-25
C61	Malignant neoplasm of prostate	M90	Osteopathies in diseases classified elsewhere	200	7.76899	0	< 1.214E-08	82360600	8.09429e-25
C61	Malignant neoplasm of prostate	C77	Secondary and unspecified malignant neoplasm of lymph nodes	599	1.38418	4.16575e-71	< 1.214E-08	82360600	8.88237e-25
I73	Other peripheral vascular diseases	L89	Decubitus ulcer	769	1.90042	4.01562e-110	< 1.214E-08	82360600	9.05537e-25
A09	Diarrhoea and gastroenteritis of presumed infectious origin	F03	Unspecified dementia	2248	1.20984	2.72314e-21	< 1.214E-08	82360600	9.42176e-25
I25	Chronic ischaemic heart disease	F41	Other anxiety disorders	1296	1.15369	1.14076e-18	< 1.214E-08	82360600	1.10602e-24
M32	Systemic lupus erythematosus	A41	Other septicaemia	245	4.14878	0	< 1.214E-08	82360600	1.14072e-24
K85	Acute pancreatitis	E11	Non-insulin-dependent diabetes mellitus	2442	1.66311	3.31352e-267	< 1.214E-08	82360600	1.23431e-24
I15	Secondary hypertension	I46	Cardiac arrest	269	2.13722	1.22045e-53	< 1.214E-08	82360600	1.28679e-24
I48	Atrial fibrillation and flutter	K55	Vascular disorders of intestine	1195	1.19011	1.52178e-22	< 1.214E-08	82360600	1.41246e-24
I71	Aortic aneurysm and dissection	J96	Respiratory failure, not elsewhere classified	1521	1.19477	1.77435e-23	< 1.214E-08	82360600	1.48575e-24
M06	Other rheumatoid arthritis	A49	Bacterial infection of unspecified site	482	2.11319	1.1221e-134	< 1.214E-08	82360600	1.53397e-24
N40	Hyperplasia of prostate	G20	Parkinson's disease	1850	1.19975	3.17075e-37	< 1.214E-08	82360600	1.55615e-24
E10	Insulin-dependent diabetes mellitus	M86	Osteomyelitis	974	4.76735	0	< 1.214E-08	82360600	1.60741e-24
I34	Nonrheumatic mitral valve disorders	I08	Multiple valve diseases	422	19.8455	0	< 1.214E-08	82360600	1.62302e-24
I65	Occlusion and stenosis of precerebral arteries, not resulting in cerebral infarction	F32	Depressive episode	584	1.41032	4.39685e-18	< 1.214E-08	82360600	1.70445e-24
J43	Emphysema	J15	Bacterial pneumonia, not elsewhere classified	1559	4.03414	0	< 1.214E-08	82360600	1.72317e-24
E14	Unspecified diabetes mellitus	J15	Bacterial pneumonia, not elsewhere classified	1605	1.24658	4.23609e-27	< 1.214E-08	82360600	1.94103e-24
K25	Gastric ulcer	J18	Pneumonia, organism unspecified	10757	1.08221	1.22284e-24	< 1.214E-08	82360600	2.05952e-24
K86	Other diseases of pancreas	J18	Pneumonia, organism unspecified	2134	1.68075	0	< 1.214E-08	82360600	2.10785e-24
H81	Disorders of vestibular function	G96	Other disorders of central nervous system	619	3.23641	4.03924e-150	< 1.214E-08	82360600	2.14559e-24
C15	Malignant neoplasm of oesophagus	E64	Sequelae of malnutrition and other nutritional deficiencies	209	5.59465	0	< 1.214E-08	82360600	2.15068e-24
C90	Multiple myeloma and malignant plasma cell neoplasms	B02	Zoster [herpes zoster]	221	12.7718	0	< 1.214E-08	82360600	2.196e-24
E11	Non-insulin-dependent diabetes mellitus	E25	Adrenogenital disorders	346	3.24014	0	< 1.214E-08	82360600	2.1978e-24
E10	Insulin-dependent diabetes mellitus	J81	Pulmonary oedema	1437	2.71852	0	< 1.214E-08	82360600	2.3394e-24
G20	Parkinson's disease	N30	Cystitis	2925	1.72352	0	< 1.214E-08	82360600	2.35888e-24
I25	Chronic ischaemic heart disease	F33	Recurrent depressive disorder	1978	1.197	2.98434e-37	< 1.214E-08	82360600	2.48225e-24
E88	Other metabolic disorders	J96	Respiratory failure, not elsewhere classified	476	6.75651	0	< 1.214E-08	82360600	3.41071e-24
N39	Other disorders of urinary system	J69	Pneumonitis due to solids and liquids	647	1.69754	4.73134e-46	< 1.214E-08	82360600	3.448e-24
M51	Other intervertebral disc disorders	M80	Osteoporosis with pathological fracture	2372	1.33726	7.44159e-56	< 1.214E-08	82360600	3.56792e-24
N40	Hyperplasia of prostate	G23	Other degenerative diseases of basal ganglia	154	1.45029	3.20767e-10	< 1.214E-08	82360600	3.61761e-24
G71	Primary disorders of muscles	G82	Paraplegia and tetraplegia	207	28.5541	0	< 1.214E-08	82360600	3.6205e-24
C53	Malignant neoplasm of cervix uteri	N82	Fistulae involving female genital tract	322	21.3333	0	< 1.214E-08	82360600	3.70671e-24
F10	Mental and behavioural disorders due to use of alcohol	E55	Vitamin D deficiency	707	2.85812	4.940656e-324	< 1.214E-08	82360600	3.7785e-24
I73	Other peripheral vascular diseases	L98	Other disorders of skin and subcutaneous tissue, not elsewhere classified	1761	2.65398	0	< 1.214E-08	82360600	3.96593e-24
F10	Mental and behavioural disorders due to use of alcohol	E13	Other specified diabetes mellitus	540	2.25569	1.13815e-271	< 1.214E-08	82360600	4.09129e-24
I71	Aortic aneurysm and dissection	I46	Cardiac arrest	688	1.76188	1.75852e-77	< 1.214E-08	82360600	4.36495e-24
G45	Transient cerebral ischaemic attacks and related syndromes	G30	Alzheimer's disease	544	1.47315	5.41775e-21	< 1.214E-08	82360600	4.36911e-24
I70	Atherosclerosis	D68	Other coagulation defects	717	1.52201	9.15543e-54	< 1.214E-08	82360600	4.47069e-24
K44	Diaphragmatic hernia	M80	Osteoporosis with pathological fracture	1465	1.43241	3.96056e-48	< 1.214E-08	82360600	4.59722e-24
C62	Malignant neoplasm of testis	C77	Secondary and unspecified malignant neoplasm of lymph nodes	398	17.3943	0	< 1.214E-08	82360600	4.6005e-24
N80	Endometriosis	N99	Postprocedural disorders of genitourinary system, not elsewhere classified	698	12.0216	0	< 1.214E-08	82360600	4.85452e-24
Q90	Down's syndrome	J05	Acute obstructive laryngitis [croup] and epiglottitis	172	3.57484	2.57974e-255	< 1.214E-08	82360600	4.88283e-24
E66	Obesity	E65	Localized adiposity	1838	4.31015	0	< 1.214E-08	82360600	5.13216e-24
N13	Obstructive and reflux uropathy	E86	Volume depletion	1754	1.29322	3.81004e-63	< 1.214E-08	82360600	5.39798e-24
I35	Nonrheumatic aortic valve disorders	K01	Embedded and impacted teeth	470	8.28828	0	< 1.214E-08	82360600	5.82654e-24
D48	Neoplasm of uncertain or unknown behaviour of other and unspecified sites	C77	Secondary and unspecified malignant neoplasm of lymph nodes	573	3.49017	4.90037e-189	< 1.214E-08	82360600	6.13402e-24
G80	Cerebral palsy	M41	Scoliosis	554	6.53272	0	< 1.214E-08	82360600	6.38293e-24
I35	Nonrheumatic aortic valve disorders	A49	Bacterial infection of unspecified site	679	1.24258	1.65458e-17	< 1.214E-08	82360600	6.9348e-24
M16	Coxarthrosis [arthrosis of hip]	M48	Other spondylopathies	5980	1.56984	0	< 1.214E-08	82360600	6.98257e-24
E14	Unspecified diabetes mellitus	J96	Respiratory failure, not elsewhere classified	1938	1.34475	1.45169e-60	< 1.214E-08	82360600	7.17561e-24
N40	Hyperplasia of prostate	N49	Inflammatory disorders of male genital organs, not elsewhere classified	543	1.73032	2.36036e-64	< 1.214E-08	82360600	7.27149e-24
D51	Vitamin B12 deficiency anaemia	A41	Other septicaemia	723	1.36066	1.40444e-19	< 1.214E-08	82360600	7.76442e-24
K85	Acute pancreatitis	C25	Malignant neoplasm of pancreas	510	3.98547	4.42222e-239	< 1.214E-08	82360600	8.34813e-24
I69	Sequelae of cerebrovascular disease	J15	Bacterial pneumonia, not elsewhere classified	5367	1.41603	4.0102e-288	< 1.214E-08	82360600	8.73119e-24
F32	Depressive episode	F33	Recurrent depressive disorder	3406	8.1989	0	< 1.214E-08	82360600	8.78094e-24
C50	Malignant neoplasm of breast	I31	Other diseases of pericardium	201	2.6473	5.14825e-213	< 1.214E-08	82360600	9.45107e-24
J42	Unspecified chronic bronchitis	E87	Other disorders of fluid, electrolyte and acid-base balance	1554	1.56003	1.49616e-83	< 1.214E-08	82360600	9.83936e-24
J20	Acute bronchitis	J96	Respiratory failure, not elsewhere classified	3005	2.41456	0	< 1.214E-08	82360600	1.23228e-23
F10	Mental and behavioural disorders due to use of alcohol	C32	Malignant neoplasm of larynx	517	1.24474	2.951e-17	< 1.214E-08	82360600	1.27744e-23
C83	Diffuse non-Hodgkin's lymphoma	J15	Bacterial pneumonia, not elsewhere classified	426	1.5587	3.40365e-100	< 1.214E-08	82360600	1.31861e-23
I50	Heart failure	E16	Other disorders of pancreatic internal secretion	2630	1.4288	5.78523e-181	< 1.214E-08	82360600	1.39978e-23
K51	Ulcerative colitis	M25	Other joint disorders, not elsewhere classified	919	1.5717	3.58189e-100	< 1.214E-08	82360600	1.44802e-23
I64	Stroke, not specified as haemorrhage or infarction	G96	Other disorders of central nervous system	1293	2.52373	2.42685e-248	< 1.214E-08	82360600	1.63819e-23
C49	Malignant neoplasm of other connective and soft tissue	D63	Anaemia in chronic diseases classified elsewhere	240	8.32906	0	< 1.214E-08	82360600	1.68814e-23
M31	Other necrotizing vasculopathies	I46	Cardiac arrest	176	1.8688	7.64224e-38	< 1.214E-08	82360600	1.89626e-23
E10	Insulin-dependent diabetes mellitus	D50	Iron deficiency anaemia	1817	1.61811	1.10827e-300	< 1.214E-08	82360600	2.05039e-23
M06	Other rheumatoid arthritis	I70	Atherosclerosis	1486	1.18203	4.1065e-30	< 1.214E-08	82360600	2.13044e-23
I20	Angina pectoris	K30	Dyspepsia	12477	1.62047	0	< 1.214E-08	82360600	2.16153e-23
Q21	Congenital malformations of cardiac septa	H90	Conductive and sensorineural hearing loss	300	1.86197	9.05621e-60	< 1.214E-08	82360600	2.20086e-23
I88	Nonspecific lymphadenitis	C83	Diffuse non-Hodgkin's lymphoma	278	10.2973	1.61745e-267	< 1.214E-08	82360600	2.23151e-23
F10	Mental and behavioural disorders due to use of alcohol	B18	Chronic viral hepatitis	1716	2.58466	0	< 1.214E-08	82360600	2.35099e-23
I25	Chronic ischaemic heart disease	K62	Other diseases of anus and rectum	8287	1.04501	2.96333e-11	< 1.214E-08	82360600	2.37198e-23
C67	Malignant neoplasm of bladder	N13	Obstructive and reflux uropathy	2005	7.38382	0	< 1.214E-08	82360600	2.47546e-23
Q21	Congenital malformations of cardiac septa	K02	Dental caries	224	2.85769	3.86618e-135	< 1.214E-08	82360600	2.5027e-23
I50	Heart failure	E25	Adrenogenital disorders	374	2.7701	3.26144e-204	< 1.214E-08	82360600	2.60773e-23
M16	Coxarthrosis [arthrosis of hip]	M19	Other arthrosis	5259	1.50495	0	< 1.214E-08	82360600	3.18419e-23
L68	Hypertrichosis	E66	Obesity	1322	2.1305	3.67637e-229	< 1.214E-08	82360600	3.21455e-23
K21	Gastro-oesophageal reflux disease	K57	Diverticular disease of intestine	3338	1.63065	7.64079e-185	< 1.214E-08	82360600	3.38151e-23
A09	Diarrhoea and gastroenteritis of presumed infectious origin	K59	Other functional intestinal disorders	6887	1.59743	0	< 1.214E-08	82360600	3.51881e-23
C20	Malignant neoplasm of rectum	F41	Other anxiety disorders	187	2.08133	4.30927e-106	< 1.214E-08	82360600	3.69572e-23
N92	Excessive, frequent and irregular menstruation	D07	Carcinoma in situ of other and unspecified genital organs	563	2.15982	1.3097e-105	< 1.214E-08	82360600	3.7099e-23
J44	Other chronic obstructive pulmonary disease	E47	Underweight	236	2.06395	8.16189e-95	< 1.214E-08	82360600	3.71311e-23
G20	Parkinson's disease	J81	Pulmonary oedema	333	1.35763	1.28021e-21	< 1.214E-08	82360600	3.80842e-23
J45	Asthma	J81	Pulmonary oedema	735	1.19925	5.45738e-10	< 1.214E-08	82360600	3.86483e-23
A46	Erysipelas	L89	Decubitus ulcer	1163	2.93614	0	< 1.214E-08	82360600	3.93183e-23
E05	Thyrotoxicosis [hyperthyroidism]	H05	Disorders of orbit	1413	28.9208	0	< 1.214E-08	82360600	4.00556e-23
I25	Chronic ischaemic heart disease	F32	Depressive episode	7031	1.2551	7.84587e-208	< 1.214E-08	82360600	4.48516e-23
K70	Alcoholic liver disease	E87	Other disorders of fluid, electrolyte and acid-base balance	1601	3.43646	0	< 1.214E-08	82360600	5.11395e-23
I34	Nonrheumatic mitral valve disorders	J15	Bacterial pneumonia, not elsewhere classified	1070	1.16309	5.15362e-11	< 1.214E-08	82360600	5.37924e-23
K29	Gastritis and duodenitis	M80	Osteoporosis with pathological fracture	1991	1.30358	3.16304e-36	< 1.214E-08	82360600	5.50757e-23
N83	Noninflammatory disorders of ovary, fallopian tube and broad ligament	F17	Mental and behavioural disorders due to use of tobacco	884	1.48175	7.73858e-32	< 1.214E-08	82360600	6.01909e-23
D33	Benign neoplasm of brain and other parts of central nervous system	H02	Other disorders of eyelid	303	4.06207	6.28522e-197	< 1.214E-08	82360600	6.45331e-23
E84	Cystic fibrosis	E13	Other specified diabetes mellitus	80	98.6013	0	< 1.214E-08	82360600	6.70016e-23
F10	Mental and behavioural disorders due to use of alcohol	F01	Vascular dementia	566	2.71384	2.59416e-219	< 1.214E-08	82360600	6.97445e-23
N30	Cystitis	J15	Bacterial pneumonia, not elsewhere classified	8268	1.26537	1.5355e-140	< 1.214E-08	82360600	6.99197e-23
C64	Malignant neoplasm of kidney, except renal pelvis	C77	Secondary and unspecified malignant neoplasm of lymph nodes	511	7.5851	0	< 1.214E-08	82360600	7.13516e-23
I25	Chronic ischaemic heart disease	M80	Osteoporosis with pathological fracture	5286	1.0876	1.32518e-23	< 1.214E-08	82360600	7.14741e-23
E11	Non-insulin-dependent diabetes mellitus	L08	Other local infections of skin and subcutaneous tissue	2321	1.84539	0	< 1.214E-08	82360600	7.60774e-23
C44	Other malignant neoplasms of skin	C77	Secondary and unspecified malignant neoplasm of lymph nodes	1166	3.22508	0	< 1.214E-08	82360600	7.79021e-23
Q90	Down's syndrome	J20	Acute bronchitis	185	2.43993	4.96746e-161	< 1.214E-08	82360600	7.80672e-23
I48	Atrial fibrillation and flutter	D50	Iron deficiency anaemia	4647	1.07632	6.02571e-18	< 1.214E-08	82360600	8.31975e-23
G20	Parkinson's disease	G22	Parkinsonism in diseases classified elsewhere	410	44.523	0	< 1.214E-08	82360600	8.63721e-23
Q89	Other congenital malformations, not elsewhere classified	B34	Viral infection of unspecified site	182	1.49572	4.59374e-12	< 1.214E-08	82360600	1.05896e-22
M81	Osteoporosis without pathological fracture	L97	Ulcer of lower limb, not elsewhere classified	1693	1.12497	3.18684e-11	< 1.214E-08	82360600	1.06307e-22
M06	Other rheumatoid arthritis	I21	Acute myocardial infarction	1792	1.15001	3.24619e-20	< 1.214E-08	82360600	1.07351e-22
C69	Malignant neoplasm of eye and adnexa	C43	Malignant melanoma of skin	268	23.2276	0	< 1.214E-08	82360600	1.10876e-22
G45	Transient cerebral ischaemic attacks and related syndromes	G96	Other disorders of central nervous system	701	2.33507	1.54023e-112	< 1.214E-08	82360600	1.18757e-22
C62	Malignant neoplasm of testis	D63	Anaemia in chronic diseases classified elsewhere	122	5.25314	0	< 1.214E-08	82360600	1.19616e-22
M62	Other disorders of muscle	N20	Calculus of kidney and ureter	2644	1.1433	2.61027e-11	< 1.214E-08	82360600	1.29607e-22
M54	Dorsalgia	G56	Mononeuropathies of upper limb	8524	1.0695	4.07513e-11	< 1.214E-08	82360600	1.30003e-22
N83	Noninflammatory disorders of ovary, fallopian tube and broad ligament	K56	Paralytic ileus and intestinal obstruction without hernia	794	1.25356	1.6308e-12	< 1.214E-08	82360600	1.32349e-22
C56	Malignant neoplasm of ovary	N13	Obstructive and reflux uropathy	585	4.65745	0	< 1.214E-08	82360600	1.34856e-22
K90	Intestinal malabsorption	M81	Osteoporosis without pathological fracture	649	3.01179	1.33334e-265	< 1.214E-08	82360600	1.46565e-22
J18	Pneumonia, organism unspecified	J47	Bronchiectasis	1556	6.07574	0	< 1.214E-08	82360600	1.62555e-22
F10	Mental and behavioural disorders due to use of alcohol	E47	Underweight	171	1.7885	5.28722e-25	< 1.214E-08	82360600	1.71926e-22
K26	Duodenal ulcer	K72	Hepatic failure, not elsewhere classified	674	3.10914	6.27515e-180	< 1.214E-08	82360600	1.72978e-22
C15	Malignant neoplasm of oesophagus	C78	Secondary malignant neoplasm of respiratory and digestive organs	940	3.06986	0	< 1.214E-08	82360600	1.79374e-22
C64	Malignant neoplasm of kidney, except renal pelvis	C78	Secondary malignant neoplasm of respiratory and digestive organs	1696	8.4249	0	< 1.214E-08	82360600	1.96754e-22
M62	Other disorders of muscle	K27	Peptic ulcer, site unspecified	1025	1.40945	7.60825e-24	< 1.214E-08	82360600	2.07458e-22
K70	Alcoholic liver disease	K42	Umbilical hernia	811	5.50605	0	< 1.214E-08	82360600	2.08375e-22
J46	Status asthmaticus	M81	Osteoporosis without pathological fracture	375	2.36399	8.19061e-61	< 1.214E-08	82360600	2.10864e-22
D45	Polycythaemia vera	A41	Other septicaemia	222	1.33434	1.21831e-12	< 1.214E-08	82360600	2.15762e-22
Q25	Congenital malformations of great arteries	E86	Volume depletion	169	1.60158	2.21883e-19	< 1.214E-08	82360600	2.17706e-22
I65	Occlusion and stenosis of precerebral arteries, not resulting in cerebral infarction	I73	Other peripheral vascular diseases	1369	2.56792	1.45448e-278	< 1.214E-08	82360600	2.35694e-22
K86	Other diseases of pancreas	E14	Unspecified diabetes mellitus	1160	6.06656	0	< 1.214E-08	82360600	2.48259e-22
K35	Acute appendicitis	K65	Peritonitis	1616	4.15411	0	< 1.214E-08	82360600	2.51754e-22
F10	Mental and behavioural disorders due to use of alcohol	I98	Other disorders of circulatory system in diseases classified elsewhere	664	5.14682	0	< 1.214E-08	82360600	2.61689e-22
D48	Neoplasm of uncertain or unknown behaviour of other and unspecified sites	I97	Postprocedural disorders of circulatory system, not elsewhere classified	129	3.65418	2.56013e-40	< 1.214E-08	82360600	2.67429e-22
G45	Transient cerebral ischaemic attacks and related syndromes	I95	Hypotension	1256	1.4465	2.56411e-42	< 1.214E-08	82360600	2.7561e-22
D34	Benign neoplasm of thyroid gland	E89	Postprocedural endocrine and metabolic disorders, not elsewhere classified	152	15.3327	5.5753e-179	< 1.214E-08	82360600	2.84565e-22
J38	Diseases of vocal cords and larynx, not elsewhere classified	J96	Respiratory failure, not elsewhere classified	857	1.23999	2.60214e-13	< 1.214E-08	82360600	2.91299e-22
E14	Unspecified diabetes mellitus	D64	Other anaemias	3322	1.52802	6.08375e-216	< 1.214E-08	82360600	2.93673e-22
M23	Internal derangement of knee	M00	Pyogenic arthritis	870	1.95974	9.17238e-118	< 1.214E-08	82360600	3.1176e-22
B34	Viral infection of unspecified site	J15	Bacterial pneumonia, not elsewhere classified	985	1.21763	6.01382e-11	< 1.214E-08	82360600	3.41196e-22
F10	Mental and behavioural disorders due to use of alcohol	C02	Malignant neoplasm of other and unspecified parts of tongue	335	1.86735	3.2115e-66	< 1.214E-08	82360600	3.52087e-22
J43	Emphysema	M85	Other disorders of bone density and structure	253	3.20983	1.56537e-154	< 1.214E-08	82360600	3.53256e-22
M62	Other disorders of muscle	M16	Coxarthrosis [arthrosis of hip]	4205	1.22039	4.74156e-36	< 1.214E-08	82360600	3.54652e-22
H65	Nonsuppurative otitis media	G96	Other disorders of central nervous system	292	1.44149	5.72155e-11	< 1.214E-08	82360600	3.5849e-22
K26	Duodenal ulcer	C16	Malignant neoplasm of stomach	420	1.59213	2.25567e-26	< 1.214E-08	82360600	4.05935e-22
K70	Alcoholic liver disease	I98	Other disorders of circulatory system in diseases classified elsewhere	891	36.3166	0	< 1.214E-08	82360600	4.22337e-22
J40	Bronchitis, not specified as acute or chronic	J96	Respiratory failure, not elsewhere classified	588	3.32362	2.09046e-153	< 1.214E-08	82360600	4.5771e-22
D45	Polycythaemia vera	J15	Bacterial pneumonia, not elsewhere classified	196	1.52774	3.56099e-21	< 1.214E-08	82360600	4.66137e-22
Q05	Spina bifida	N30	Cystitis	231	10.6411	0	< 1.214E-08	82360600	4.78017e-22
E11	Non-insulin-dependent diabetes mellitus	M86	Osteomyelitis	1220	2.68919	0	< 1.214E-08	82360600	4.78644e-22
K20	Oesophagitis	K59	Other functional intestinal disorders	2284	1.48509	1.88775e-80	< 1.214E-08	82360600	5.1099e-22
M31	Other necrotizing vasculopathies	N30	Cystitis	1446	1.2382	1.28632e-34	< 1.214E-08	82360600	5.26977e-22
E10	Insulin-dependent diabetes mellitus	J22	Unspecified acute lower respiratory infection	495	1.50525	3.71854e-64	< 1.214E-08	82360600	5.88635e-22
I20	Angina pectoris	K27	Peptic ulcer, site unspecified	2226	1.12199	9.16976e-16	< 1.214E-08	82360600	6.28043e-22
E10	Insulin-dependent diabetes mellitus	A04	Other bacterial intestinal infections	647	2.14085	3.850422e-318	< 1.214E-08	82360600	7.11932e-22
I25	Chronic ischaemic heart disease	A08	Viral and other specified intestinal infections	1863	1.34078	1.31783e-81	< 1.214E-08	82360600	7.51755e-22
I50	Heart failure	N17	Acute renal failure	4258	2.49979	0	< 1.214E-08	82360600	8.0543e-22
K29	Gastritis and duodenitis	F32	Depressive episode	3289	1.66156	1.28429e-188	< 1.214E-08	82360600	8.14281e-22
Q61	Cystic kidney disease	A41	Other septicaemia	456	5.02964	0	< 1.214E-08	82360600	8.72998e-22
K25	Gastric ulcer	K56	Paralytic ileus and intestinal obstruction without hernia	1939	1.2336	6.27779e-24	< 1.214E-08	82360600	9.82012e-22
C20	Malignant neoplasm of rectum	K61	Abscess of anal and rectal regions	438	5.48714	0	< 1.214E-08	82360600	1.03759e-21
D64	Other anaemias	K55	Vascular disorders of intestine	972	3.29043	0	< 1.214E-08	82360600	1.08197e-21
C67	Malignant neoplasm of bladder	D09	Carcinoma in situ of other and unspecified sites	1009	17.1014	0	< 1.214E-08	82360600	1.15069e-21
I50	Heart failure	K92	Other diseases of digestive system	7560	1.07947	6.56545e-24	< 1.214E-08	82360600	1.16659e-21
C53	Malignant neoplasm of cervix uteri	C77	Secondary and unspecified malignant neoplasm of lymph nodes	289	4.69998	0	< 1.214E-08	82360600	1.18573e-21
I25	Chronic ischaemic heart disease	I08	Multiple valve diseases	605	2.14131	6.52953e-142	< 1.214E-08	82360600	1.2587e-21
M62	Other disorders of muscle	I26	Pulmonary embolism	1455	1.36397	2.26376e-29	< 1.214E-08	82360600	1.2928e-21
I25	Chronic ischaemic heart disease	A09	Diarrhoea and gastroenteritis of presumed infectious origin	5997	1.21297	5.86272e-122	< 1.214E-08	82360600	1.31852e-21
J12	Viral pneumonia, not elsewhere classified	H65	Nonsuppurative otitis media	1150	1.26668	9.22776e-19	< 1.214E-08	82360600	1.35694e-21
D50	Iron deficiency anaemia	N17	Acute renal failure	482	1.79943	7.6897e-50	< 1.214E-08	82360600	1.36812e-21
I42	Cardiomyopathy	N18	Chronic renal failure	1067	2.0688	1.581368e-316	< 1.214E-08	82360600	1.38261e-21
N95	Menopausal and other perimenopausal disorders	D07	Carcinoma in situ of other and unspecified genital organs	519	7.9744	0	< 1.214E-08	82360600	1.405e-21
F10	Mental and behavioural disorders due to use of alcohol	K70	Alcoholic liver disease	12274	6.86567	0	< 1.214E-08	82360600	1.41679e-21
Q61	Cystic kidney disease	N18	Chronic renal failure	1092	20.3109	0	< 1.214E-08	82360600	1.52432e-21
C34	Malignant neoplasm of bronchus and lung	G47	Sleep disorders	533	1.17811	5.74301e-22	< 1.214E-08	82360600	1.64356e-21
K29	Gastritis and duodenitis	N19	Unspecified renal failure	1663	1.16972	1.03485e-13	< 1.214E-08	82360600	1.71626e-21
I70	Atherosclerosis	E47	Underweight	141	2.43316	1.1292e-45	< 1.214E-08	82360600	1.73665e-21
G62	Other polyneuropathies	F03	Unspecified dementia	815	1.5677	6.94367e-46	< 1.214E-08	82360600	1.9858e-21
H36	Retinal disorders in diseases classified elsewhere	H45	Disorders of vitreous body and globe in diseases classified elsewhere	562	52.5979	0	< 1.214E-08	82360600	1.99781e-21
K04	Diseases of pulp and periapical tissues	D64	Other anaemias	1122	1.30174	3.27373e-19	< 1.214E-08	82360600	2.00063e-21
G40	Epilepsy	M41	Scoliosis	704	2.25167	0	< 1.214E-08	82360600	2.12645e-21
I35	Nonrheumatic aortic valve disorders	N18	Chronic renal failure	2166	1.57795	7.451511e-316	< 1.214E-08	82360600	2.12628e-21
J44	Other chronic obstructive pulmonary disease	J41	Simple and mucopurulent chronic bronchitis	4429	5.56017	0	< 1.214E-08	82360600	2.14807e-21
I70	Atherosclerosis	A04	Other bacterial intestinal infections	640	1.31611	6.25929e-24	< 1.214E-08	82360600	2.24716e-21
F10	Mental and behavioural disorders due to use of alcohol	I80	Phlebitis and thrombophlebitis	2778	1.31806	1.11537e-157	< 1.214E-08	82360600	2.5705e-21
N30	Cystitis	J22	Unspecified acute lower respiratory infection	1390	1.52005	7.55388e-74	< 1.214E-08	82360600	2.5709e-21
Q21	Congenital malformations of cardiac septa	A08	Viral and other specified intestinal infections	293	1.76465	3.45145e-59	< 1.214E-08	82360600	2.59098e-21
Q05	Spina bifida	N39	Other disorders of urinary system	277	18.1081	0	< 1.214E-08	82360600	2.69628e-21
K80	Cholelithiasis	K42	Umbilical hernia	1519	1.7747	9.47334e-188	< 1.214E-08	82360600	2.73328e-21
M54	Dorsalgia	M75	Shoulder lesions	13709	1.22941	1.59126e-141	< 1.214E-08	82360600	2.86371e-21
M06	Other rheumatoid arthritis	J22	Unspecified acute lower respiratory infection	208	1.76379	3.89612e-33	< 1.214E-08	82360600	3.03311e-21
K25	Gastric ulcer	E64	Sequelae of malnutrition and other nutritional deficiencies	488	1.7167	1.72661e-33	< 1.214E-08	82360600	3.58787e-21
N95	Menopausal and other perimenopausal disorders	C53	Malignant neoplasm of cervix uteri	609	2.35577	5.08548e-120	< 1.214E-08	82360600	3.58844e-21
F10	Mental and behavioural disorders due to use of alcohol	K27	Peptic ulcer, site unspecified	1577	2.87112	0	< 1.214E-08	82360600	3.62698e-21
E14	Unspecified diabetes mellitus	E87	Other disorders of fluid, electrolyte and acid-base balance	1745	1.94837	5.27752e-220	< 1.214E-08	82360600	3.68728e-21
K92	Other diseases of digestive system	J96	Respiratory failure, not elsewhere classified	3067	1.15752	3.60117e-20	< 1.214E-08	82360600	3.70679e-21
M06	Other rheumatoid arthritis	K52	Other noninfective gastroenteritis and colitis	806	1.27416	1.08707e-25	< 1.214E-08	82360600	3.73598e-21
H81	Disorders of vestibular function	F33	Recurrent depressive disorder	553	1.4801	1.2157e-20	< 1.214E-08	82360600	3.75292e-21
F10	Mental and behavioural disorders due to use of alcohol	J86	Pyothorax	780	2.01368	7.35742e-197	< 1.214E-08	82360600	3.82002e-21
K86	Other diseases of pancreas	I73	Other peripheral vascular diseases	475	1.7743	7.79182e-116	< 1.214E-08	82360600	3.83716e-21
I20	Angina pectoris	E66	Obesity	11167	2.02928	0	< 1.214E-08	82360600	3.92461e-21
E10	Insulin-dependent diabetes mellitus	K90	Intestinal malabsorption	519	4.04227	0	< 1.214E-08	82360600	3.97766e-21
M34	Systemic sclerosis	M81	Osteoporosis without pathological fracture	296	3.73387	0	< 1.214E-08	82360600	4.10496e-21
M62	Other disorders of muscle	K29	Gastritis and duodenitis	5447	1.62323	2.74041e-256	< 1.214E-08	82360600	4.21094e-21
D33	Benign neoplasm of brain and other parts of central nervous system	H53	Visual disturbances	446	6.35451	0	< 1.214E-08	82360600	4.24883e-21
I69	Sequelae of cerebrovascular disease	E86	Volume depletion	11533	1.6245	0	< 1.214E-08	82360600	4.2655e-21
K73	Chronic hepatitis, not elsewhere classified	M81	Osteoporosis without pathological fracture	317	3.09929	6.33624e-200	< 1.214E-08	82360600	4.42456e-21
C90	Multiple myeloma and malignant plasma cell neoplasms	D63	Anaemia in chronic diseases classified elsewhere	505	3.97103	0	< 1.214E-08	82360600	4.507e-21
N19	Unspecified renal failure	N25	Disorders resulting from impaired renal tubular function	708	23.4133	0	< 1.214E-08	82360600	4.69392e-21
K30	Dyspepsia	K76	Other diseases of liver	1339	1.40143	2.11047e-32	< 1.214E-08	82360600	4.81721e-21
D75	Other diseases of blood and blood-forming organs	A41	Other septicaemia	448	1.43433	6.52905e-19	< 1.214E-08	82360600	5.38953e-21
E05	Thyrotoxicosis [hyperthyroidism]	F05	Delirium, not induced by alcohol and other psychoactive substances	332	1.57266	1.44948e-22	< 1.214E-08	82360600	5.59081e-21
D45	Polycythaemia vera	J18	Pneumonia, organism unspecified	667	1.14489	5.92366e-10	< 1.214E-08	82360600	6.13034e-21
I48	Atrial fibrillation and flutter	J91	Pleural effusion in conditions classified elsewhere	1510	1.18666	1.27623e-27	< 1.214E-08	82360600	6.18067e-21
C85	Other and unspecified types of non-Hodgkin's lymphoma	D63	Anaemia in chronic diseases classified elsewhere	499	2.9182	3.393190e-310	< 1.214E-08	82360600	6.20982e-21
L05	Pilonidal cyst	L98	Other disorders of skin and subcutaneous tissue, not elsewhere classified	341	2.73775	9.30496e-170	< 1.214E-08	82360600	6.23538e-21
K44	Diaphragmatic hernia	K55	Vascular disorders of intestine	328	1.65725	5.24948e-19	< 1.214E-08	82360600	6.31042e-21
I25	Chronic ischaemic heart disease	A46	Erysipelas	5298	1.13035	2.0244e-48	< 1.214E-08	82360600	6.35685e-21
E11	Non-insulin-dependent diabetes mellitus	H45	Disorders of vitreous body and globe in diseases classified elsewhere	425	4.67857	0	< 1.214E-08	82360600	6.37489e-21
E11	Non-insulin-dependent diabetes mellitus	I97	Postprocedural disorders of circulatory system, not elsewhere classified	436	1.37148	1.91216e-29	< 1.214E-08	82360600	6.43077e-21
H28	Cataract and other disorders of lens in diseases classified elsewhere	H26	Other cataract	467	8.49708	0	< 1.214E-08	82360600	6.51038e-21
M10	Gout	E87	Other disorders of fluid, electrolyte and acid-base balance	932	1.57631	1.6837e-62	< 1.214E-08	82360600	7.05499e-21
M51	Other intervertebral disc disorders	E55	Vitamin D deficiency	833	1.73663	1.23174e-61	< 1.214E-08	82360600	7.20171e-21
F11	Mental and behavioural disorders due to use of opioids	I46	Cardiac arrest	119	3.98981	4.61043e-53	< 1.214E-08	82360600	7.28766e-21
D37	Neoplasm of uncertain or unknown behaviour of oral cavity and digestive organs	K43	Ventral hernia	283	1.81619	3.44004e-23	< 1.214E-08	82360600	7.35135e-21
I69	Sequelae of cerebrovascular disease	J69	Pneumonitis due to solids and liquids	1170	3.74586	0	< 1.214E-08	82360600	7.53074e-21
K35	Acute appendicitis	K63	Other diseases of intestine	456	1.35759	1.51531e-10	< 1.214E-08	82360600	7.65565e-21
K29	Gastritis and duodenitis	I69	Sequelae of cerebrovascular disease	4333	1.15269	3.811e-27	< 1.214E-08	82360600	7.67263e-21
E05	Thyrotoxicosis [hyperthyroidism]	H02	Other disorders of eyelid	877	1.51669	6.98653e-60	< 1.214E-08	82360600	7.97039e-21
C77	Secondary and unspecified malignant neoplasm of lymph nodes	K10	Other diseases of jaws	445	4.61727	0	< 1.214E-08	82360600	8.27981e-21
K21	Gastro-oesophageal reflux disease	F33	Recurrent depressive disorder	739	1.50018	3.46173e-30	< 1.214E-08	82360600	8.33575e-21
J45	Asthma	K57	Diverticular disease of intestine	2537	1.16496	2.08045e-23	< 1.214E-08	82360600	8.35409e-21
C83	Diffuse non-Hodgkin's lymphoma	B02	Zoster [herpes zoster]	246	11.1157	0	< 1.214E-08	82360600	8.41054e-21
N03	Chronic nephritic syndrome	L98	Other disorders of skin and subcutaneous tissue, not elsewhere classified	211	4.73864	2.20292e-271	< 1.214E-08	82360600	8.65623e-21
N19	Unspecified renal failure	K65	Peritonitis	1576	11.2818	0	< 1.214E-08	82360600	8.74027e-21
C53	Malignant neoplasm of cervix uteri	E83	Disorders of mineral metabolism	108	5.87018	0	< 1.214E-08	82360600	8.90063e-21
C92	Myeloid leukaemia	A41	Other septicaemia	1452	8.77791	0	< 1.214E-08	82360600	9.07376e-21
I20	Angina pectoris	G90	Disorders of autonomic nervous system	544	1.29688	2.55896e-18	< 1.214E-08	82360600	9.15952e-21
E11	Non-insulin-dependent diabetes mellitus	K65	Peritonitis	1537	1.32679	2.51391e-92	< 1.214E-08	82360600	9.33057e-21
N80	Endometriosis	K62	Other diseases of anus and rectum	526	1.53492	1.59535e-37	< 1.214E-08	82360600	9.92795e-21
C15	Malignant neoplasm of oesophagus	K59	Other functional intestinal disorders	470	1.15348	1.57936e-11	< 1.214E-08	82360600	1.00132e-20
I15	Secondary hypertension	E86	Volume depletion	1025	1.47326	3.55864e-59	< 1.214E-08	82360600	1.00914e-20
I82	Other venous embolism and thrombosis	D68	Other coagulation defects	574	13.4699	0	< 1.214E-08	82360600	1.03247e-20
I20	Angina pectoris	I13	Hypertensive heart and renal disease	513	1.66417	2.84199e-63	< 1.214E-08	82360600	1.03292e-20
J18	Pneumonia, organism unspecified	A04	Other bacterial intestinal infections	2310	1.36304	3.99603e-71	< 1.214E-08	82360600	1.08195e-20
F10	Mental and behavioural disorders due to use of alcohol	M84	Disorders of continuity of bone	634	1.82262	2.32993e-140	< 1.214E-08	82360600	1.22049e-20
M35	Other systemic involvement of connective tissue	J22	Unspecified acute lower respiratory infection	234	1.80522	5.5484e-35	< 1.214E-08	82360600	1.2337e-20
C90	Multiple myeloma and malignant plasma cell neoplasms	K05	Gingivitis and periodontal diseases	253	5.79862	0	< 1.214E-08	82360600	1.24129e-20
G56	Mononeuropathies of upper limb	M13	Other arthritis	1948	1.49497	4.71416e-108	< 1.214E-08	82360600	1.2428e-20
I48	Atrial fibrillation and flutter	F32	Depressive episode	6309	1.07406	7.96558e-23	< 1.214E-08	82360600	1.29633e-20
K51	Ulcerative colitis	K65	Peritonitis	477	3.2618	0	< 1.214E-08	82360600	1.33851e-20
Q05	Spina bifida	K59	Other functional intestinal disorders	179	5.72342	0	< 1.214E-08	82360600	1.35737e-20
F10	Mental and behavioural disorders due to use of alcohol	F31	Bipolar affective disorder	1016	4.49621	0	< 1.214E-08	82360600	1.38237e-20
I70	Atherosclerosis	I69	Sequelae of cerebrovascular disease	8133	1.5327	0	< 1.214E-08	82360600	1.40652e-20
H33	Retinal detachments and breaks	H44	Disorders of globe	1542	42.1408	0	< 1.214E-08	82360600	1.58378e-20
C81	Hodgkin's disease	J18	Pneumonia, organism unspecified	641	2.78997	0	< 1.214E-08	82360600	1.69111e-20
C18	Malignant neoplasm of colon	F41	Other anxiety disorders	359	1.71142	2.25702e-82	< 1.214E-08	82360600	1.75081e-20
J18	Pneumonia, organism unspecified	A49	Bacterial infection of unspecified site	4029	1.28041	5.17086e-78	< 1.214E-08	82360600	1.84062e-20
E10	Insulin-dependent diabetes mellitus	M65	Synovitis and tenosynovitis	2138	1.70962	0	< 1.214E-08	82360600	1.85705e-20
M62	Other disorders of muscle	I25	Chronic ischaemic heart disease	8445	1.54826	0	< 1.214E-08	82360600	2.04844e-20
Q25	Congenital malformations of great arteries	H91	Other hearing loss	253	1.84199	3.3125e-41	< 1.214E-08	82360600	2.06723e-20
C85	Other and unspecified types of non-Hodgkin's lymphoma	B02	Zoster [herpes zoster]	274	7.46078	0	< 1.214E-08	82360600	2.14297e-20
J36	Peritonsillar abscess	J35	Chronic diseases of tonsils and adenoids	2617	5.36513	0	< 1.214E-08	82360600	2.14459e-20
E11	Non-insulin-dependent diabetes mellitus	D68	Other coagulation defects	841	1.16988	1.63012e-17	< 1.214E-08	82360600	2.15138e-20
M54	Dorsalgia	F45	Somatoform disorders	880	2.20331	1.33511e-138	< 1.214E-08	82360600	2.15217e-20
D12	Benign neoplasm of colon, rectum, anus and anal canal	K43	Ventral hernia	1602	1.49294	7.19229e-89	< 1.214E-08	82360600	2.16205e-20
A46	Erysipelas	K72	Hepatic failure, not elsewhere classified	493	2.30427	6.79841e-103	< 1.214E-08	82360600	2.20021e-20
L40	Psoriasis	J22	Unspecified acute lower respiratory infection	129	2.18255	5.57073e-31	< 1.214E-08	82360600	2.22071e-20
E03	Other hypothyroidism	J15	Bacterial pneumonia, not elsewhere classified	1497	1.21665	5.61937e-26	< 1.214E-08	82360600	2.23132e-20
C06	Malignant neoplasm of other and unspecified parts of mouth	E86	Volume depletion	380	1.85587	1.19244e-78	< 1.214E-08	82360600	2.26436e-20
I10	Essential (primary) hypertension	E50	Vitamin A deficiency	503	1.302	2.3915e-19	< 1.214E-08	82360600	2.35283e-20
M10	Gout	L89	Decubitus ulcer	330	1.38709	1.74357e-13	< 1.214E-08	82360600	2.45046e-20
H36	Retinal disorders in diseases classified elsewhere	G96	Other disorders of central nervous system	207	1.47717	8.52719e-12	< 1.214E-08	82360600	2.45889e-20
K29	Gastritis and duodenitis	I95	Hypotension	1048	1.30433	2.27337e-16	< 1.214E-08	82360600	2.49159e-20
I73	Other peripheral vascular diseases	N17	Acute renal failure	710	1.48413	4.20865e-41	< 1.214E-08	82360600	2.65897e-20
N31	Neuromuscular dysfunction of bladder, not elsewhere classified	J69	Pneumonitis due to solids and liquids	126	2.71637	8.3981e-24	< 1.214E-08	82360600	2.70371e-20
C85	Other and unspecified types of non-Hodgkin's lymphoma	J15	Bacterial pneumonia, not elsewhere classified	480	1.42373	3.23629e-35	< 1.214E-08	82360600	2.7912e-20
N87	Dysplasia of cervix uteri	N93	Other abnormal uterine and vaginal bleeding	1198	2.20091	2.77945e-186	< 1.214E-08	82360600	2.99916e-20
H53	Visual disturbances	I69	Sequelae of cerebrovascular disease	2006	2.54415	0	< 1.214E-08	82360600	3.19685e-20
E10	Insulin-dependent diabetes mellitus	H54	Blindness and low vision	635	3.22944	0	< 1.214E-08	82360600	3.24969e-20
C32	Malignant neoplasm of larynx	K08	Other disorders of teeth and supporting structures	406	6.58049	0	< 1.214E-08	82360600	3.43079e-20
K05	Gingivitis and periodontal diseases	I31	Other diseases of pericardium	155	5.14376	6.48894e-66	< 1.214E-08	82360600	3.45255e-20
I35	Nonrheumatic aortic valve disorders	E35	Disorders of endocrine glands in diseases classified elsewhere	303	16.5743	0	< 1.214E-08	82360600	3.48272e-20
D37	Neoplasm of uncertain or unknown behaviour of oral cavity and digestive organs	D63	Anaemia in chronic diseases classified elsewhere	301	2.25488	3.26415e-50	< 1.214E-08	82360600	3.63496e-20
D41	Neoplasm of uncertain or unknown behaviour of urinary organs	D63	Anaemia in chronic diseases classified elsewhere	178	2.1828	2.85952e-33	< 1.214E-08	82360600	3.71481e-20
E10	Insulin-dependent diabetes mellitus	E64	Sequelae of malnutrition and other nutritional deficiencies	509	1.75653	6.17655e-115	< 1.214E-08	82360600	3.73163e-20
F10	Mental and behavioural disorders due to use of alcohol	K25	Gastric ulcer	4849	2.61005	0	< 1.214E-08	82360600	3.79302e-20
I88	Nonspecific lymphadenitis	C82	Follicular [nodular] non-Hodgkin's lymphoma	232	20.0889	0	< 1.214E-08	82360600	3.87567e-20
Q25	Congenital malformations of great arteries	H52	Disorders of refraction and accommodation	141	1.76209	5.76843e-15	< 1.214E-08	82360600	4.02409e-20
K22	Other diseases of oesophagus	K59	Other functional intestinal disorders	1667	1.15585	3.76926e-15	< 1.214E-08	82360600	4.22526e-20
Q90	Down's syndrome	J03	Acute tonsillitis	123	3.12314	6.5555e-179	< 1.214E-08	82360600	4.31728e-20
K21	Gastro-oesophageal reflux disease	C16	Malignant neoplasm of stomach	494	1.72323	2.43566e-40	< 1.214E-08	82360600	4.36115e-20
C06	Malignant neoplasm of other and unspecified parts of mouth	C34	Malignant neoplasm of bronchus and lung	243	1.32444	1.15615e-13	< 1.214E-08	82360600	4.49044e-20
C54	Malignant neoplasm of corpus uteri	C77	Secondary and unspecified malignant neoplasm of lymph nodes	236	2.54078	1.18143e-187	< 1.214E-08	82360600	4.5684e-20
F10	Mental and behavioural disorders due to use of alcohol	C14	Malignant neoplasm of other and ill-defined sites in the lip, oral cavity and pharynx	130	1.6561	5.014e-17	< 1.214E-08	82360600	4.67342e-20
C16	Malignant neoplasm of stomach	K59	Other functional intestinal disorders	643	1.68885	4.48125e-169	< 1.214E-08	82360600	5.70527e-20
K86	Other diseases of pancreas	K72	Hepatic failure, not elsewhere classified	386	3.96096	0	< 1.214E-08	82360600	5.73662e-20
Q17	Other congenital malformations of ear	L91	Hypertrophic disorders of skin	120	5.5314	7.82275e-117	< 1.214E-08	82360600	5.88805e-20
J84	Other interstitial pulmonary diseases	M81	Osteoporosis without pathological fracture	1160	3.24609	0	< 1.214E-08	82360600	5.96599e-20
K44	Diaphragmatic hernia	F33	Recurrent depressive disorder	617	1.49428	7.26525e-23	< 1.214E-08	82360600	6.62333e-20
C15	Malignant neoplasm of oesophagus	C79	Secondary malignant neoplasm of other sites	359	1.66537	1.12701e-88	< 1.214E-08	82360600	6.73588e-20
D47	Other neoplasms of uncertain or unknown behaviour of lymphoid, haematopoietic and related tissue	A41	Other septicaemia	494	2.5477	2.47176e-262	< 1.214E-08	82360600	6.79192e-20
J00	Acute nasopharyngitis [common cold]	F79	Unspecified mental retardation	256	1.9519	7.45792e-31	< 1.214E-08	82360600	7.02842e-20
K29	Gastritis and duodenitis	N30	Cystitis	7902	1.22897	4.50753e-87	< 1.214E-08	82360600	7.59545e-20
C91	Lymphoid leukaemia	B37	Candidiasis	246	6.29775	0	< 1.214E-08	82360600	7.74987e-20
C56	Malignant neoplasm of ovary	K91	Postprocedural disorders of digestive system, not elsewhere classified	213	3.11411	0	< 1.214E-08	82360600	8.66661e-20
E78	Disorders of lipoprotein metabolism and other lipidaemias	G96	Other disorders of central nervous system	1229	1.64282	2.20474e-91	< 1.214E-08	82360600	9.43653e-20
F10	Mental and behavioural disorders due to use of alcohol	M95	Other acquired deformities of musculoskeletal system and connective tissue	862	1.61036	7.04345e-101	< 1.214E-08	82360600	1.0243e-19
N43	Hydrocele and spermatocele	N49	Inflammatory disorders of male genital organs, not elsewhere classified	421	7.00436	0	< 1.214E-08	82360600	1.10625e-19
E84	Cystic fibrosis	J96	Respiratory failure, not elsewhere classified	146	26.5321	0	< 1.214E-08	82360600	1.13624e-19
E01	Iodine-deficiency-related thyroid disorders and allied conditions	E89	Postprocedural endocrine and metabolic disorders, not elsewhere classified	131	21.7675	3.2126e-184	< 1.214E-08	82360600	1.15956e-19
F10	Mental and behavioural disorders due to use of alcohol	E83	Disorders of mineral metabolism	665	1.50519	4.91105e-69	< 1.214E-08	82360600	1.27394e-19
E14	Unspecified diabetes mellitus	N19	Unspecified renal failure	1830	3.04646	0	< 1.214E-08	82360600	1.28946e-19
I20	Angina pectoris	H82	Vertiginous syndromes in diseases classified elsewhere	244	1.54363	3.28212e-19	< 1.214E-08	82360600	1.29486e-19
F10	Mental and behavioural disorders due to use of alcohol	C04	Malignant neoplasm of floor of mouth	329	2.13032	1.55903e-81	< 1.214E-08	82360600	1.37165e-19
D30	Benign neoplasm of urinary organs	N35	Urethral stricture	707	3.65188	0	< 1.214E-08	82360600	1.39342e-19
C06	Malignant neoplasm of other and unspecified parts of mouth	K07	Dentofacial anomalies [including malocclusion]	180	18.9085	0	< 1.214E-08	82360600	1.40321e-19
I10	Essential (primary) hypertension	N08	Glomerular disorders in diseases classified elsewhere	517	1.75992	2.62247e-87	< 1.214E-08	82360600	1.43317e-19
I99	Other and unspecified disorders of circulatory system	J22	Unspecified acute lower respiratory infection	250	3.76269	4.70697e-58	< 1.214E-08	82360600	1.4629e-19
E05	Thyrotoxicosis [hyperthyroidism]	M80	Osteoporosis with pathological fracture	1697	1.24707	2.81948e-34	< 1.214E-08	82360600	1.47985e-19
C25	Malignant neoplasm of pancreas	F41	Other anxiety disorders	181	2.81242	2.03873e-149	< 1.214E-08	82360600	1.53671e-19
N63	Unspecified lump in breast	L59	Other disorders of skin and subcutaneous tissue related to radiation	123	3.70845	1.66544e-40	< 1.214E-08	82360600	1.64686e-19
G45	Transient cerebral ischaemic attacks and related syndromes	I51	Complications and ill-defined descriptions of heart disease	1073	1.37513	2.31081e-28	< 1.214E-08	82360600	1.7596e-19
K62	Other diseases of anus and rectum	K91	Postprocedural disorders of digestive system, not elsewhere classified	758	2.28859	1.68562e-161	< 1.214E-08	82360600	1.88278e-19
C91	Lymphoid leukaemia	A49	Bacterial infection of unspecified site	231	3.82919	0	< 1.214E-08	82360600	1.97956e-19
M79	Other soft tissue disorders, not elsewhere classified	E55	Vitamin D deficiency	1089	1.71759	3.70787e-58	< 1.214E-08	82360600	1.9824e-19
C20	Malignant neoplasm of rectum	J91	Pleural effusion in conditions classified elsewhere	146	1.30497	5.14739e-11	< 1.214E-08	82360600	2.04737e-19
Q89	Other congenital malformations, not elsewhere classified	H66	Suppurative and unspecified otitis media	143	1.56263	5.89577e-11	< 1.214E-08	82360600	2.04737e-19
E10	Insulin-dependent diabetes mellitus	J69	Pneumonitis due to solids and liquids	369	1.58292	1.30861e-55	< 1.214E-08	82360600	2.0896e-19
E10	Insulin-dependent diabetes mellitus	E90	Nutritional and metabolic disorders in diseases classified elsewhere	176	16.6602	0	< 1.214E-08	82360600	2.15108e-19
K58	Irritable bowel syndrome	F33	Recurrent depressive disorder	440	1.49461	6.49543e-15	< 1.214E-08	82360600	2.36639e-19
M89	Other disorders of bone	M81	Osteoporosis without pathological fracture	1785	2.06845	5.64989e-210	< 1.214E-08	82360600	2.42321e-19
I12	Hypertensive renal disease	I46	Cardiac arrest	170	2.97385	7.48832e-72	< 1.214E-08	82360600	2.58901e-19
I50	Heart failure	E55	Vitamin D deficiency	1225	1.39409	2.43723e-55	< 1.214E-08	82360600	2.64259e-19
K05	Gingivitis and periodontal diseases	E87	Other disorders of fluid, electrolyte and acid-base balance	458	1.62794	4.40774e-22	< 1.214E-08	82360600	2.71888e-19
K26	Duodenal ulcer	K52	Other noninfective gastroenteritis and colitis	1385	1.34426	1.28816e-29	< 1.214E-08	82360600	2.75873e-19
K62	Other diseases of anus and rectum	K72	Hepatic failure, not elsewhere classified	418	1.33595	3.97284e-13	< 1.214E-08	82360600	2.81121e-19
C09	Malignant neoplasm of tonsil	C78	Secondary malignant neoplasm of respiratory and digestive organs	134	2.26215	3.8772e-94	< 1.214E-08	82360600	2.81225e-19
D46	Myelodysplastic syndromes	C92	Myeloid leukaemia	697	42.3579	0	< 1.214E-08	82360600	2.87132e-19
M06	Other rheumatoid arthritis	I26	Pulmonary embolism	540	1.22988	3.67495e-13	< 1.214E-08	82360600	2.91469e-19
J45	Asthma	E11	Non-insulin-dependent diabetes mellitus	5403	1.21282	9.18559e-117	< 1.214E-08	82360600	2.98851e-19
N03	Chronic nephritic syndrome	M85	Other disorders of bone density and structure	102	4.00361	2.95657e-87	< 1.214E-08	82360600	3.00525e-19
D64	Other anaemias	K72	Hepatic failure, not elsewhere classified	1031	3.13074	0	< 1.214E-08	82360600	3.3581e-19
G45	Transient cerebral ischaemic attacks and related syndromes	I65	Occlusion and stenosis of precerebral arteries, not resulting in cerebral infarction	6631	15.2791	0	< 1.214E-08	82360600	3.48734e-19
I64	Stroke, not specified as haemorrhage or infarction	I95	Hypotension	1925	1.16028	1.04293e-14	< 1.214E-08	82360600	3.61141e-19
J38	Diseases of vocal cords and larynx, not elsewhere classified	E03	Other hypothyroidism	503	1.44372	3.04722e-24	< 1.214E-08	82360600	3.66659e-19
K35	Acute appendicitis	K66	Other disorders of peritoneum	262	2.36979	4.24203e-37	< 1.214E-08	82360600	3.7344e-19
N96	Habitual aborter	E66	Obesity	440	1.53456	5.14619e-31	< 1.214E-08	82360600	3.94573e-19
H36	Retinal disorders in diseases classified elsewhere	H26	Other cataract	2578	5.08992	0	< 1.214E-08	82360600	4.17612e-19
M51	Other intervertebral disc disorders	G95	Other diseases of spinal cord	877	1.43095	3.24593e-38	< 1.214E-08	82360600	4.19591e-19
Q90	Down's syndrome	A09	Diarrhoea and gastroenteritis of presumed infectious origin	161	2.13371	1.87413e-96	< 1.214E-08	82360600	4.27663e-19
M54	Dorsalgia	F43	Reaction to severe stress, and adjustment disorders	1714	1.22388	1.14562e-16	< 1.214E-08	82360600	4.62224e-19
J20	Acute bronchitis	F17	Mental and behavioural disorders due to use of tobacco	372	1.72417	1.44668e-19	< 1.214E-08	82360600	4.73392e-19
N94	Pain and other conditions associated with female genital organs and menstrual cycle	E66	Obesity	2915	1.14695	1.64138e-18	< 1.214E-08	82360600	4.9813e-19
K92	Other diseases of digestive system	J22	Unspecified acute lower respiratory infection	529	1.78141	4.83669e-49	< 1.214E-08	82360600	5.1134e-19
D48	Neoplasm of uncertain or unknown behaviour of other and unspecified sites	L90	Atrophic disorders of skin	309	2.43413	9.77912e-50	< 1.214E-08	82360600	5.34652e-19
M62	Other disorders of muscle	F34	Persistent mood [affective] disorders	280	1.53584	9.75294e-10	< 1.214E-08	82360600	5.56918e-19
K86	Other diseases of pancreas	I46	Cardiac arrest	188	1.48607	7.08496e-21	< 1.214E-08	82360600	6.37644e-19
G80	Cerebral palsy	G47	Sleep disorders	147	3.19054	2.74613e-155	< 1.214E-08	82360600	6.52537e-19
Q89	Other congenital malformations, not elsewhere classified	A09	Diarrhoea and gastroenteritis of presumed infectious origin	148	1.56878	4.41988e-12	< 1.214E-08	82360600	6.52537e-19
K50	Crohn's disease [regional enteritis]	M25	Other joint disorders, not elsewhere classified	573	1.87048	3.72065e-171	< 1.214E-08	82360600	6.67872e-19
M35	Other systemic involvement of connective tissue	I21	Acute myocardial infarction	2088	1.17627	2.555e-24	< 1.214E-08	82360600	6.68164e-19
J45	Asthma	I26	Pulmonary embolism	1447	1.54151	2.79732e-101	< 1.214E-08	82360600	6.97841e-19
C50	Malignant neoplasm of breast	C41	Malignant neoplasm of bone and articular cartilage of other and unspecified sites	317	4.53915	0	< 1.214E-08	82360600	7.46229e-19
I10	Essential (primary) hypertension	N25	Disorders resulting from impaired renal tubular function	710	1.43048	1.43294e-46	< 1.214E-08	82360600	7.61024e-19
M17	Gonarthrosis [arthrosis of knee]	M00	Pyogenic arthritis	1105	3.33739	0	< 1.214E-08	82360600	7.69117e-19
J45	Asthma	I25	Chronic ischaemic heart disease	6907	1.06364	2.72002e-15	< 1.214E-08	82360600	7.95879e-19
K86	Other diseases of pancreas	M81	Osteoporosis without pathological fracture	667	1.62992	1.73194e-115	< 1.214E-08	82360600	8.29175e-19
L05	Pilonidal cyst	L97	Ulcer of lower limb, not elsewhere classified	184	4.7751	3.31468e-308	< 1.214E-08	82360600	9.07564e-19
G35	Multiple sclerosis	N21	Calculus of lower urinary tract	178	9.97865	0	< 1.214E-08	82360600	9.48315e-19
N31	Neuromuscular dysfunction of bladder, not elsewhere classified	F03	Unspecified dementia	471	1.51176	3.27524e-21	< 1.214E-08	82360600	9.50613e-19
J00	Acute nasopharyngitis [common cold]	J15	Bacterial pneumonia, not elsewhere classified	512	1.64261	1.58516e-31	< 1.214E-08	82360600	9.66326e-19
N83	Noninflammatory disorders of ovary, fallopian tube and broad ligament	C56	Malignant neoplasm of ovary	1332	3.08901	0	< 1.214E-08	82360600	9.78522e-19
L40	Psoriasis	M80	Osteoporosis with pathological fracture	327	1.65279	4.95033e-39	< 1.214E-08	82360600	1.03051e-18
L40	Psoriasis	K72	Hepatic failure, not elsewhere classified	149	2.44361	1.02155e-66	< 1.214E-08	82360600	1.07586e-18
K35	Acute appendicitis	K57	Diverticular disease of intestine	1108	1.36657	7.38742e-23	< 1.214E-08	82360600	1.08478e-18
D38	Neoplasm of uncertain or unknown behaviour of middle ear and respiratory and intrathoracic organs	C78	Secondary malignant neoplasm of respiratory and digestive organs	441	3.07137	7.70278e-123	< 1.214E-08	82360600	1.11073e-18
Q62	Congenital obstructive defects of renal pelvis and congenital malformations of ureter	B34	Viral infection of unspecified site	363	1.72974	6.32223e-87	< 1.214E-08	82360600	1.11073e-18
C81	Hodgkin's disease	J96	Respiratory failure, not elsewhere classified	174	2.25495	2.56965e-113	< 1.214E-08	82360600	1.12123e-18
Q25	Congenital malformations of great arteries	H50	Other strabismus	152	1.49288	4.1624e-11	< 1.214E-08	82360600	1.13254e-18
C32	Malignant neoplasm of larynx	D63	Anaemia in chronic diseases classified elsewhere	157	1.50989	1.94647e-28	< 1.214E-08	82360600	1.13589e-18
H36	Retinal disorders in diseases classified elsewhere	A49	Bacterial infection of unspecified site	478	1.84783	2.32324e-53	< 1.214E-08	82360600	1.14757e-18
C32	Malignant neoplasm of larynx	C14	Malignant neoplasm of other and ill-defined sites in the lip, oral cavity and pharynx	237	40.633	0	< 1.214E-08	82360600	1.15559e-18
I20	Angina pectoris	G25	Other extrapyramidal and movement disorders	618	1.1722	1.03099e-09	< 1.214E-08	82360600	1.1674e-18
Q90	Down's syndrome	J12	Viral pneumonia, not elsewhere classified	103	4.31574	5.80832e-165	< 1.214E-08	82360600	1.19562e-18
K25	Gastric ulcer	K43	Ventral hernia	1478	1.47723	6.56896e-65	< 1.214E-08	82360600	1.25819e-18
D37	Neoplasm of uncertain or unknown behaviour of oral cavity and digestive organs	K59	Other functional intestinal disorders	794	1.63857	7.43512e-43	< 1.214E-08	82360600	1.25902e-18
I63	Cerebral infarction	E64	Sequelae of malnutrition and other nutritional deficiencies	719	1.45248	3.38774e-26	< 1.214E-08	82360600	1.2632e-18
B18	Chronic viral hepatitis	K72	Hepatic failure, not elsewhere classified	586	17.1312	0	< 1.214E-08	82360600	1.34108e-18
K04	Diseases of pulp and periapical tissues	J90	Pleural effusion, not elsewhere classified	265	2.05065	4.10415e-28	< 1.214E-08	82360600	1.37243e-18
M80	Osteoporosis with pathological fracture	L89	Decubitus ulcer	678	1.60621	6.1434e-51	< 1.214E-08	82360600	1.38102e-18
I21	Acute myocardial infarction	I49	Other cardiac arrhythmias	7700	1.66274	0	< 1.214E-08	82360600	1.43569e-18
I83	Varicose veins of lower extremities	L89	Decubitus ulcer	1201	1.72248	4.58582e-112	< 1.214E-08	82360600	1.49243e-18
H36	Retinal disorders in diseases classified elsewhere	D50	Iron deficiency anaemia	538	1.50241	2.53701e-30	< 1.214E-08	82360600	1.49955e-18
K04	Diseases of pulp and periapical tissues	J18	Pneumonia, organism unspecified	2306	1.30132	1.59298e-42	< 1.214E-08	82360600	1.53285e-18
I49	Other cardiac arrhythmias	D68	Other coagulation defects	534	1.72321	3.32238e-45	< 1.214E-08	82360600	1.60424e-18
K80	Cholelithiasis	I10	Essential (primary) hypertension	18469	1.08563	2.32524e-65	< 1.214E-08	82360600	1.61882e-18
L03	Cellulitis	M79	Other soft tissue disorders, not elsewhere classified	3187	1.13583	3.35494e-14	< 1.214E-08	82360600	1.61952e-18
C91	Lymphoid leukaemia	L98	Other disorders of skin and subcutaneous tissue, not elsewhere classified	221	3.32221	0	< 1.214E-08	82360600	1.63268e-18
N40	Hyperplasia of prostate	N32	Other disorders of bladder	2748	4.07451	0	< 1.214E-08	82360600	1.6564e-18
K25	Gastric ulcer	A04	Other bacterial intestinal infections	574	1.42798	4.78149e-18	< 1.214E-08	82360600	1.78302e-18
M05	Seropositive rheumatoid arthritis	A46	Erysipelas	697	1.62646	1.05887e-94	< 1.214E-08	82360600	1.81729e-18
E84	Cystic fibrosis	B44	Aspergillosis	75	106.232	0	< 1.214E-08	82360600	1.86284e-18
M47	Spondylosis	I10	Essential (primary) hypertension	8561	1.09731	1.73911e-27	< 1.214E-08	82360600	1.89924e-18
K26	Duodenal ulcer	N18	Chronic renal failure	1718	1.14678	7.33276e-12	< 1.214E-08	82360600	1.91895e-18
M05	Seropositive rheumatoid arthritis	B37	Candidiasis	325	1.60079	8.94546e-41	< 1.214E-08	82360600	1.96362e-18
C77	Secondary and unspecified malignant neoplasm of lymph nodes	K59	Other functional intestinal disorders	1119	1.2127	1.02664e-33	< 1.214E-08	82360600	1.97831e-18
J45	Asthma	G43	Migraine	1871	1.13987	5.78931e-13	< 1.214E-08	82360600	2.00385e-18
K25	Gastric ulcer	E55	Vitamin D deficiency	446	1.42291	6.71832e-13	< 1.214E-08	82360600	2.15757e-18
K52	Other noninfective gastroenteritis and colitis	F17	Mental and behavioural disorders due to use of tobacco	732	1.32354	9.41569e-14	< 1.214E-08	82360600	2.3166e-18
H36	Retinal disorders in diseases classified elsewhere	D62	Acute posthaemorrhagic anaemia	310	1.56051	1.81586e-20	< 1.214E-08	82360600	2.41888e-18
B23	Human immunodeficiency virus [HIV] disease resulting in other conditions	B24	Unspecified human immunodeficiency virus [HIV] disease	560	108.944	0	< 1.214E-08	82360600	2.51857e-18
M48	Other spondylopathies	N31	Neuromuscular dysfunction of bladder, not elsewhere classified	642	2.25998	1.32344e-156	< 1.214E-08	82360600	2.55874e-18
Q25	Congenital malformations of great arteries	J06	Acute upper respiratory infections of multiple and unspecified sites	124	2.06095	1.92918e-26	< 1.214E-08	82360600	2.72404e-18
J98	Other respiratory disorders	M85	Other disorders of bone density and structure	385	1.70354	7.29239e-24	< 1.214E-08	82360600	2.81043e-18
M13	Other arthritis	L98	Other disorders of skin and subcutaneous tissue, not elsewhere classified	870	1.80981	7.13671e-74	< 1.214E-08	82360600	2.84992e-18
J84	Other interstitial pulmonary diseases	M85	Other disorders of bone density and structure	273	4.41645	0	< 1.214E-08	82360600	3.07592e-18
K29	Gastritis and duodenitis	E66	Obesity	3944	1.20787	5.02063e-35	< 1.214E-08	82360600	3.21712e-18
C83	Diffuse non-Hodgkin's lymphoma	D63	Anaemia in chronic diseases classified elsewhere	422	2.28575	2.83278e-275	< 1.214E-08	82360600	3.32508e-18
N30	Cystitis	L98	Other disorders of skin and subcutaneous tissue, not elsewhere classified	2964	1.21252	3.14456e-35	< 1.214E-08	82360600	3.41359e-18
G35	Multiple sclerosis	A49	Bacterial infection of unspecified site	179	1.90819	3.19625e-77	< 1.214E-08	82360600	3.4423e-18
M81	Osteoporosis without pathological fracture	E64	Sequelae of malnutrition and other nutritional deficiencies	750	1.87987	2.26631e-92	< 1.214E-08	82360600	3.48226e-18
C67	Malignant neoplasm of bladder	N17	Acute renal failure	384	1.31504	5.01299e-26	< 1.214E-08	82360600	3.57019e-18
N03	Chronic nephritic syndrome	M81	Osteoporosis without pathological fracture	243	2.4502	2.25087e-121	< 1.214E-08	82360600	3.66558e-18
K50	Crohn's disease [regional enteritis]	L90	Atrophic disorders of skin	253	2.04634	7.07151e-122	< 1.214E-08	82360600	3.80129e-18
G40	Epilepsy	A46	Erysipelas	1327	1.12867	2.23753e-13	< 1.214E-08	82360600	3.83758e-18
D86	Sarcoidosis	A41	Other septicaemia	236	1.25516	1.71533e-10	< 1.214E-08	82360600	4.12211e-18
N03	Chronic nephritic syndrome	A09	Diarrhoea and gastroenteritis of presumed infectious origin	336	4.91928	0	< 1.214E-08	82360600	4.15649e-18
C32	Malignant neoplasm of larynx	K22	Other diseases of oesophagus	282	4.21866	0	< 1.214E-08	82360600	4.17336e-18
M23	Internal derangement of knee	M67	Other disorders of synovium and tendon	16975	3.44895	0	< 1.214E-08	82360600	4.23806e-18
C06	Malignant neoplasm of other and unspecified parts of mouth	C79	Secondary malignant neoplasm of other sites	167	1.43723	9.03167e-15	< 1.214E-08	82360600	4.49116e-18
C53	Malignant neoplasm of cervix uteri	E87	Other disorders of fluid, electrolyte and acid-base balance	231	1.95854	1.04491e-127	< 1.214E-08	82360600	4.66895e-18
D12	Benign neoplasm of colon, rectum, anus and anal canal	K65	Peritonitis	695	1.31968	3.50892e-19	< 1.214E-08	82360600	4.72489e-18
K80	Cholelithiasis	K83	Other diseases of biliary tract	7103	10.7759	0	< 1.214E-08	82360600	4.75173e-18
C67	Malignant neoplasm of bladder	N30	Cystitis	3100	1.75728	0	< 1.214E-08	82360600	4.78859e-18
H28	Cataract and other disorders of lens in diseases classified elsewhere	E86	Volume depletion	200	1.55405	3.78943e-11	< 1.214E-08	82360600	4.79558e-18
C43	Malignant melanoma of skin	G95	Other diseases of spinal cord	155	2.69787	3.09276e-124	< 1.214E-08	82360600	4.87222e-18
G40	Epilepsy	A49	Bacterial infection of unspecified site	860	1.43577	6.20385e-71	< 1.214E-08	82360600	5.37444e-18
C02	Malignant neoplasm of other and unspecified parts of tongue	K10	Other diseases of jaws	233	22.0107	0	< 1.214E-08	82360600	5.51331e-18
E10	Insulin-dependent diabetes mellitus	A63	Other predominantly sexually transmitted diseases, not elsewhere classified	499	2.09585	3.67583e-286	< 1.214E-08	82360600	5.53475e-18
L68	Hypertrichosis	E11	Non-insulin-dependent diabetes mellitus	470	2.28891	8.12423e-97	< 1.214E-08	82360600	5.73467e-18
H36	Retinal disorders in diseases classified elsewhere	F01	Vascular dementia	196	1.66807	1.51993e-15	< 1.214E-08	82360600	5.9039e-18
H36	Retinal disorders in diseases classified elsewhere	I95	Hypotension	366	1.92065	4.15331e-50	< 1.214E-08	82360600	6.16475e-18
M54	Dorsalgia	M96	Postprocedural musculoskeletal disorders, not elsewhere classified	2023	7.23451	0	< 1.214E-08	82360600	6.18944e-18
G56	Mononeuropathies of upper limb	G96	Other disorders of central nervous system	694	1.25996	8.38282e-12	< 1.214E-08	82360600	6.64074e-18
C18	Malignant neoplasm of colon	G95	Other diseases of spinal cord	287	2.00877	7.61095e-132	< 1.214E-08	82360600	6.75121e-18
G56	Mononeuropathies of upper limb	E66	Obesity	4882	1.1831	6.18559e-58	< 1.214E-08	82360600	6.79185e-18
I25	Chronic ischaemic heart disease	N28	Other disorders of kidney and ureter, not elsewhere classified	1396	1.34611	1.08687e-77	< 1.214E-08	82360600	6.92337e-18
G82	Paraplegia and tetraplegia	N39	Other disorders of urinary system	1133	5.26223	0	< 1.214E-08	82360600	7.01843e-18
N03	Chronic nephritic syndrome	J18	Pneumonia, organism unspecified	762	2.2714	0	< 1.214E-08	82360600	7.0196e-18
M05	Seropositive rheumatoid arthritis	M20	Acquired deformities of fingers and toes	2020	4.80689	0	< 1.214E-08	82360600	7.10908e-18
E11	Non-insulin-dependent diabetes mellitus	F33	Recurrent depressive disorder	1571	1.37458	3.67527e-106	< 1.214E-08	82360600	7.39595e-18
C92	Myeloid leukaemia	B25	Cytomegaloviral disease	103	39.4537	0	< 1.214E-08	82360600	7.50737e-18
C91	Lymphoid leukaemia	B00	Herpesviral [herpes simplex] infections	161	16.2001	0	< 1.214E-08	82360600	7.62292e-18
M07	Psoriatic and enteropathic arthropathies	M81	Osteoporosis without pathological fracture	588	2.02243	9.81798e-119	< 1.214E-08	82360600	7.93435e-18
C81	Hodgkin's disease	K02	Dental caries	143	6.48035	0	< 1.214E-08	82360600	7.98362e-18
G99	Other disorders of nervous system in diseases classified elsewhere	I69	Sequelae of cerebrovascular disease	302	2.93674	6.54668e-77	< 1.214E-08	82360600	8.05363e-18
F33	Recurrent depressive disorder	I46	Cardiac arrest	192	1.51388	1.76832e-10	< 1.214E-08	82360600	8.08112e-18
I11	Hypertensive heart disease	I46	Cardiac arrest	411	1.8076	1.34839e-31	< 1.214E-08	82360600	8.19978e-18
F03	Unspecified dementia	J69	Pneumonitis due to solids and liquids	481	2.12986	1.35141e-81	< 1.214E-08	82360600	8.44149e-18
I48	Atrial fibrillation and flutter	I27	Other pulmonary heart diseases	3027	2.13027	0	< 1.214E-08	82360600	9.06768e-18
K04	Diseases of pulp and periapical tissues	I31	Other diseases of pericardium	165	4.31513	8.45842e-57	< 1.214E-08	82360600	9.11295e-18
C09	Malignant neoplasm of tonsil	K02	Dental caries	429	17.831	0	< 1.214E-08	82360600	9.15834e-18
J44	Other chronic obstructive pulmonary disease	F33	Recurrent depressive disorder	1829	1.41216	6.3643e-177	< 1.214E-08	82360600	9.48161e-18
N87	Dysplasia of cervix uteri	N94	Pain and other conditions associated with female genital organs and menstrual cycle	1890	1.35628	4.36827e-49	< 1.214E-08	82360600	9.55353e-18
J20	Acute bronchitis	J46	Status asthmaticus	821	4.32184	0	< 1.214E-08	82360600	1.04589e-17
K59	Other functional intestinal disorders	J22	Unspecified acute lower respiratory infection	699	1.31229	5.43931e-17	< 1.214E-08	82360600	1.12227e-17
K86	Other diseases of pancreas	N39	Other disorders of urinary system	665	1.23995	4.39002e-23	< 1.214E-08	82360600	1.13646e-17
A46	Erysipelas	L97	Ulcer of lower limb, not elsewhere classified	3444	5.97566	0	< 1.214E-08	82360600	1.19005e-17
I10	Essential (primary) hypertension	I31	Other diseases of pericardium	976	1.16341	1.02392e-11	< 1.214E-08	82360600	1.20916e-17
C04	Malignant neoplasm of floor of mouth	K10	Other diseases of jaws	246	34.3562	0	< 1.214E-08	82360600	1.2556e-17
F32	Depressive episode	J22	Unspecified acute lower respiratory infection	636	2.44215	9.11372e-129	< 1.214E-08	82360600	1.2977e-17
G12	Spinal muscular atrophy and related syndromes	J18	Pneumonia, organism unspecified	573	2.00513	0	< 1.214E-08	82360600	1.29775e-17
I21	Acute myocardial infarction	I22	Subsequent myocardial infarction	1725	7.37197	0	< 1.214E-08	82360600	1.31227e-17
N03	Chronic nephritic syndrome	I46	Cardiac arrest	104	2.83204	7.54477e-51	< 1.214E-08	82360600	1.32914e-17
C67	Malignant neoplasm of bladder	G95	Other diseases of spinal cord	208	1.97	7.14946e-107	< 1.214E-08	82360600	1.35999e-17
C53	Malignant neoplasm of cervix uteri	C55	Malignant neoplasm of uterus, part unspecified	315	31.8915	0	< 1.214E-08	82360600	1.47241e-17
L97	Ulcer of lower limb, not elsewhere classified	J15	Bacterial pneumonia, not elsewhere classified	1351	1.312	6.21388e-38	< 1.214E-08	82360600	1.48528e-17
K30	Dyspepsia	K81	Cholecystitis	1107	1.50514	1.45622e-35	< 1.214E-08	82360600	1.52349e-17
J44	Other chronic obstructive pulmonary disease	J42	Unspecified chronic bronchitis	17088	5.28773	0	< 1.214E-08	82360600	1.54399e-17
N31	Neuromuscular dysfunction of bladder, not elsewhere classified	L98	Other disorders of skin and subcutaneous tissue, not elsewhere classified	398	1.70054	4.23676e-28	< 1.214E-08	82360600	1.55531e-17
M54	Dorsalgia	M13	Other arthritis	3458	1.19443	1.12615e-27	< 1.214E-08	82360600	1.56164e-17
F10	Mental and behavioural disorders due to use of alcohol	J94	Other pleural conditions	449	1.25541	4.82636e-14	< 1.214E-08	82360600	1.61001e-17
I48	Atrial fibrillation and flutter	E25	Adrenogenital disorders	279	1.37424	1.23335e-20	< 1.214E-08	82360600	1.61943e-17
L02	Cutaneous abscess, furuncle and carbuncle	E68	Sequelae of hyperalimentation	183	1.61249	1.2415e-10	< 1.214E-08	82360600	1.62773e-17
I47	Paroxysmal tachycardia	F41	Other anxiety disorders	666	1.43468	9.11758e-32	< 1.214E-08	82360600	1.65137e-17
G80	Cerebral palsy	M89	Other disorders of bone	345	5.26533	0	< 1.214E-08	82360600	1.68415e-17
Q05	Spina bifida	G82	Paraplegia and tetraplegia	216	17.5255	0	< 1.214E-08	82360600	1.69988e-17
J44	Other chronic obstructive pulmonary disease	A46	Erysipelas	4523	1.4852	0	< 1.214E-08	82360600	1.76257e-17
C62	Malignant neoplasm of testis	D64	Other anaemias	160	1.44795	7.15616e-20	< 1.214E-08	82360600	1.77e-17
M47	Spondylosis	F33	Recurrent depressive disorder	566	1.3718	2.32227e-13	< 1.214E-08	82360600	1.84723e-17
K05	Gingivitis and periodontal diseases	C80	Malignant neoplasm without specification of site	216	4.01765	9.80085e-76	< 1.214E-08	82360600	2.06296e-17
J18	Pneumonia, organism unspecified	D83	Common variable immunodeficiency	236	3.26988	6.21584e-144	< 1.214E-08	82360600	2.07128e-17
J44	Other chronic obstructive pulmonary disease	F32	Depressive episode	5991	1.41777	0	< 1.214E-08	82360600	2.08431e-17
E10	Insulin-dependent diabetes mellitus	J90	Pleural effusion, not elsewhere classified	777	1.25633	5.32733e-33	< 1.214E-08	82360600	2.12708e-17
B34	Viral infection of unspecified site	J03	Acute tonsillitis	2817	1.51074	9.4998e-127	< 1.214E-08	82360600	2.2144e-17
N18	Chronic renal failure	B25	Cytomegaloviral disease	180	10.5984	0	< 1.214E-08	82360600	2.30666e-17
E78	Disorders of lipoprotein metabolism and other lipidaemias	F01	Vascular dementia	945	1.55184	8.68253e-55	< 1.214E-08	82360600	2.32721e-17
C91	Lymphoid leukaemia	B25	Cytomegaloviral disease	101	33.5388	0	< 1.214E-08	82360600	2.35047e-17
F99	Mental disorder, not otherwise specified	J96	Respiratory failure, not elsewhere classified	234	1.67345	1.47242e-13	< 1.214E-08	82360600	2.36534e-17
K70	Alcoholic liver disease	I61	Intracerebral haemorrhage	474	2.50829	4.44477e-231	< 1.214E-08	82360600	2.4028e-17
N20	Calculus of kidney and ureter	C65	Malignant neoplasm of renal pelvis	185	1.94382	5.71892e-30	< 1.214E-08	82360600	2.50077e-17
F10	Mental and behavioural disorders due to use of alcohol	F06	Other mental disorders due to brain damage and dysfunction and to physical disease	632	3.59096	0	< 1.214E-08	82360600	2.51598e-17
N03	Chronic nephritic syndrome	K05	Gingivitis and periodontal diseases	189	8.26035	0	< 1.214E-08	82360600	2.60415e-17
I35	Nonrheumatic aortic valve disorders	K55	Vascular disorders of intestine	323	1.75602	3.28e-57	< 1.214E-08	82360600	2.63004e-17
G91	Hydrocephalus	E86	Volume depletion	488	1.57273	6.08503e-46	< 1.214E-08	82360600	2.66515e-17
M62	Other disorders of muscle	E56	Other vitamin deficiencies	163	1.99118	5.24736e-11	< 1.214E-08	82360600	2.81994e-17
L04	Acute lymphadenitis	C85	Other and unspecified types of non-Hodgkin's lymphoma	267	11.3759	9.92696e-266	< 1.214E-08	82360600	2.83044e-17
J44	Other chronic obstructive pulmonary disease	B96	Other bacterial agents as the cause of diseases classified to other chapters	408	2.29902	6.20114e-274	< 1.214E-08	82360600	2.98378e-17
G62	Other polyneuropathies	D64	Other anaemias	1535	1.24497	1.76078e-24	< 1.214E-08	82360600	3.02896e-17
L03	Cellulitis	B18	Chronic viral hepatitis	490	2.32216	2.01372e-88	< 1.214E-08	82360600	3.05921e-17
E10	Insulin-dependent diabetes mellitus	N25	Disorders resulting from impaired renal tubular function	288	5.21026	0	< 1.214E-08	82360600	3.09296e-17
E16	Other disorders of pancreatic internal secretion	L89	Decubitus ulcer	511	2.852	2.48243e-169	< 1.214E-08	82360600	3.15131e-17
H71	Cholesteatoma of middle ear	H95	Postprocedural disorders of ear and mastoid process, not elsewhere classified	218	98.6896	0	< 1.214E-08	82360600	3.22008e-17
K30	Dyspepsia	K80	Cholelithiasis	9590	2.18433	0	< 1.214E-08	82360600	3.27643e-17
L40	Psoriasis	I50	Heart failure	1105	1.14386	2.01451e-13	< 1.214E-08	82360600	3.52559e-17
I12	Hypertensive renal disease	K05	Gingivitis and periodontal diseases	175	5.582	8.68715e-188	< 1.214E-08	82360600	3.58705e-17
K70	Alcoholic liver disease	K65	Peritonitis	1364	8.0603	0	< 1.214E-08	82360600	3.63662e-17
Q37	Cleft palate with cleft lip	H65	Nonsuppurative otitis media	442	3.50038	6.084237e-314	< 1.214E-08	82360600	3.71846e-17
F10	Mental and behavioural disorders due to use of alcohol	F00	Dementia in Alzheimer's disease	361	1.41359	1.61229e-14	< 1.214E-08	82360600	3.7278e-17
K26	Duodenal ulcer	E64	Sequelae of malnutrition and other nutritional deficiencies	349	1.642	2.904e-19	< 1.214E-08	82360600	3.7278e-17
K27	Peptic ulcer, site unspecified	K59	Other functional intestinal disorders	1591	1.40011	7.00013e-40	< 1.214E-08	82360600	3.73985e-17
K02	Dental caries	E64	Sequelae of malnutrition and other nutritional deficiencies	182	4.04785	4.60438e-67	< 1.214E-08	82360600	3.87516e-17
M05	Seropositive rheumatoid arthritis	A08	Viral and other specified intestinal infections	254	1.60028	2.25686e-28	< 1.214E-08	82360600	3.96699e-17
G62	Other polyneuropathies	L89	Decubitus ulcer	368	2.20873	8.75566e-61	< 1.214E-08	82360600	4.07777e-17
M45	Ankylosing spondylitis	J96	Respiratory failure, not elsewhere classified	133	1.48864	5.01882e-15	< 1.214E-08	82360600	4.13854e-17
I21	Acute myocardial infarction	I42	Cardiomyopathy	2874	1.59327	8.31334e-189	< 1.214E-08	82360600	4.14249e-17
K05	Gingivitis and periodontal diseases	D63	Anaemia in chronic diseases classified elsewhere	291	1.48565	5.62023e-12	< 1.214E-08	82360600	4.16766e-17
K74	Fibrosis and cirrhosis of liver	E86	Volume depletion	849	2.17735	2.1453e-231	< 1.214E-08	82360600	4.19017e-17
J18	Pneumonia, organism unspecified	J69	Pneumonitis due to solids and liquids	2394	2.7803	0	< 1.214E-08	82360600	4.20407e-17
M35	Other systemic involvement of connective tissue	F33	Recurrent depressive disorder	412	1.28107	1.62451e-10	< 1.214E-08	82360600	4.25413e-17
E13	Other specified diabetes mellitus	G96	Other disorders of central nervous system	110	4.91259	3.81626e-62	< 1.214E-08	82360600	4.55312e-17
H36	Retinal disorders in diseases classified elsewhere	J81	Pulmonary oedema	383	2.25413	1.03178e-76	< 1.214E-08	82360600	4.56119e-17
I25	Chronic ischaemic heart disease	E14	Unspecified diabetes mellitus	6884	1.59994	0	< 1.214E-08	82360600	4.72451e-17
I64	Stroke, not specified as haemorrhage or infarction	F33	Recurrent depressive disorder	1629	1.4945	2.07842e-83	< 1.214E-08	82360600	4.79072e-17
G45	Transient cerebral ischaemic attacks and related syndromes	G41	Status epilepticus	219	1.66883	3.74074e-15	< 1.214E-08	82360600	4.98194e-17
M32	Systemic lupus erythematosus	N18	Chronic renal failure	220	8.83578	0	< 1.214E-08	82360600	4.98194e-17
D30	Benign neoplasm of urinary organs	N13	Obstructive and reflux uropathy	1184	3.33368	0	< 1.214E-08	82360600	5.086e-17
C20	Malignant neoplasm of rectum	C18	Malignant neoplasm of colon	4345	8.24808	0	< 1.214E-08	82360600	5.12313e-17
C20	Malignant neoplasm of rectum	N48	Other disorders of penis	226	2.67356	6.13222e-149	< 1.214E-08	82360600	5.13967e-17
C54	Malignant neoplasm of corpus uteri	N13	Obstructive and reflux uropathy	352	3.64618	0	< 1.214E-08	82360600	5.17111e-17
C09	Malignant neoplasm of tonsil	C34	Malignant neoplasm of bronchus and lung	152	1.62443	1.32226e-31	< 1.214E-08	82360600	5.24103e-17
C53	Malignant neoplasm of cervix uteri	K91	Postprocedural disorders of digestive system, not elsewhere classified	147	3.91848	6.95802e-287	< 1.214E-08	82360600	5.24103e-17
M81	Osteoporosis without pathological fracture	F04	Organic amnesic syndrome, not induced by alcohol and other psychoactive substances	147	1.81977	5.84301e-13	< 1.214E-08	82360600	5.24103e-17
J21	Acute bronchiolitis	H65	Nonsuppurative otitis media	536	1.35168	3.04341e-15	< 1.214E-08	82360600	5.30196e-17
Q05	Spina bifida	N31	Neuromuscular dysfunction of bladder, not elsewhere classified	407	100.362	0	< 1.214E-08	82360600	5.37994e-17
G82	Paraplegia and tetraplegia	L98	Other disorders of skin and subcutaneous tissue, not elsewhere classified	354	4.35055	0	< 1.214E-08	82360600	5.50201e-17
I85	Oesophageal varices	A41	Other septicaemia	692	2.57793	0	< 1.214E-08	82360600	5.51303e-17
K59	Other functional intestinal disorders	J15	Bacterial pneumonia, not elsewhere classified	4267	1.19167	2.881e-42	< 1.214E-08	82360600	5.66131e-17
J45	Asthma	F44	Dissociative [conversion] disorders	228	1.65694	1.58197e-24	< 1.214E-08	82360600	5.74468e-17
I48	Atrial fibrillation and flutter	D69	Purpura and other haemorrhagic conditions	1462	1.18911	2.35586e-30	< 1.214E-08	82360600	5.91197e-17
D48	Neoplasm of uncertain or unknown behaviour of other and unspecified sites	F43	Reaction to severe stress, and adjustment disorders	157	2.06709	1.45165e-18	< 1.214E-08	82360600	6.39043e-17
Q90	Down's syndrome	Q24	Other congenital malformations of heart	204	9.16213	0	< 1.214E-08	82360600	6.58081e-17
E66	Obesity	L98	Other disorders of skin and subcutaneous tissue, not elsewhere classified	1868	1.51291	9.76943e-127	< 1.214E-08	82360600	6.62844e-17
C77	Secondary and unspecified malignant neoplasm of lymph nodes	I97	Postprocedural disorders of circulatory system, not elsewhere classified	255	3.08734	6.03159e-90	< 1.214E-08	82360600	6.68877e-17
N40	Hyperplasia of prostate	N10	Acute tubulo-interstitial nephritis	1656	1.82015	1.41569e-212	< 1.214E-08	82360600	6.93274e-17
I64	Stroke, not specified as haemorrhage or infarction	N31	Neuromuscular dysfunction of bladder, not elsewhere classified	1126	1.39559	7.83783e-40	< 1.214E-08	82360600	7.06375e-17
Q61	Cystic kidney disease	J18	Pneumonia, organism unspecified	535	1.59179	1.97967e-113	< 1.214E-08	82360600	7.10679e-17
L03	Cellulitis	L89	Decubitus ulcer	388	2.01416	6.87715e-46	< 1.214E-08	82360600	7.11594e-17
M48	Other spondylopathies	F33	Recurrent depressive disorder	568	1.44629	1.18127e-31	< 1.214E-08	82360600	7.12094e-17
C85	Other and unspecified types of non-Hodgkin's lymphoma	B37	Candidiasis	321	3.55779	2.13092e-218	< 1.214E-08	82360600	7.27664e-17
C16	Malignant neoplasm of stomach	F41	Other anxiety disorders	126	2.92966	5.51972e-129	< 1.214E-08	82360600	7.45828e-17
K51	Ulcerative colitis	E64	Sequelae of malnutrition and other nutritional deficiencies	157	1.91992	1.9707e-38	< 1.214E-08	82360600	7.82006e-17
K05	Gingivitis and periodontal diseases	D64	Other anaemias	976	1.42358	1.1844e-28	< 1.214E-08	82360600	7.87558e-17
I25	Chronic ischaemic heart disease	K05	Gingivitis and periodontal diseases	1923	1.18149	1.08204e-28	< 1.214E-08	82360600	8.1832e-17
I21	Acute myocardial infarction	N17	Acute renal failure	2517	1.49055	2.1796e-103	< 1.214E-08	82360600	8.2536e-17
M35	Other systemic involvement of connective tissue	I35	Nonrheumatic aortic valve disorders	1153	1.38928	3.96726e-60	< 1.214E-08	82360600	8.43416e-17
F10	Mental and behavioural disorders due to use of alcohol	L02	Cutaneous abscess, furuncle and carbuncle	4181	1.20476	2.31997e-90	< 1.214E-08	82360600	8.49177e-17
J37	Chronic laryngitis and laryngotracheitis	J44	Other chronic obstructive pulmonary disease	1084	1.52056	3.76951e-69	< 1.214E-08	82360600	8.71875e-17
C20	Malignant neoplasm of rectum	K46	Unspecified abdominal hernia	135	3.57859	6.68833e-112	< 1.214E-08	82360600	9.02795e-17
K02	Dental caries	J15	Bacterial pneumonia, not elsewhere classified	548	1.60151	3.29563e-27	< 1.214E-08	82360600	9.182e-17
I20	Angina pectoris	F43	Reaction to severe stress, and adjustment disorders	888	1.15417	1.4074e-10	< 1.214E-08	82360600	9.19535e-17
I34	Nonrheumatic mitral valve disorders	N18	Chronic renal failure	1253	1.92379	2.81537e-252	< 1.214E-08	82360600	9.3397e-17
M62	Other disorders of muscle	M75	Shoulder lesions	9155	1.80065	0	< 1.214E-08	82360600	9.76428e-17
C09	Malignant neoplasm of tonsil	E64	Sequelae of malnutrition and other nutritional deficiencies	113	12.9575	0	< 1.214E-08	82360600	9.81342e-17
I20	Angina pectoris	E10	Insulin-dependent diabetes mellitus	11537	1.34669	0	< 1.214E-08	82360600	1.00015e-16
A46	Erysipelas	J22	Unspecified acute lower respiratory infection	323	1.34368	1.07621e-09	< 1.214E-08	82360600	1.00396e-16
C83	Diffuse non-Hodgkin's lymphoma	D70	Agranulocytosis	199	11.209	0	< 1.214E-08	82360600	1.0121e-16
I48	Atrial fibrillation and flutter	E14	Unspecified diabetes mellitus	4480	1.07048	6.8088e-17	< 1.214E-08	82360600	1.08762e-16
L60	Nail disorders	E66	Obesity	826	1.49956	1.59706e-36	< 1.214E-08	82360600	1.18157e-16
K44	Diaphragmatic hernia	K52	Other noninfective gastroenteritis and colitis	1741	1.48364	7.53799e-57	< 1.214E-08	82360600	1.24347e-16
H36	Retinal disorders in diseases classified elsewhere	M14	Arthropathies in other diseases classified elsewhere	361	13.572	0	< 1.214E-08	82360600	1.26771e-16
G43	Migraine	I69	Sequelae of cerebrovascular disease	969	2.05386	5.98986e-130	< 1.214E-08	82360600	1.274e-16
C83	Diffuse non-Hodgkin's lymphoma	B00	Herpesviral [herpes simplex] infections	157	15.8319	0	< 1.214E-08	82360600	1.3006e-16
C82	Follicular [nodular] non-Hodgkin's lymphoma	J15	Bacterial pneumonia, not elsewhere classified	179	1.64967	3.70326e-44	< 1.214E-08	82360600	1.33864e-16
C61	Malignant neoplasm of prostate	N35	Urethral stricture	766	1.71599	5.68351e-190	< 1.214E-08	82360600	1.34551e-16
K80	Cholelithiasis	E65	Localized adiposity	684	1.3894	6.26257e-24	< 1.214E-08	82360600	1.39431e-16
C91	Lymphoid leukaemia	B59	Pneumocystosis	111	45.861	0	< 1.214E-08	82360600	1.43348e-16
C32	Malignant neoplasm of larynx	E64	Sequelae of malnutrition and other nutritional deficiencies	131	5.7219	1.34936e-225	< 1.214E-08	82360600	1.45649e-16
M02	Reactive arthropathies	M08	Juvenile arthritis	629	14.6647	0	< 1.214E-08	82360600	1.48683e-16
N31	Neuromuscular dysfunction of bladder, not elsewhere classified	K59	Other functional intestinal disorders	1409	2.61101	0	< 1.214E-08	82360600	1.53965e-16
K86	Other diseases of pancreas	A49	Bacterial infection of unspecified site	268	2.37663	1.39827e-145	< 1.214E-08	82360600	1.58791e-16
B34	Viral infection of unspecified site	F79	Unspecified mental retardation	315	1.35865	4.20718e-10	< 1.214E-08	82360600	1.64905e-16
I11	Hypertensive heart disease	A41	Other septicaemia	1259	1.3623	3.96588e-34	< 1.214E-08	82360600	1.66213e-16
J44	Other chronic obstructive pulmonary disease	F17	Mental and behavioural disorders due to use of tobacco	3153	2.14635	0	< 1.214E-08	82360600	1.66744e-16
K20	Oesophagitis	E87	Other disorders of fluid, electrolyte and acid-base balance	936	1.45748	4.71363e-30	< 1.214E-08	82360600	1.69155e-16
C09	Malignant neoplasm of tonsil	E86	Volume depletion	221	2.34597	2.74355e-103	< 1.214E-08	82360600	1.71842e-16
H36	Retinal disorders in diseases classified elsewhere	I44	Atrioventricular and left bundle-branch block	504	1.71995	3.71132e-51	< 1.214E-08	82360600	1.89134e-16
E11	Non-insulin-dependent diabetes mellitus	I15	Secondary hypertension	2630	2.50683	0	< 1.214E-08	82360600	1.93417e-16
M10	Gout	N19	Unspecified renal failure	1663	3.40345	0	< 1.214E-08	82360600	1.9863e-16
N20	Calculus of kidney and ureter	N99	Postprocedural disorders of genitourinary system, not elsewhere classified	459	1.89263	5.16114e-94	< 1.214E-08	82360600	2.01443e-16
C16	Malignant neoplasm of stomach	K56	Paralytic ileus and intestinal obstruction without hernia	382	2.51717	4.36886e-263	< 1.214E-08	82360600	2.05332e-16
C13	Malignant neoplasm of hypopharynx	C78	Secondary malignant neoplasm of respiratory and digestive organs	126	2.04032	2.08638e-55	< 1.214E-08	82360600	2.07722e-16
E05	Thyrotoxicosis [hyperthyroidism]	H50	Other strabismus	584	3.65366	0	< 1.214E-08	82360600	2.10955e-16
C54	Malignant neoplasm of corpus uteri	C55	Malignant neoplasm of uterus, part unspecified	609	38.8463	0	< 1.214E-08	82360600	2.11749e-16
M95	Other acquired deformities of musculoskeletal system and connective tissue	J22	Unspecified acute lower respiratory infection	158	4.01029	8.23916e-49	< 1.214E-08	82360600	2.18336e-16
E11	Non-insulin-dependent diabetes mellitus	E15	Nondiabetic hypoglycaemic coma	1224	5.58652	0	< 1.214E-08	82360600	2.21966e-16
B18	Chronic viral hepatitis	C22	Malignant neoplasm of liver and intrahepatic bile ducts	255	28.9401	0	< 1.214E-08	82360600	2.23027e-16
N48	Other disorders of penis	H36	Retinal disorders in diseases classified elsewhere	501	2.28795	1.33484e-87	< 1.214E-08	82360600	2.2403e-16
N03	Chronic nephritic syndrome	I70	Atherosclerosis	306	2.80826	4.68145e-256	< 1.214E-08	82360600	2.35496e-16
G56	Mononeuropathies of upper limb	M47	Spondylosis	3248	1.6304	1.13913e-237	< 1.214E-08	82360600	2.39712e-16
I65	Occlusion and stenosis of precerebral arteries, not resulting in cerebral infarction	I51	Complications and ill-defined descriptions of heart disease	376	1.64698	3.46074e-19	< 1.214E-08	82360600	2.44165e-16
D39	Neoplasm of uncertain or unknown behaviour of female genital organs	C78	Secondary malignant neoplasm of respiratory and digestive organs	220	2.05356	2.89512e-37	< 1.214E-08	82360600	2.52773e-16
I20	Angina pectoris	I25	Chronic ischaemic heart disease	107576	4.32808	0	< 1.214E-08	82360600	2.57996e-16
Q90	Down's syndrome	H52	Disorders of refraction and accommodation	356	11.6248	0	< 1.214E-08	82360600	2.63222e-16
M17	Gonarthrosis [arthrosis of knee]	L08	Other local infections of skin and subcutaneous tissue	1540	1.17658	2.46108e-18	< 1.214E-08	82360600	2.76774e-16
M79	Other soft tissue disorders, not elsewhere classified	I73	Other peripheral vascular diseases	3443	1.22609	3.21395e-34	< 1.214E-08	82360600	2.77345e-16
C15	Malignant neoplasm of oesophagus	F41	Other anxiety disorders	100	2.66459	2.01251e-95	< 1.214E-08	82360600	2.88546e-16
M15	Polyarthrosis	K59	Other functional intestinal disorders	1145	1.18523	5.57929e-10	< 1.214E-08	82360600	2.96327e-16
K44	Diaphragmatic hernia	D64	Other anaemias	4474	1.6182	1.79403e-263	< 1.214E-08	82360600	3.17111e-16
E11	Non-insulin-dependent diabetes mellitus	I24	Other acute ischaemic heart diseases	1409	1.73288	5.66962e-243	< 1.214E-08	82360600	3.17532e-16
N03	Chronic nephritic syndrome	K04	Diseases of pulp and periapical tissues	172	6.14989	5.66472e-291	< 1.214E-08	82360600	3.19973e-16
C50	Malignant neoplasm of breast	K10	Other diseases of jaws	238	1.29317	4.9893e-18	< 1.214E-08	82360600	3.20457e-16
E10	Insulin-dependent diabetes mellitus	K92	Other diseases of digestive system	2974	1.47298	0	< 1.214E-08	82360600	3.25799e-16
G64	Other disorders of peripheral nervous system	J96	Respiratory failure, not elsewhere classified	191	1.63331	1.15489e-11	< 1.214E-08	82360600	3.27903e-16
J20	Acute bronchitis	D83	Common variable immunodeficiency	101	1.66681	1.89335e-12	< 1.214E-08	82360600	3.56093e-16
A46	Erysipelas	N18	Chronic renal failure	1527	1.28541	2.29705e-38	< 1.214E-08	82360600	3.65226e-16
K61	Abscess of anal and rectal regions	F17	Mental and behavioural disorders due to use of tobacco	1104	3.32038	0	< 1.214E-08	82360600	3.66035e-16
C84	Peripheral and cutaneous T-cell lymphomas	A41	Other septicaemia	280	6.01199	0	< 1.214E-08	82360600	3.727e-16
E03	Other hypothyroidism	L89	Decubitus ulcer	420	1.30104	4.20806e-15	< 1.214E-08	82360600	3.74354e-16
C81	Hodgkin's disease	E03	Other hypothyroidism	141	2.3107	2.14708e-58	< 1.214E-08	82360600	3.80179e-16
H81	Disorders of vestibular function	E55	Vitamin D deficiency	374	2.08668	2.19195e-40	< 1.214E-08	82360600	3.85816e-16
J42	Unspecified chronic bronchitis	N30	Cystitis	4493	1.23458	4.35875e-71	< 1.214E-08	82360600	3.8591e-16
G35	Multiple sclerosis	D35	Benign neoplasm of other and unspecified endocrine glands	135	3.89087	1.40872e-203	< 1.214E-08	82360600	3.95882e-16
E10	Insulin-dependent diabetes mellitus	F17	Mental and behavioural disorders due to use of tobacco	995	1.1256	3.69138e-13	< 1.214E-08	82360600	3.99239e-16
G40	Epilepsy	E64	Sequelae of malnutrition and other nutritional deficiencies	367	1.92528	4.25048e-97	< 1.214E-08	82360600	4.21527e-16
Q25	Congenital malformations of great arteries	K02	Dental caries	100	2.6039	2.57144e-39	< 1.214E-08	82360600	4.28249e-16
I35	Nonrheumatic aortic valve disorders	J94	Other pleural conditions	359	1.91078	2.49089e-80	< 1.214E-08	82360600	4.34253e-16
K29	Gastritis and duodenitis	F41	Other anxiety disorders	984	1.66306	2.30787e-55	< 1.214E-08	82360600	4.34228e-16
N63	Unspecified lump in breast	D71	Functional disorders of polymorphonuclear neutrophils	67	2.4141	1.02712e-13	< 1.214E-08	82360600	4.36792e-16
G40	Epilepsy	F03	Unspecified dementia	2894	3.04679	0	< 1.214E-08	82360600	4.39809e-16
E10	Insulin-dependent diabetes mellitus	F32	Depressive episode	2458	1.57885	0	< 1.214E-08	82360600	4.40718e-16
E14	Unspecified diabetes mellitus	F03	Unspecified dementia	1449	1.40822	4.35142e-56	< 1.214E-08	82360600	4.4418e-16
C06	Malignant neoplasm of other and unspecified parts of mouth	E64	Sequelae of malnutrition and other nutritional deficiencies	153	9.6242	2.52967e-282	< 1.214E-08	82360600	4.48496e-16
G62	Other polyneuropathies	K72	Hepatic failure, not elsewhere classified	334	3.64422	3.41337e-135	< 1.214E-08	82360600	4.48798e-16
I34	Nonrheumatic mitral valve disorders	K10	Other diseases of jaws	289	4.23059	4.71444e-187	< 1.214E-08	82360600	4.59692e-16
D30	Benign neoplasm of urinary organs	I71	Aortic aneurysm and dissection	624	1.12326	8.53576e-10	< 1.214E-08	82360600	4.6154e-16
N10	Acute tubulo-interstitial nephritis	N11	Chronic tubulo-interstitial nephritis	715	28.5219	0	< 1.214E-08	82360600	4.6154e-16
A15	Respiratory tuberculosis, bacteriologically and histologically confirmed	E86	Volume depletion	203	1.59919	5.44461e-16	< 1.214E-08	82360600	4.87758e-16
C20	Malignant neoplasm of rectum	N82	Fistulae involving female genital tract	223	11.2427	0	< 1.214E-08	82360600	4.87758e-16
[truncated: 2,018 more rows]
