# Supplementary material for: Temporal disease trajectories condensed from population-wide registry data covering 6.2 million patients
Source: Nat Commun. 2014 Jun 24;5:4022. doi: 10.1038/ncomms5022 (PMC4090719; doi:10.1038/ncomms5022)
Supplement: Supplementary Data 2 — Trajectory counting. The table reports all 1,171 length 4 trajectories along with patient counts, bootstrap support, median age at onset of first diagnosis and median duration from onset of first diagnosis to each subsequent step. [file ncomms5022-s3.zip]

## Sheet: S4 - Trajectories
Jensen et al. Temporal disease trajectories condensed from population-wide registry data covering 6.2 million patients
Supplementary Data 2 | Trajectory counting
		Median age at					Count	time 1->2			Count	time ->3			Count	time ->4
Cluster	Trajectory id	start (years)	Diagnose 1		Diagnose 2		1->2	(months)	Diagnose 3		1->2->3	(months)	Diagnose 4		1->...->3	(months)
COPD	E11_A46_L97_E86	64.9	E11	Non-insulin-dependent diabetes mellitus	A46	Erysipelas	5769	43.11	L97	Ulcer of lower limb, not elsewhere classified	692	64.09	E86	Volume depletion	50	93.09
COPD	E11_A46_L97_J96	64.9	E11	Non-insulin-dependent diabetes mellitus	A46	Erysipelas	5769	43.11	L97	Ulcer of lower limb, not elsewhere classified	692	64.09	J96	Respiratory failure, not elsewhere classified	56	91.79
COPD	E11_I70_J44_A09	68.86	E11	Non-insulin-dependent diabetes mellitus	I70	Atherosclerosis	13736	40.25	J44	Other chronic obstructive pulmonary disease	953	73.83	A09	Diarrhoea and gastroenteritis of presumed infectious origin	23	91.49
COPD	E11_I70_J44_A46	68.86	E11	Non-insulin-dependent diabetes mellitus	I70	Atherosclerosis	13736	40.25	J44	Other chronic obstructive pulmonary disease	953	73.83	A46	Erysipelas	43	99.73
COPD	E11_I70_J44_E87	68.86	E11	Non-insulin-dependent diabetes mellitus	I70	Atherosclerosis	13736	40.25	J44	Other chronic obstructive pulmonary disease	953	73.83	E87	Other disorders of fluid, electrolyte and acid-base balance	52	96.27
COPD	E11_I70_J44_I27	68.86	E11	Non-insulin-dependent diabetes mellitus	I70	Atherosclerosis	13736	40.25	J44	Other chronic obstructive pulmonary disease	953	73.83	I27	Other pulmonary heart diseases	22	89.74
COPD	E11_I70_J44_J15	68.86	E11	Non-insulin-dependent diabetes mellitus	I70	Atherosclerosis	13736	40.25	J44	Other chronic obstructive pulmonary disease	953	73.83	J15	Bacterial pneumonia, not elsewhere classified	67	93.77
COPD	E11_I70_J44_J42	68.86	E11	Non-insulin-dependent diabetes mellitus	I70	Atherosclerosis	13736	40.25	J44	Other chronic obstructive pulmonary disease	953	73.83	J42	Unspecified chronic bronchitis	54	94.48
COPD	E11_I70_J44_J96	68.86	E11	Non-insulin-dependent diabetes mellitus	I70	Atherosclerosis	13736	40.25	J44	Other chronic obstructive pulmonary disease	953	73.83	J96	Respiratory failure, not elsewhere classified	125	90.18
COPD	E11_I70_J44_K59	68.86	E11	Non-insulin-dependent diabetes mellitus	I70	Atherosclerosis	13736	40.25	J44	Other chronic obstructive pulmonary disease	953	73.83	K59	Other functional intestinal disorders	56	92.79
COPD	E11_I70_J44_M81	68.86	E11	Non-insulin-dependent diabetes mellitus	I70	Atherosclerosis	13736	40.25	J44	Other chronic obstructive pulmonary disease	953	73.83	M81	Osteoporosis without pathological fracture	31	91.25
COPD	E11_I70_J44_N30	68.86	E11	Non-insulin-dependent diabetes mellitus	I70	Atherosclerosis	13736	40.25	J44	Other chronic obstructive pulmonary disease	953	73.83	N30	Cystitis	86	95.89
COPD	E11_I70_L97_E86	68.86	E11	Non-insulin-dependent diabetes mellitus	I70	Atherosclerosis	13736	40.25	L97	Ulcer of lower limb, not elsewhere classified	2035	60.52	E86	Volume depletion	167	87.81
COPD	E11_I70_L97_J15	68.86	E11	Non-insulin-dependent diabetes mellitus	I70	Atherosclerosis	13736	40.25	L97	Ulcer of lower limb, not elsewhere classified	2035	60.52	J15	Bacterial pneumonia, not elsewhere classified	85	92.48
COPD	E11_I70_L97_J96	68.86	E11	Non-insulin-dependent diabetes mellitus	I70	Atherosclerosis	13736	40.25	L97	Ulcer of lower limb, not elsewhere classified	2035	60.52	J96	Respiratory failure, not elsewhere classified	85	85.79
COPD	F10_J44_A46_A41	58.51	F10	Mental and behavioural disorders due to use of alcohol	J44	Other chronic obstructive pulmonary disease	9314	46.82	A46	Erysipelas	280	78.07	A41	Other septicaemia	22	93.65
COPD	F10_J44_A46_E86	58.51	F10	Mental and behavioural disorders due to use of alcohol	J44	Other chronic obstructive pulmonary disease	9314	46.82	A46	Erysipelas	280	78.07	E86	Volume depletion	22	102.15
COPD	F10_J44_A46_J96	58.51	F10	Mental and behavioural disorders due to use of alcohol	J44	Other chronic obstructive pulmonary disease	9314	46.82	A46	Erysipelas	280	78.07	J96	Respiratory failure, not elsewhere classified	37	94.98
COPD	F10_J44_J41_J15	58.51	F10	Mental and behavioural disorders due to use of alcohol	J44	Other chronic obstructive pulmonary disease	9314	46.82	J41	Simple and mucopurulent chronic bronchitis	180	70.08	J15	Bacterial pneumonia, not elsewhere classified	26	93.61
COPD	F10_J44_J41_J96	58.51	F10	Mental and behavioural disorders due to use of alcohol	J44	Other chronic obstructive pulmonary disease	9314	46.82	J41	Simple and mucopurulent chronic bronchitis	180	70.08	J96	Respiratory failure, not elsewhere classified	44	96.45
COPD	F10_J44_J42_A41	58.51	F10	Mental and behavioural disorders due to use of alcohol	J44	Other chronic obstructive pulmonary disease	9314	46.82	J42	Unspecified chronic bronchitis	590	70.08	A41	Other septicaemia	39	90.09
COPD	F10_J44_J42_A46	58.51	F10	Mental and behavioural disorders due to use of alcohol	J44	Other chronic obstructive pulmonary disease	9314	46.82	J42	Unspecified chronic bronchitis	590	70.08	A46	Erysipelas	22	90.41
COPD	F10_J44_J42_E86	58.51	F10	Mental and behavioural disorders due to use of alcohol	J44	Other chronic obstructive pulmonary disease	9314	46.82	J42	Unspecified chronic bronchitis	590	70.08	E86	Volume depletion	48	108.05
COPD	F10_J44_J42_E87	58.51	F10	Mental and behavioural disorders due to use of alcohol	J44	Other chronic obstructive pulmonary disease	9314	46.82	J42	Unspecified chronic bronchitis	590	70.08	E87	Other disorders of fluid, electrolyte and acid-base balance	35	96.93
COPD	F10_J44_J42_J15	58.51	F10	Mental and behavioural disorders due to use of alcohol	J44	Other chronic obstructive pulmonary disease	9314	46.82	J42	Unspecified chronic bronchitis	590	70.08	J15	Bacterial pneumonia, not elsewhere classified	53	96.29
COPD	F10_J44_J42_J96	58.51	F10	Mental and behavioural disorders due to use of alcohol	J44	Other chronic obstructive pulmonary disease	9314	46.82	J42	Unspecified chronic bronchitis	590	70.08	J96	Respiratory failure, not elsewhere classified	119	95.53
COPD	F10_J44_J42_K59	58.51	F10	Mental and behavioural disorders due to use of alcohol	J44	Other chronic obstructive pulmonary disease	9314	46.82	J42	Unspecified chronic bronchitis	590	70.08	K59	Other functional intestinal disorders	30	105.93
COPD	F10_J44_J42_M80	58.51	F10	Mental and behavioural disorders due to use of alcohol	J44	Other chronic obstructive pulmonary disease	9314	46.82	J42	Unspecified chronic bronchitis	590	70.08	M80	Osteoporosis with pathological fracture	25	88.9
COPD	F10_J44_J42_M81	58.51	F10	Mental and behavioural disorders due to use of alcohol	J44	Other chronic obstructive pulmonary disease	9314	46.82	J42	Unspecified chronic bronchitis	590	70.08	M81	Osteoporosis without pathological fracture	35	99.29
COPD	F10_J44_J42_N30	58.51	F10	Mental and behavioural disorders due to use of alcohol	J44	Other chronic obstructive pulmonary disease	9314	46.82	J42	Unspecified chronic bronchitis	590	70.08	N30	Cystitis	47	96.24
COPD	F10_J44_K59_A41	58.51	F10	Mental and behavioural disorders due to use of alcohol	J44	Other chronic obstructive pulmonary disease	9314	46.82	K59	Other functional intestinal disorders	405	78.04	A41	Other septicaemia	29	104.58
COPD	F10_J44_K59_J15	58.51	F10	Mental and behavioural disorders due to use of alcohol	J44	Other chronic obstructive pulmonary disease	9314	46.82	K59	Other functional intestinal disorders	405	78.04	J15	Bacterial pneumonia, not elsewhere classified	32	108.45
COPD	F10_J44_K59_J96	58.51	F10	Mental and behavioural disorders due to use of alcohol	J44	Other chronic obstructive pulmonary disease	9314	46.82	K59	Other functional intestinal disorders	405	78.04	J96	Respiratory failure, not elsewhere classified	56	103.39
COPD	F10_J44_M80_E86	58.51	F10	Mental and behavioural disorders due to use of alcohol	J44	Other chronic obstructive pulmonary disease	9314	46.82	M80	Osteoporosis with pathological fracture	243	75.46	E86	Volume depletion	29	92.14
COPD	F10_J44_M80_J15	58.51	F10	Mental and behavioural disorders due to use of alcohol	J44	Other chronic obstructive pulmonary disease	9314	46.82	M80	Osteoporosis with pathological fracture	243	75.46	J15	Bacterial pneumonia, not elsewhere classified	29	97.46
COPD	F10_J44_M80_J96	58.51	F10	Mental and behavioural disorders due to use of alcohol	J44	Other chronic obstructive pulmonary disease	9314	46.82	M80	Osteoporosis with pathological fracture	243	75.46	J96	Respiratory failure, not elsewhere classified	29	98.3
COPD	F10_J44_M81_A41	58.51	F10	Mental and behavioural disorders due to use of alcohol	J44	Other chronic obstructive pulmonary disease	9314	46.82	M81	Osteoporosis without pathological fracture	437	79.37	A41	Other septicaemia	25	91.8
COPD	F10_J44_M81_E86	58.51	F10	Mental and behavioural disorders due to use of alcohol	J44	Other chronic obstructive pulmonary disease	9314	46.82	M81	Osteoporosis without pathological fracture	437	79.37	E86	Volume depletion	34	93.33
COPD	F10_J44_M81_E87	58.51	F10	Mental and behavioural disorders due to use of alcohol	J44	Other chronic obstructive pulmonary disease	9314	46.82	M81	Osteoporosis without pathological fracture	437	79.37	E87	Other disorders of fluid, electrolyte and acid-base balance	26	96.47
COPD	F10_J44_M81_J15	58.51	F10	Mental and behavioural disorders due to use of alcohol	J44	Other chronic obstructive pulmonary disease	9314	46.82	M81	Osteoporosis without pathological fracture	437	79.37	J15	Bacterial pneumonia, not elsewhere classified	36	95.4
COPD	F10_J44_M81_J96	58.51	F10	Mental and behavioural disorders due to use of alcohol	J44	Other chronic obstructive pulmonary disease	9314	46.82	M81	Osteoporosis without pathological fracture	437	79.37	J96	Respiratory failure, not elsewhere classified	57	94.75
COPD	F10_J44_N30_A41	58.51	F10	Mental and behavioural disorders due to use of alcohol	J44	Other chronic obstructive pulmonary disease	9314	46.82	N30	Cystitis	621	73.39	A41	Other septicaemia	54	88
COPD	F10_J44_N30_J15	58.51	F10	Mental and behavioural disorders due to use of alcohol	J44	Other chronic obstructive pulmonary disease	9314	46.82	N30	Cystitis	621	73.39	J15	Bacterial pneumonia, not elsewhere classified	72	92.18
COPD	F10_K70_N30_A41	52.52	F10	Mental and behavioural disorders due to use of alcohol	K70	Alcoholic liver disease	12268	31.21	N30	Cystitis	760	59.26	A41	Other septicaemia	115	73.11
COPD	F10_K70_N30_J15	52.52	F10	Mental and behavioural disorders due to use of alcohol	K70	Alcoholic liver disease	12268	31.21	N30	Cystitis	760	59.26	J15	Bacterial pneumonia, not elsewhere classified	60	73.4
COPD	I20_I70_J44_A09	67.77	I20	Angina pectoris	I70	Atherosclerosis	15067	46.18	J44	Other chronic obstructive pulmonary disease	1371	82.7	A09	Diarrhoea and gastroenteritis of presumed infectious origin	30	110.2
COPD	I20_I70_J44_A46	67.77	I20	Angina pectoris	I70	Atherosclerosis	15067	46.18	J44	Other chronic obstructive pulmonary disease	1371	82.7	A46	Erysipelas	51	113.35
COPD	I20_I70_J44_E87	67.77	I20	Angina pectoris	I70	Atherosclerosis	15067	46.18	J44	Other chronic obstructive pulmonary disease	1371	82.7	E87	Other disorders of fluid, electrolyte and acid-base balance	65	107.32
COPD	I20_I70_J44_I27	67.77	I20	Angina pectoris	I70	Atherosclerosis	15067	46.18	J44	Other chronic obstructive pulmonary disease	1371	82.7	I27	Other pulmonary heart diseases	31	103.17
COPD	I20_I70_J44_J15	67.77	I20	Angina pectoris	I70	Atherosclerosis	15067	46.18	J44	Other chronic obstructive pulmonary disease	1371	82.7	J15	Bacterial pneumonia, not elsewhere classified	129	103.23
COPD	I20_I70_J44_J22	67.77	I20	Angina pectoris	I70	Atherosclerosis	15067	46.18	J44	Other chronic obstructive pulmonary disease	1371	82.7	J22	Unspecified acute lower respiratory infection	29	109.13
COPD	I20_I70_J44_J41	67.77	I20	Angina pectoris	I70	Atherosclerosis	15067	46.18	J44	Other chronic obstructive pulmonary disease	1371	82.7	J41	Simple and mucopurulent chronic bronchitis	21	99.52
COPD	I20_I70_J44_J42	67.77	I20	Angina pectoris	I70	Atherosclerosis	15067	46.18	J44	Other chronic obstructive pulmonary disease	1371	82.7	J42	Unspecified chronic bronchitis	82	100.77
COPD	I20_I70_J44_J96	67.77	I20	Angina pectoris	I70	Atherosclerosis	15067	46.18	J44	Other chronic obstructive pulmonary disease	1371	82.7	J96	Respiratory failure, not elsewhere classified	173	100.39
COPD	I20_I70_J44_K55	67.77	I20	Angina pectoris	I70	Atherosclerosis	15067	46.18	J44	Other chronic obstructive pulmonary disease	1371	82.7	K55	Vascular disorders of intestine	23	102.69
COPD	I20_I70_J44_K59	67.77	I20	Angina pectoris	I70	Atherosclerosis	15067	46.18	J44	Other chronic obstructive pulmonary disease	1371	82.7	K59	Other functional intestinal disorders	95	111.69
COPD	I20_I70_J44_M80	67.77	I20	Angina pectoris	I70	Atherosclerosis	15067	46.18	J44	Other chronic obstructive pulmonary disease	1371	82.7	M80	Osteoporosis with pathological fracture	49	114.51
COPD	I20_I70_J44_M81	67.77	I20	Angina pectoris	I70	Atherosclerosis	15067	46.18	J44	Other chronic obstructive pulmonary disease	1371	82.7	M81	Osteoporosis without pathological fracture	69	113.93
COPD	I20_I70_J44_N30	67.77	I20	Angina pectoris	I70	Atherosclerosis	15067	46.18	J44	Other chronic obstructive pulmonary disease	1371	82.7	N30	Cystitis	132	108.21
COPD	I20_I70_L97_E86	67.77	I20	Angina pectoris	I70	Atherosclerosis	15067	46.18	L97	Ulcer of lower limb, not elsewhere classified	1070	66.9	E86	Volume depletion	86	90.61
COPD	I20_I70_L97_J15	67.77	I20	Angina pectoris	I70	Atherosclerosis	15067	46.18	L97	Ulcer of lower limb, not elsewhere classified	1070	66.9	J15	Bacterial pneumonia, not elsewhere classified	61	96.81
COPD	I20_I70_L97_J96	67.77	I20	Angina pectoris	I70	Atherosclerosis	15067	46.18	L97	Ulcer of lower limb, not elsewhere classified	1070	66.9	J96	Respiratory failure, not elsewhere classified	52	98.38
COPD	I70_J44_A46_A41	70.96	I70	Atherosclerosis	J44	Other chronic obstructive pulmonary disease	10420	45.64	A46	Erysipelas	317	75.37	A41	Other septicaemia	36	98.88
COPD	I70_J44_A46_E86	70.96	I70	Atherosclerosis	J44	Other chronic obstructive pulmonary disease	10420	45.64	A46	Erysipelas	317	75.37	E86	Volume depletion	30	95.95
COPD	I70_J44_A46_J15	70.96	I70	Atherosclerosis	J44	Other chronic obstructive pulmonary disease	10420	45.64	A46	Erysipelas	317	75.37	J15	Bacterial pneumonia, not elsewhere classified	33	95.49
COPD	I70_J44_A46_J96	70.96	I70	Atherosclerosis	J44	Other chronic obstructive pulmonary disease	10420	45.64	A46	Erysipelas	317	75.37	J96	Respiratory failure, not elsewhere classified	38	95.15
COPD	I70_J44_A46_L97	70.96	I70	Atherosclerosis	J44	Other chronic obstructive pulmonary disease	10420	45.64	A46	Erysipelas	317	75.37	L97	Ulcer of lower limb, not elsewhere classified	35	85.17
COPD	I70_J44_J41_J15	70.96	I70	Atherosclerosis	J44	Other chronic obstructive pulmonary disease	10420	45.64	J41	Simple and mucopurulent chronic bronchitis	215	67.15	J15	Bacterial pneumonia, not elsewhere classified	27	83.78
COPD	I70_J44_J41_J96	70.96	I70	Atherosclerosis	J44	Other chronic obstructive pulmonary disease	10420	45.64	J41	Simple and mucopurulent chronic bronchitis	215	67.15	J96	Respiratory failure, not elsewhere classified	38	92.6
COPD	I70_J44_J41_N30	70.96	I70	Atherosclerosis	J44	Other chronic obstructive pulmonary disease	10420	45.64	J41	Simple and mucopurulent chronic bronchitis	215	67.15	N30	Cystitis	28	88.9
COPD	I70_J44_J42_A41	70.96	I70	Atherosclerosis	J44	Other chronic obstructive pulmonary disease	10420	45.64	J42	Unspecified chronic bronchitis	742	65.93	A41	Other septicaemia	63	92.45
COPD	I70_J44_J42_A46	70.96	I70	Atherosclerosis	J44	Other chronic obstructive pulmonary disease	10420	45.64	J42	Unspecified chronic bronchitis	742	65.93	A46	Erysipelas	32	97.02
COPD	I70_J44_J42_E86	70.96	I70	Atherosclerosis	J44	Other chronic obstructive pulmonary disease	10420	45.64	J42	Unspecified chronic bronchitis	742	65.93	E86	Volume depletion	56	94.94
COPD	I70_J44_J42_E87	70.96	I70	Atherosclerosis	J44	Other chronic obstructive pulmonary disease	10420	45.64	J42	Unspecified chronic bronchitis	742	65.93	E87	Other disorders of fluid, electrolyte and acid-base balance	33	87.77
COPD	I70_J44_J42_J15	70.96	I70	Atherosclerosis	J44	Other chronic obstructive pulmonary disease	10420	45.64	J42	Unspecified chronic bronchitis	742	65.93	J15	Bacterial pneumonia, not elsewhere classified	86	89.27
COPD	I70_J44_J42_J96	70.96	I70	Atherosclerosis	J44	Other chronic obstructive pulmonary disease	10420	45.64	J42	Unspecified chronic bronchitis	742	65.93	J96	Respiratory failure, not elsewhere classified	130	86.79
COPD	I70_J44_J42_K59	70.96	I70	Atherosclerosis	J44	Other chronic obstructive pulmonary disease	10420	45.64	J42	Unspecified chronic bronchitis	742	65.93	K59	Other functional intestinal disorders	41	94.52
COPD	I70_J44_J42_L97	70.96	I70	Atherosclerosis	J44	Other chronic obstructive pulmonary disease	10420	45.64	J42	Unspecified chronic bronchitis	742	65.93	L97	Ulcer of lower limb, not elsewhere classified	39	88.1
COPD	I70_J44_J42_M80	70.96	I70	Atherosclerosis	J44	Other chronic obstructive pulmonary disease	10420	45.64	J42	Unspecified chronic bronchitis	742	65.93	M80	Osteoporosis with pathological fracture	32	90.53
COPD	I70_J44_J42_M81	70.96	I70	Atherosclerosis	J44	Other chronic obstructive pulmonary disease	10420	45.64	J42	Unspecified chronic bronchitis	742	65.93	M81	Osteoporosis without pathological fracture	49	94.11
COPD	I70_J44_J42_N30	70.96	I70	Atherosclerosis	J44	Other chronic obstructive pulmonary disease	10420	45.64	J42	Unspecified chronic bronchitis	742	65.93	N30	Cystitis	74	91.7
COPD	I70_J44_K59_A41	70.96	I70	Atherosclerosis	J44	Other chronic obstructive pulmonary disease	10420	45.64	K59	Other functional intestinal disorders	561	71.76	A41	Other septicaemia	54	90.25
COPD	I70_J44_K59_J15	70.96	I70	Atherosclerosis	J44	Other chronic obstructive pulmonary disease	10420	45.64	K59	Other functional intestinal disorders	561	71.76	J15	Bacterial pneumonia, not elsewhere classified	54	88.52
COPD	I70_J44_K59_J96	70.96	I70	Atherosclerosis	J44	Other chronic obstructive pulmonary disease	10420	45.64	K59	Other functional intestinal disorders	561	71.76	J96	Respiratory failure, not elsewhere classified	60	95.89
COPD	I70_J44_M80_A41	70.96	I70	Atherosclerosis	J44	Other chronic obstructive pulmonary disease	10420	45.64	M80	Osteoporosis with pathological fracture	373	75.28	A41	Other septicaemia	30	98.89
COPD	I70_J44_M80_E86	70.96	I70	Atherosclerosis	J44	Other chronic obstructive pulmonary disease	10420	45.64	M80	Osteoporosis with pathological fracture	373	75.28	E86	Volume depletion	48	90.23
COPD	I70_J44_M80_J15	70.96	I70	Atherosclerosis	J44	Other chronic obstructive pulmonary disease	10420	45.64	M80	Osteoporosis with pathological fracture	373	75.28	J15	Bacterial pneumonia, not elsewhere classified	30	90.48
COPD	I70_J44_M80_J96	70.96	I70	Atherosclerosis	J44	Other chronic obstructive pulmonary disease	10420	45.64	M80	Osteoporosis with pathological fracture	373	75.28	J96	Respiratory failure, not elsewhere classified	61	94.16
COPD	I70_J44_M80_L97	70.96	I70	Atherosclerosis	J44	Other chronic obstructive pulmonary disease	10420	45.64	M80	Osteoporosis with pathological fracture	373	75.28	L97	Ulcer of lower limb, not elsewhere classified	21	95.01
COPD	I70_J44_M81_A41	70.96	I70	Atherosclerosis	J44	Other chronic obstructive pulmonary disease	10420	45.64	M81	Osteoporosis without pathological fracture	561	74.62	A41	Other septicaemia	38	94
COPD	I70_J44_M81_E86	70.96	I70	Atherosclerosis	J44	Other chronic obstructive pulmonary disease	10420	45.64	M81	Osteoporosis without pathological fracture	561	74.62	E86	Volume depletion	46	95.26
COPD	I70_J44_M81_E87	70.96	I70	Atherosclerosis	J44	Other chronic obstructive pulmonary disease	10420	45.64	M81	Osteoporosis without pathological fracture	561	74.62	E87	Other disorders of fluid, electrolyte and acid-base balance	20	89.38
COPD	I70_J44_M81_J15	70.96	I70	Atherosclerosis	J44	Other chronic obstructive pulmonary disease	10420	45.64	M81	Osteoporosis without pathological fracture	561	74.62	J15	Bacterial pneumonia, not elsewhere classified	42	92.02
COPD	I70_J44_M81_J96	70.96	I70	Atherosclerosis	J44	Other chronic obstructive pulmonary disease	10420	45.64	M81	Osteoporosis without pathological fracture	561	74.62	J96	Respiratory failure, not elsewhere classified	74	100.5
COPD	I70_J44_M81_L97	70.96	I70	Atherosclerosis	J44	Other chronic obstructive pulmonary disease	10420	45.64	M81	Osteoporosis without pathological fracture	561	74.62	L97	Ulcer of lower limb, not elsewhere classified	31	89.9
COPD	I70_J44_N30_A41	70.96	I70	Atherosclerosis	J44	Other chronic obstructive pulmonary disease	10420	45.64	N30	Cystitis	927	70.71	A41	Other septicaemia	109	84.97
COPD	I70_J44_N30_J15	70.96	I70	Atherosclerosis	J44	Other chronic obstructive pulmonary disease	10420	45.64	N30	Cystitis	927	70.71	J15	Bacterial pneumonia, not elsewhere classified	80	89.66
COPD	I70_J44_N30_J22	70.96	I70	Atherosclerosis	J44	Other chronic obstructive pulmonary disease	10420	45.64	N30	Cystitis	927	70.71	J22	Unspecified acute lower respiratory infection	20	87.98
COPD	J44_A09_K59_A41	67.84	J44	Other chronic obstructive pulmonary disease	A09	Diarrhoea and gastroenteritis of presumed infectious origin	4534	40.58	K59	Other functional intestinal disorders	380	60.61	A41	Other septicaemia	40	85.64
COPD	J44_A09_K59_J15	67.84	J44	Other chronic obstructive pulmonary disease	A09	Diarrhoea and gastroenteritis of presumed infectious origin	4534	40.58	K59	Other functional intestinal disorders	380	60.61	J15	Bacterial pneumonia, not elsewhere classified	36	86.82
COPD	J44_A09_K59_J96	67.84	J44	Other chronic obstructive pulmonary disease	A09	Diarrhoea and gastroenteritis of presumed infectious origin	4534	40.58	K59	Other functional intestinal disorders	380	60.61	J96	Respiratory failure, not elsewhere classified	35	80.19
COPD	J44_A46_L97_A41	68.86	J44	Other chronic obstructive pulmonary disease	A46	Erysipelas	4521	42.51	L97	Ulcer of lower limb, not elsewhere classified	326	58.84	A41	Other septicaemia	27	82.49
COPD	J44_A46_L97_E86	68.86	J44	Other chronic obstructive pulmonary disease	A46	Erysipelas	4521	42.51	L97	Ulcer of lower limb, not elsewhere classified	326	58.84	E86	Volume depletion	33	82.3
COPD	J44_A46_L97_J96	68.86	J44	Other chronic obstructive pulmonary disease	A46	Erysipelas	4521	42.51	L97	Ulcer of lower limb, not elsewhere classified	326	58.84	J96	Respiratory failure, not elsewhere classified	44	81.15
COPD	J44_J41_K59_J15	68.87	J44	Other chronic obstructive pulmonary disease	J41	Simple and mucopurulent chronic bronchitis	4426	29.24	K59	Other functional intestinal disorders	316	64.58	J15	Bacterial pneumonia, not elsewhere classified	39	86.9
COPD	J44_J41_K59_J96	68.87	J44	Other chronic obstructive pulmonary disease	J41	Simple and mucopurulent chronic bronchitis	4426	29.24	K59	Other functional intestinal disorders	316	64.58	J96	Respiratory failure, not elsewhere classified	44	86.82
COPD	J44_J42_A46_A41	69.85	J44	Other chronic obstructive pulmonary disease	J42	Unspecified chronic bronchitis	17066	26.91	A46	Erysipelas	512	61.24	A41	Other septicaemia	46	78.88
COPD	J44_J42_A46_J96	69.85	J44	Other chronic obstructive pulmonary disease	J42	Unspecified chronic bronchitis	17066	26.91	A46	Erysipelas	512	61.24	J96	Respiratory failure, not elsewhere classified	82	89.74
COPD	J44_J42_K59_A41	69.85	J44	Other chronic obstructive pulmonary disease	J42	Unspecified chronic bronchitis	17066	26.91	K59	Other functional intestinal disorders	1148	61.31	A41	Other septicaemia	98	84.12
COPD	J44_J42_K59_J15	69.85	J44	Other chronic obstructive pulmonary disease	J42	Unspecified chronic bronchitis	17066	26.91	K59	Other functional intestinal disorders	1148	61.31	J15	Bacterial pneumonia, not elsewhere classified	142	82.91
COPD	J44_J42_K59_J22	69.85	J44	Other chronic obstructive pulmonary disease	J42	Unspecified chronic bronchitis	17066	26.91	K59	Other functional intestinal disorders	1148	61.31	J22	Unspecified acute lower respiratory infection	24	81.1
COPD	J44_J42_K59_J96	69.85	J44	Other chronic obstructive pulmonary disease	J42	Unspecified chronic bronchitis	17066	26.91	K59	Other functional intestinal disorders	1148	61.31	J96	Respiratory failure, not elsewhere classified	160	80.25
COPD	J44_J42_M80_A41	69.85	J44	Other chronic obstructive pulmonary disease	J42	Unspecified chronic bronchitis	17066	26.91	M80	Osteoporosis with pathological fracture	917	54.85	A41	Other septicaemia	69	75.99
COPD	J44_J42_M80_E86	69.85	J44	Other chronic obstructive pulmonary disease	J42	Unspecified chronic bronchitis	17066	26.91	M80	Osteoporosis with pathological fracture	917	54.85	E86	Volume depletion	89	74.17
COPD	J44_J42_M80_J15	69.85	J44	Other chronic obstructive pulmonary disease	J42	Unspecified chronic bronchitis	17066	26.91	M80	Osteoporosis with pathological fracture	917	54.85	J15	Bacterial pneumonia, not elsewhere classified	99	75.34
COPD	J44_J42_M80_J96	69.85	J44	Other chronic obstructive pulmonary disease	J42	Unspecified chronic bronchitis	17066	26.91	M80	Osteoporosis with pathological fracture	917	54.85	J96	Respiratory failure, not elsewhere classified	165	76.98
COPD	J44_J42_M80_L97	69.85	J44	Other chronic obstructive pulmonary disease	J42	Unspecified chronic bronchitis	17066	26.91	M80	Osteoporosis with pathological fracture	917	54.85	L97	Ulcer of lower limb, not elsewhere classified	27	73.36
COPD	J44_J42_M81_A41	69.85	J44	Other chronic obstructive pulmonary disease	J42	Unspecified chronic bronchitis	17066	26.91	M81	Osteoporosis without pathological fracture	1576	60.35	A41	Other septicaemia	110	86.91
COPD	J44_J42_M81_E86	69.85	J44	Other chronic obstructive pulmonary disease	J42	Unspecified chronic bronchitis	17066	26.91	M81	Osteoporosis without pathological fracture	1576	60.35	E86	Volume depletion	135	84.4
COPD	J44_J42_M81_E87	69.85	J44	Other chronic obstructive pulmonary disease	J42	Unspecified chronic bronchitis	17066	26.91	M81	Osteoporosis without pathological fracture	1576	60.35	E87	Other disorders of fluid, electrolyte and acid-base balance	58	85.03
COPD	J44_J42_M81_F03	69.85	J44	Other chronic obstructive pulmonary disease	J42	Unspecified chronic bronchitis	17066	26.91	M81	Osteoporosis without pathological fracture	1576	60.35	F03	Unspecified dementia	46	87.72
COPD	J44_J42_M81_J15	69.85	J44	Other chronic obstructive pulmonary disease	J42	Unspecified chronic bronchitis	17066	26.91	M81	Osteoporosis without pathological fracture	1576	60.35	J15	Bacterial pneumonia, not elsewhere classified	175	84.12
COPD	J44_J42_M81_J22	69.85	J44	Other chronic obstructive pulmonary disease	J42	Unspecified chronic bronchitis	17066	26.91	M81	Osteoporosis without pathological fracture	1576	60.35	J22	Unspecified acute lower respiratory infection	57	92.76
COPD	J44_J42_M81_J96	69.85	J44	Other chronic obstructive pulmonary disease	J42	Unspecified chronic bronchitis	17066	26.91	M81	Osteoporosis without pathological fracture	1576	60.35	J96	Respiratory failure, not elsewhere classified	296	85.92
COPD	J44_J42_M81_L97	69.85	J44	Other chronic obstructive pulmonary disease	J42	Unspecified chronic bronchitis	17066	26.91	M81	Osteoporosis without pathological fracture	1576	60.35	L97	Ulcer of lower limb, not elsewhere classified	39	87.88
COPD	J44_J42_N30_A41	69.85	J44	Other chronic obstructive pulmonary disease	J42	Unspecified chronic bronchitis	17066	26.91	N30	Cystitis	1804	55.02	A41	Other septicaemia	176	74.27
COPD	J44_J42_N30_J15	69.85	J44	Other chronic obstructive pulmonary disease	J42	Unspecified chronic bronchitis	17066	26.91	N30	Cystitis	1804	55.02	J15	Bacterial pneumonia, not elsewhere classified	203	77.93
COPD	J44_J42_N30_J22	69.85	J44	Other chronic obstructive pulmonary disease	J42	Unspecified chronic bronchitis	17066	26.91	N30	Cystitis	1804	55.02	J22	Unspecified acute lower respiratory infection	52	78.76
COPD	L40_J44_J42_J96	65.19	L40	Psoriasis	J44	Other chronic obstructive pulmonary disease	1157	51.36	J42	Unspecified chronic bronchitis	86	76.11	J96	Respiratory failure, not elsewhere classified	25	103.33
Cardiovascular	I20_I25_I73_I46	66.35	I20	Angina pectoris	I25	Chronic ischaemic heart disease	107505	15.96	I73	Other peripheral vascular diseases	5899	63.16	I46	Cardiac arrest	130	94.92
Cardiovascular	I20_I25_J15_I46	66.35	I20	Angina pectoris	I25	Chronic ischaemic heart disease	107505	15.96	J15	Bacterial pneumonia, not elsewhere classified	3832	68.29	I46	Cardiac arrest	91	87.81
Cardiovascular	I20_I25_J18_I46	66.35	I20	Angina pectoris	I25	Chronic ischaemic heart disease	107505	15.96	J18	Pneumonia, organism unspecified	14220	59.11	I46	Cardiac arrest	367	84.65
Cardiovascular	I20_I25_J18_J14	66.35	I20	Angina pectoris	I25	Chronic ischaemic heart disease	107505	15.96	J18	Pneumonia, organism unspecified	14220	59.11	J14	Pneumonia due to Haemophilus influenzae	48	89.15
Cardiovascular	I20_I25_J18_J47	66.35	I20	Angina pectoris	I25	Chronic ischaemic heart disease	107505	15.96	J18	Pneumonia, organism unspecified	14220	59.11	J47	Bronchiectasis	53	86.17
Cardiovascular	I20_I25_M10_D64	66.35	I20	Angina pectoris	I25	Chronic ischaemic heart disease	107505	15.96	M10	Gout	2326	64.57	D64	Other anaemias	252	90.5
Cardiovascular	I20_I25_M10_E86	66.35	I20	Angina pectoris	I25	Chronic ischaemic heart disease	107505	15.96	M10	Gout	2326	64.57	E86	Volume depletion	236	94.31
Cardiovascular	I20_I25_M10_E87	66.35	I20	Angina pectoris	I25	Chronic ischaemic heart disease	107505	15.96	M10	Gout	2326	64.57	E87	Other disorders of fluid, electrolyte and acid-base balance	77	96.41
Cardiovascular	I20_I25_M10_I46	66.35	I20	Angina pectoris	I25	Chronic ischaemic heart disease	107505	15.96	M10	Gout	2326	64.57	I46	Cardiac arrest	81	97.73
Cardiovascular	I20_I48_I11_E86	70.73	I20	Angina pectoris	I48	Atrial fibrillation and flutter	32962	37.89	I11	Hypertensive heart disease	893	67.62	E86	Volume depletion	85	87.79
Cardiovascular	I20_I48_M10_D64	70.73	I20	Angina pectoris	I48	Atrial fibrillation and flutter	32962	37.89	M10	Gout	934	77.04	D64	Other anaemias	110	100.98
Cardiovascular	I20_I48_M10_E86	70.73	I20	Angina pectoris	I48	Atrial fibrillation and flutter	32962	37.89	M10	Gout	934	77.04	E86	Volume depletion	101	104.68
Cardiovascular	I20_I50_D64_D46	70.35	I20	Angina pectoris	I50	Heart failure	42937	34.99	D64	Other anaemias	4023	66.62	D46	Myelodysplastic syndromes	52	84.68
Cardiovascular	I20_I50_D64_I46	70.35	I20	Angina pectoris	I50	Heart failure	42937	34.99	D64	Other anaemias	4023	66.62	I46	Cardiac arrest	102	87.73
Cardiovascular	I20_I50_J15_I46	70.35	I20	Angina pectoris	I50	Heart failure	42937	34.99	J15	Bacterial pneumonia, not elsewhere classified	2299	69.36	I46	Cardiac arrest	72	88.6
Cardiovascular	I20_I50_M10_D64	70.35	I20	Angina pectoris	I50	Heart failure	42937	34.99	M10	Gout	1440	71.31	D64	Other anaemias	184	93.89
Cardiovascular	I20_I50_M10_E86	70.35	I20	Angina pectoris	I50	Heart failure	42937	34.99	M10	Gout	1440	71.31	E86	Volume depletion	187	98.54
Cardiovascular	I20_I50_M10_E87	70.35	I20	Angina pectoris	I50	Heart failure	42937	34.99	M10	Gout	1440	71.31	E87	Other disorders of fluid, electrolyte and acid-base balance	61	98.87
Cardiovascular	I20_K29_I50_D62	64.42	I20	Angina pectoris	K29	Gastritis and duodenitis	11246	41.78	I50	Heart failure	1434	77.25	D62	Acute posthaemorrhagic anaemia	34	106.19
Cardiovascular	I20_K29_I50_D64	64.42	I20	Angina pectoris	K29	Gastritis and duodenitis	11246	41.78	I50	Heart failure	1434	77.25	D64	Other anaemias	164	102.85
Cardiovascular	I20_K29_I50_E86	64.42	I20	Angina pectoris	K29	Gastritis and duodenitis	11246	41.78	I50	Heart failure	1434	77.25	E86	Volume depletion	143	101.98
Cardiovascular	I20_K29_I50_E87	64.42	I20	Angina pectoris	K29	Gastritis and duodenitis	11246	41.78	I50	Heart failure	1434	77.25	E87	Other disorders of fluid, electrolyte and acid-base balance	60	101.64
Cardiovascular	I20_K29_I50_I46	64.42	I20	Angina pectoris	K29	Gastritis and duodenitis	11246	41.78	I50	Heart failure	1434	77.25	I46	Cardiac arrest	44	98.84
Cardiovascular	I20_K29_I50_I51	64.42	I20	Angina pectoris	K29	Gastritis and duodenitis	11246	41.78	I50	Heart failure	1434	77.25	I51	Complications and ill-defined descriptions of heart disease	34	99.21
Cardiovascular	I20_K29_I50_J15	64.42	I20	Angina pectoris	K29	Gastritis and duodenitis	11246	41.78	I50	Heart failure	1434	77.25	J15	Bacterial pneumonia, not elsewhere classified	96	104.02
Cardiovascular	I20_K29_I50_K52	64.42	I20	Angina pectoris	K29	Gastritis and duodenitis	11246	41.78	I50	Heart failure	1434	77.25	K52	Other noninfective gastroenteritis and colitis	32	104.52
Cardiovascular	I20_K29_I50_M10	64.42	I20	Angina pectoris	K29	Gastritis and duodenitis	11246	41.78	I50	Heart failure	1434	77.25	M10	Gout	46	104.43
Cardiovascular	I21_I25_I11_E86	67.88	I21	Acute myocardial infarction	I25	Chronic ischaemic heart disease	79491	11.43	I11	Hypertensive heart disease	1573	46.21	E86	Volume depletion	140	72.14
Cardiovascular	I21_I25_I73_D50	67.88	I21	Acute myocardial infarction	I25	Chronic ischaemic heart disease	79491	11.43	I73	Other peripheral vascular diseases	3517	54.44	D50	Iron deficiency anaemia	70	78.3
Cardiovascular	I21_I25_I73_D64	67.88	I21	Acute myocardial infarction	I25	Chronic ischaemic heart disease	79491	11.43	I73	Other peripheral vascular diseases	3517	54.44	D64	Other anaemias	262	81.1
Cardiovascular	I21_I25_I73_I46	67.88	I21	Acute myocardial infarction	I25	Chronic ischaemic heart disease	79491	11.43	I73	Other peripheral vascular diseases	3517	54.44	I46	Cardiac arrest	76	85.17
Cardiovascular	I21_I25_J15_I46	67.88	I21	Acute myocardial infarction	I25	Chronic ischaemic heart disease	79491	11.43	J15	Bacterial pneumonia, not elsewhere classified	2883	54.43	I46	Cardiac arrest	86	70.15
Cardiovascular	I21_I25_J18_I46	67.88	I21	Acute myocardial infarction	I25	Chronic ischaemic heart disease	79491	11.43	J18	Pneumonia, organism unspecified	10865	46.11	I46	Cardiac arrest	346	67.93
Cardiovascular	I21_I25_M10_D64	67.88	I21	Acute myocardial infarction	I25	Chronic ischaemic heart disease	79491	11.43	M10	Gout	1471	57.12	D64	Other anaemias	154	74.89
Cardiovascular	I21_I25_M10_E86	67.88	I21	Acute myocardial infarction	I25	Chronic ischaemic heart disease	79491	11.43	M10	Gout	1471	57.12	E86	Volume depletion	140	82.42
Cardiovascular	I21_I25_M10_E87	67.88	I21	Acute myocardial infarction	I25	Chronic ischaemic heart disease	79491	11.43	M10	Gout	1471	57.12	E87	Other disorders of fluid, electrolyte and acid-base balance	55	87.38
Cardiovascular	K29_I50_M10_D64	72.54	K29	Gastritis and duodenitis	I50	Heart failure	7188	41.19	M10	Gout	204	69.26	D64	Other anaemias	32	79.98
Cardiovascular	M06_I21_I25_I69	68.9	M06	Other rheumatoid arthritis	I21	Acute myocardial infarction	1783	48.17	I25	Chronic ischaemic heart disease	771	55.4	I69	Sequelae of cerebrovascular disease	45	83.46
Cardiovascular	M06_I21_I25_J18	68.9	M06	Other rheumatoid arthritis	I21	Acute myocardial infarction	1783	48.17	I25	Chronic ischaemic heart disease	771	55.4	J18	Pneumonia, organism unspecified	134	82.39
Cardiovascular	M06_I21_I25_N30	68.9	M06	Other rheumatoid arthritis	I21	Acute myocardial infarction	1783	48.17	I25	Chronic ischaemic heart disease	771	55.4	N30	Cystitis	78	85.47
Cardiovascular	M35_I21_I25_I69	72.85	M35	Other systemic involvement of connective tissue	I21	Acute myocardial infarction	2081	44.8	I25	Chronic ischaemic heart disease	867	52.61	I69	Sequelae of cerebrovascular disease	47	78.12
Cardiovascular	M35_I21_I25_I73	72.85	M35	Other systemic involvement of connective tissue	I21	Acute myocardial infarction	2081	44.8	I25	Chronic ischaemic heart disease	867	52.61	I73	Other peripheral vascular diseases	46	85.17
Cardiovascular	M35_I21_I25_J15	72.85	M35	Other systemic involvement of connective tissue	I21	Acute myocardial infarction	2081	44.8	I25	Chronic ischaemic heart disease	867	52.61	J15	Bacterial pneumonia, not elsewhere classified	52	85.14
Cardiovascular	M35_I21_I25_J18	72.85	M35	Other systemic involvement of connective tissue	I21	Acute myocardial infarction	2081	44.8	I25	Chronic ischaemic heart disease	867	52.61	J18	Pneumonia, organism unspecified	157	76.97
Cardiovascular	M35_I21_I25_N30	72.85	M35	Other systemic involvement of connective tissue	I21	Acute myocardial infarction	2081	44.8	I25	Chronic ischaemic heart disease	867	52.61	N30	Cystitis	88	78.41
Cerebrovascular	G45_I63_G40_J18	69.13	G45	Transient cerebral ischaemic attacks and related syndromes	I63	Cerebral infarction	10450	24.12	G40	Epilepsy	626	44.99	J18	Pneumonia, organism unspecified	104	70.2
Cerebrovascular	G45_I63_I69_J81	69.13	G45	Transient cerebral ischaemic attacks and related syndromes	I63	Cerebral infarction	10450	24.12	I69	Sequelae of cerebrovascular disease	3246	43.88	J81	Pulmonary oedema	61	73.56
Cerebrovascular	I64_G40_J18_J69	67.57	I64	Stroke, not specified as haemorrhage or infarction	G40	Epilepsy	9273	20.16	J18	Pneumonia, organism unspecified	1662	49.5	J69	Pneumonitis due to solids and liquids	45	70.68
Cerebrovascular	I64_I61_G40_G41	70.8	I64	Stroke, not specified as haemorrhage or infarction	I61	Intracerebral haemorrhage	8805	13.62	G40	Epilepsy	761	30.69	G41	Status epilepticus	48	39.88
Cerebrovascular	I64_I61_G40_J18	70.8	I64	Stroke, not specified as haemorrhage or infarction	I61	Intracerebral haemorrhage	8805	13.62	G40	Epilepsy	761	30.69	J18	Pneumonia, organism unspecified	126	56.48
Cerebrovascular	I64_I65_G40_J18	65.95	I64	Stroke, not specified as haemorrhage or infarction	I65	Occlusion and stenosis of precerebral arteries, not resulting in cerebral infarction	5510	11.46	G40	Epilepsy	295	40.62	J18	Pneumonia, organism unspecified	51	73.74
Diabetes	E10_E14_N18_A41	54.31	E10	Insulin-dependent diabetes mellitus	E14	Unspecified diabetes mellitus	16535	43.81	N18	Chronic renal failure	1127	81.8	A41	Other septicaemia	204	96.39
Diabetes	E10_E14_N18_A49	54.31	E10	Insulin-dependent diabetes mellitus	E14	Unspecified diabetes mellitus	16535	43.81	N18	Chronic renal failure	1127	81.8	A49	Bacterial infection of unspecified site	59	104.27
Diabetes	E10_E14_N18_K65	54.31	E10	Insulin-dependent diabetes mellitus	E14	Unspecified diabetes mellitus	16535	43.81	N18	Chronic renal failure	1127	81.8	K65	Peritonitis	66	98.82
Diabetes	E10_E14_N18_L98	54.31	E10	Insulin-dependent diabetes mellitus	E14	Unspecified diabetes mellitus	16535	43.81	N18	Chronic renal failure	1127	81.8	L98	Other disorders of skin and subcutaneous tissue, not elsewhere classified	80	111.46
Diabetes	E10_E14_N18_N25	54.31	E10	Insulin-dependent diabetes mellitus	E14	Unspecified diabetes mellitus	16535	43.81	N18	Chronic renal failure	1127	81.8	N25	Disorders resulting from impaired renal tubular function	48	97.55
Diabetes	E10_E14_N19_K65	54.31	E10	Insulin-dependent diabetes mellitus	E14	Unspecified diabetes mellitus	16535	43.81	N19	Unspecified renal failure	839	76.26	K65	Peritonitis	45	95.02
Diabetes	E10_E14_N19_L98	54.31	E10	Insulin-dependent diabetes mellitus	E14	Unspecified diabetes mellitus	16535	43.81	N19	Unspecified renal failure	839	76.26	L98	Other disorders of skin and subcutaneous tissue, not elsewhere classified	63	104.38
Diabetes	E10_E14_N39_L89	54.31	E10	Insulin-dependent diabetes mellitus	E14	Unspecified diabetes mellitus	16535	43.81	N39	Other disorders of urinary system	1079	82.19	L89	Decubitus ulcer	49	99.55
Diabetes	E10_E16_N18_A41	51.83	E10	Insulin-dependent diabetes mellitus	E16	Other disorders of pancreatic internal secretion	13151	44.34	N18	Chronic renal failure	812	84.92	A41	Other septicaemia	140	104.03
Diabetes	E10_E16_N18_A49	51.83	E10	Insulin-dependent diabetes mellitus	E16	Other disorders of pancreatic internal secretion	13151	44.34	N18	Chronic renal failure	812	84.92	A49	Bacterial infection of unspecified site	53	110.71
Diabetes	E10_E16_N18_K65	51.83	E10	Insulin-dependent diabetes mellitus	E16	Other disorders of pancreatic internal secretion	13151	44.34	N18	Chronic renal failure	812	84.92	K65	Peritonitis	65	108.25
Diabetes	E10_E16_N18_L98	51.83	E10	Insulin-dependent diabetes mellitus	E16	Other disorders of pancreatic internal secretion	13151	44.34	N18	Chronic renal failure	812	84.92	L98	Other disorders of skin and subcutaneous tissue, not elsewhere classified	57	122.26
Diabetes	E10_E16_N18_N25	51.83	E10	Insulin-dependent diabetes mellitus	E16	Other disorders of pancreatic internal secretion	13151	44.34	N18	Chronic renal failure	812	84.92	N25	Disorders resulting from impaired renal tubular function	31	105.35
Diabetes	E10_H36_H43_L97	52.22	E10	Insulin-dependent diabetes mellitus	H36	Retinal disorders in diseases classified elsewhere	15736	51.73	H43	Disorders of vitreous body	1485	78.13	L97	Ulcer of lower limb, not elsewhere classified	131	129.45
Diabetes	E10_H36_H43_N18	52.22	E10	Insulin-dependent diabetes mellitus	H36	Retinal disorders in diseases classified elsewhere	15736	51.73	H43	Disorders of vitreous body	1485	78.13	N18	Chronic renal failure	213	124.59
Diabetes	E10_H36_H43_N19	52.22	E10	Insulin-dependent diabetes mellitus	H36	Retinal disorders in diseases classified elsewhere	15736	51.73	H43	Disorders of vitreous body	1485	78.13	N19	Unspecified renal failure	140	121.35
Diabetes	E10_H36_I70_N18	52.22	E10	Insulin-dependent diabetes mellitus	H36	Retinal disorders in diseases classified elsewhere	15736	51.73	I70	Atherosclerosis	1167	95.93	N18	Chronic renal failure	139	124.79
Diabetes	E10_H36_N18_A41	52.22	E10	Insulin-dependent diabetes mellitus	H36	Retinal disorders in diseases classified elsewhere	15736	51.73	N18	Chronic renal failure	1077	100.04	A41	Other septicaemia	183	121.08
Diabetes	E10_H36_N18_A49	52.22	E10	Insulin-dependent diabetes mellitus	H36	Retinal disorders in diseases classified elsewhere	15736	51.73	N18	Chronic renal failure	1077	100.04	A49	Bacterial infection of unspecified site	54	125.48
Diabetes	E10_H36_N18_K65	52.22	E10	Insulin-dependent diabetes mellitus	H36	Retinal disorders in diseases classified elsewhere	15736	51.73	N18	Chronic renal failure	1077	100.04	K65	Peritonitis	86	121.39
Diabetes	E10_H36_N18_L98	52.22	E10	Insulin-dependent diabetes mellitus	H36	Retinal disorders in diseases classified elsewhere	15736	51.73	N18	Chronic renal failure	1077	100.04	L98	Other disorders of skin and subcutaneous tissue, not elsewhere classified	87	136.56
Diabetes	E10_H36_N18_N25	52.22	E10	Insulin-dependent diabetes mellitus	H36	Retinal disorders in diseases classified elsewhere	15736	51.73	N18	Chronic renal failure	1077	100.04	N25	Disorders resulting from impaired renal tubular function	52	115.81
Diabetes	E10_H43_N18_A41	54.58	E10	Insulin-dependent diabetes mellitus	H43	Disorders of vitreous body	2645	55.53	N18	Chronic renal failure	362	102.57	A41	Other septicaemia	74	122.28
Diabetes	E11_E10_E14_A41	61.63	E11	Non-insulin-dependent diabetes mellitus	E10	Insulin-dependent diabetes mellitus	40614	40.17	E14	Unspecified diabetes mellitus	5708	74.45	A41	Other septicaemia	501	98.72
Diabetes	E11_E10_E14_A49	61.63	E11	Non-insulin-dependent diabetes mellitus	E10	Insulin-dependent diabetes mellitus	40614	40.17	E14	Unspecified diabetes mellitus	5708	74.45	A49	Bacterial infection of unspecified site	142	101.21
Diabetes	E11_E10_E14_L89	61.63	E11	Non-insulin-dependent diabetes mellitus	E10	Insulin-dependent diabetes mellitus	40614	40.17	E14	Unspecified diabetes mellitus	5708	74.45	L89	Decubitus ulcer	255	98.98
Diabetes	E11_E10_E14_N08	61.63	E11	Non-insulin-dependent diabetes mellitus	E10	Insulin-dependent diabetes mellitus	40614	40.17	E14	Unspecified diabetes mellitus	5708	74.45	N08	Glomerular disorders in diseases classified elsewhere	50	111.78
Diabetes	E11_E10_E14_N17	61.63	E11	Non-insulin-dependent diabetes mellitus	E10	Insulin-dependent diabetes mellitus	40614	40.17	E14	Unspecified diabetes mellitus	5708	74.45	N17	Acute renal failure	188	96.56
Diabetes	E11_E10_E14_N18	61.63	E11	Non-insulin-dependent diabetes mellitus	E10	Insulin-dependent diabetes mellitus	40614	40.17	E14	Unspecified diabetes mellitus	5708	74.45	N18	Chronic renal failure	424	101.96
Diabetes	E11_E10_E14_N19	61.63	E11	Non-insulin-dependent diabetes mellitus	E10	Insulin-dependent diabetes mellitus	40614	40.17	E14	Unspecified diabetes mellitus	5708	74.45	N19	Unspecified renal failure	301	98.94
Diabetes	E11_E10_E14_N39	61.63	E11	Non-insulin-dependent diabetes mellitus	E10	Insulin-dependent diabetes mellitus	40614	40.17	E14	Unspecified diabetes mellitus	5708	74.45	N39	Other disorders of urinary system	423	103.75
Diabetes	E11_E10_E16_A41	61.63	E11	Non-insulin-dependent diabetes mellitus	E10	Insulin-dependent diabetes mellitus	40614	40.17	E16	Other disorders of pancreatic internal secretion	3470	76.78	A41	Other septicaemia	241	102.41
Diabetes	E11_E10_E16_E15	61.63	E11	Non-insulin-dependent diabetes mellitus	E10	Insulin-dependent diabetes mellitus	40614	40.17	E16	Other disorders of pancreatic internal secretion	3470	76.78	E15	Nondiabetic hypoglycaemic coma	126	88.86
Diabetes	E11_E10_E16_L89	61.63	E11	Non-insulin-dependent diabetes mellitus	E10	Insulin-dependent diabetes mellitus	40614	40.17	E16	Other disorders of pancreatic internal secretion	3470	76.78	L89	Decubitus ulcer	113	103.28
Diabetes	E11_E10_E16_N17	61.63	E11	Non-insulin-dependent diabetes mellitus	E10	Insulin-dependent diabetes mellitus	40614	40.17	E16	Other disorders of pancreatic internal secretion	3470	76.78	N17	Acute renal failure	76	101.97
Diabetes	E11_E10_E16_N18	61.63	E11	Non-insulin-dependent diabetes mellitus	E10	Insulin-dependent diabetes mellitus	40614	40.17	E16	Other disorders of pancreatic internal secretion	3470	76.78	N18	Chronic renal failure	237	99.61
Diabetes	E11_E10_E16_N19	61.63	E11	Non-insulin-dependent diabetes mellitus	E10	Insulin-dependent diabetes mellitus	40614	40.17	E16	Other disorders of pancreatic internal secretion	3470	76.78	N19	Unspecified renal failure	166	100.17
Diabetes	E11_E10_H35_E16	61.63	E11	Non-insulin-dependent diabetes mellitus	E10	Insulin-dependent diabetes mellitus	40614	40.17	H35	Other retinal disorders	1532	80.59	E16	Other disorders of pancreatic internal secretion	134	113.43
Diabetes	E11_E10_H36_A41	61.63	E11	Non-insulin-dependent diabetes mellitus	E10	Insulin-dependent diabetes mellitus	40614	40.17	H36	Retinal disorders in diseases classified elsewhere	4988	77.75	A41	Other septicaemia	271	116.51
Diabetes	E11_E10_H36_A49	61.63	E11	Non-insulin-dependent diabetes mellitus	E10	Insulin-dependent diabetes mellitus	40614	40.17	H36	Retinal disorders in diseases classified elsewhere	4988	77.75	A49	Bacterial infection of unspecified site	85	112.85
Diabetes	E11_E10_H36_H43	61.63	E11	Non-insulin-dependent diabetes mellitus	E10	Insulin-dependent diabetes mellitus	40614	40.17	H36	Retinal disorders in diseases classified elsewhere	4988	77.75	H43	Disorders of vitreous body	303	97.68
Diabetes	E11_E10_H36_H45	61.63	E11	Non-insulin-dependent diabetes mellitus	E10	Insulin-dependent diabetes mellitus	40614	40.17	H36	Retinal disorders in diseases classified elsewhere	4988	77.75	H45	Disorders of vitreous body and globe in diseases classified elsewhere	60	97.45
Diabetes	E11_E10_H36_I15	61.63	E11	Non-insulin-dependent diabetes mellitus	E10	Insulin-dependent diabetes mellitus	40614	40.17	H36	Retinal disorders in diseases classified elsewhere	4988	77.75	I15	Secondary hypertension	87	117.6
Diabetes	E11_E10_H36_I44	61.63	E11	Non-insulin-dependent diabetes mellitus	E10	Insulin-dependent diabetes mellitus	40614	40.17	H36	Retinal disorders in diseases classified elsewhere	4988	77.75	I44	Atrioventricular and left bundle-branch block	67	123.91
Diabetes	E11_E10_H36_I70	61.63	E11	Non-insulin-dependent diabetes mellitus	E10	Insulin-dependent diabetes mellitus	40614	40.17	H36	Retinal disorders in diseases classified elsewhere	4988	77.75	I70	Atherosclerosis	334	115.09
Diabetes	E11_E10_H36_K65	61.63	E11	Non-insulin-dependent diabetes mellitus	E10	Insulin-dependent diabetes mellitus	40614	40.17	H36	Retinal disorders in diseases classified elsewhere	4988	77.75	K65	Peritonitis	37	110.57
Diabetes	E11_E10_H36_L89	61.63	E11	Non-insulin-dependent diabetes mellitus	E10	Insulin-dependent diabetes mellitus	40614	40.17	H36	Retinal disorders in diseases classified elsewhere	4988	77.75	L89	Decubitus ulcer	96	119.32
Diabetes	E11_E10_H36_L97	61.63	E11	Non-insulin-dependent diabetes mellitus	E10	Insulin-dependent diabetes mellitus	40614	40.17	H36	Retinal disorders in diseases classified elsewhere	4988	77.75	L97	Ulcer of lower limb, not elsewhere classified	280	115.05
Diabetes	E11_E10_H36_L98	61.63	E11	Non-insulin-dependent diabetes mellitus	E10	Insulin-dependent diabetes mellitus	40614	40.17	H36	Retinal disorders in diseases classified elsewhere	4988	77.75	L98	Other disorders of skin and subcutaneous tissue, not elsewhere classified	164	110.95
Diabetes	E11_E10_H36_M14	61.63	E11	Non-insulin-dependent diabetes mellitus	E10	Insulin-dependent diabetes mellitus	40614	40.17	H36	Retinal disorders in diseases classified elsewhere	4988	77.75	M14	Arthropathies in other diseases classified elsewhere	52	115.66
Diabetes	E11_E10_H36_N08	61.63	E11	Non-insulin-dependent diabetes mellitus	E10	Insulin-dependent diabetes mellitus	40614	40.17	H36	Retinal disorders in diseases classified elsewhere	4988	77.75	N08	Glomerular disorders in diseases classified elsewhere	57	116.96
Diabetes	E11_E10_H36_N17	61.63	E11	Non-insulin-dependent diabetes mellitus	E10	Insulin-dependent diabetes mellitus	40614	40.17	H36	Retinal disorders in diseases classified elsewhere	4988	77.75	N17	Acute renal failure	90	112.43
Diabetes	E11_E10_H36_N18	61.63	E11	Non-insulin-dependent diabetes mellitus	E10	Insulin-dependent diabetes mellitus	40614	40.17	H36	Retinal disorders in diseases classified elsewhere	4988	77.75	N18	Chronic renal failure	322	114.69
Diabetes	E11_E10_H36_N19	61.63	E11	Non-insulin-dependent diabetes mellitus	E10	Insulin-dependent diabetes mellitus	40614	40.17	H36	Retinal disorders in diseases classified elsewhere	4988	77.75	N19	Unspecified renal failure	225	114.94
Diabetes	E11_E10_H36_N28	61.63	E11	Non-insulin-dependent diabetes mellitus	E10	Insulin-dependent diabetes mellitus	40614	40.17	H36	Retinal disorders in diseases classified elsewhere	4988	77.75	N28	Other disorders of kidney and ureter, not elsewhere classified	36	114.08
Diabetes	E11_E10_H36_N39	61.63	E11	Non-insulin-dependent diabetes mellitus	E10	Insulin-dependent diabetes mellitus	40614	40.17	H36	Retinal disorders in diseases classified elsewhere	4988	77.75	N39	Other disorders of urinary system	273	120.01
Diabetes	E11_E10_H43_L97	61.63	E11	Non-insulin-dependent diabetes mellitus	E10	Insulin-dependent diabetes mellitus	40614	40.17	H43	Disorders of vitreous body	677	81.1	L97	Ulcer of lower limb, not elsewhere classified	64	118.92
Diabetes	E11_E10_H43_N18	61.63	E11	Non-insulin-dependent diabetes mellitus	E10	Insulin-dependent diabetes mellitus	40614	40.17	H43	Disorders of vitreous body	677	81.1	N18	Chronic renal failure	87	118.7
Diabetes	E11_E10_H43_N19	61.63	E11	Non-insulin-dependent diabetes mellitus	E10	Insulin-dependent diabetes mellitus	40614	40.17	H43	Disorders of vitreous body	677	81.1	N19	Unspecified renal failure	69	119.58
Diabetes	E11_E10_I15_A41	61.63	E11	Non-insulin-dependent diabetes mellitus	E10	Insulin-dependent diabetes mellitus	40614	40.17	I15	Secondary hypertension	660	72.87	A41	Other septicaemia	76	98.36
Diabetes	E11_E10_L08_A41	61.63	E11	Non-insulin-dependent diabetes mellitus	E10	Insulin-dependent diabetes mellitus	40614	40.17	L08	Other local infections of skin and subcutaneous tissue	667	79.68	A41	Other septicaemia	64	101.51
Diabetes	E11_E10_L08_L98	61.63	E11	Non-insulin-dependent diabetes mellitus	E10	Insulin-dependent diabetes mellitus	40614	40.17	L08	Other local infections of skin and subcutaneous tissue	667	79.68	L98	Other disorders of skin and subcutaneous tissue, not elsewhere classified	68	99.73
Diabetes	E11_E10_L97_A41	61.63	E11	Non-insulin-dependent diabetes mellitus	E10	Insulin-dependent diabetes mellitus	40614	40.17	L97	Ulcer of lower limb, not elsewhere classified	2562	74.67	A41	Other septicaemia	242	101.23
Diabetes	E11_E10_L97_N17	61.63	E11	Non-insulin-dependent diabetes mellitus	E10	Insulin-dependent diabetes mellitus	40614	40.17	L97	Ulcer of lower limb, not elsewhere classified	2562	74.67	N17	Acute renal failure	78	103.24
Diabetes	E11_E10_L98_A41	61.63	E11	Non-insulin-dependent diabetes mellitus	E10	Insulin-dependent diabetes mellitus	40614	40.17	L98	Other disorders of skin and subcutaneous tissue, not elsewhere classified	1508	76.9	A41	Other septicaemia	141	101.18
Diabetes	E11_E10_N18_A41	61.63	E11	Non-insulin-dependent diabetes mellitus	E10	Insulin-dependent diabetes mellitus	40614	40.17	N18	Chronic renal failure	2635	75.41	A41	Other septicaemia	398	90.93
Diabetes	E11_E10_N18_A49	61.63	E11	Non-insulin-dependent diabetes mellitus	E10	Insulin-dependent diabetes mellitus	40614	40.17	N18	Chronic renal failure	2635	75.41	A49	Bacterial infection of unspecified site	87	93.25
Diabetes	E11_E10_N18_K65	61.63	E11	Non-insulin-dependent diabetes mellitus	E10	Insulin-dependent diabetes mellitus	40614	40.17	N18	Chronic renal failure	2635	75.41	K65	Peritonitis	103	94.94
Diabetes	E11_E10_N18_L98	61.63	E11	Non-insulin-dependent diabetes mellitus	E10	Insulin-dependent diabetes mellitus	40614	40.17	N18	Chronic renal failure	2635	75.41	L98	Other disorders of skin and subcutaneous tissue, not elsewhere classified	137	101.35
Diabetes	E11_E10_N18_N25	61.63	E11	Non-insulin-dependent diabetes mellitus	E10	Insulin-dependent diabetes mellitus	40614	40.17	N18	Chronic renal failure	2635	75.41	N25	Disorders resulting from impaired renal tubular function	45	94.44
Diabetes	E11_E10_N19_K65	61.63	E11	Non-insulin-dependent diabetes mellitus	E10	Insulin-dependent diabetes mellitus	40614	40.17	N19	Unspecified renal failure	1759	73.18	K65	Peritonitis	81	90.35
Diabetes	E11_E10_N19_L98	61.63	E11	Non-insulin-dependent diabetes mellitus	E10	Insulin-dependent diabetes mellitus	40614	40.17	N19	Unspecified renal failure	1759	73.18	L98	Other disorders of skin and subcutaneous tissue, not elsewhere classified	97	96.46
Diabetes	E11_E10_N39_L89	61.63	E11	Non-insulin-dependent diabetes mellitus	E10	Insulin-dependent diabetes mellitus	40614	40.17	N39	Other disorders of urinary system	3007	76.25	L89	Decubitus ulcer	96	92.49
Diabetes	E11_E14_N18_A41	62.04	E11	Non-insulin-dependent diabetes mellitus	E14	Unspecified diabetes mellitus	23708	40.45	N18	Chronic renal failure	1474	76.58	A41	Other septicaemia	232	89.02
Diabetes	E11_E14_N18_A49	62.04	E11	Non-insulin-dependent diabetes mellitus	E14	Unspecified diabetes mellitus	23708	40.45	N18	Chronic renal failure	1474	76.58	A49	Bacterial infection of unspecified site	57	94.52
Diabetes	E11_E14_N18_K65	62.04	E11	Non-insulin-dependent diabetes mellitus	E14	Unspecified diabetes mellitus	23708	40.45	N18	Chronic renal failure	1474	76.58	K65	Peritonitis	47	93.62
Diabetes	E11_E14_N18_L98	62.04	E11	Non-insulin-dependent diabetes mellitus	E14	Unspecified diabetes mellitus	23708	40.45	N18	Chronic renal failure	1474	76.58	L98	Other disorders of skin and subcutaneous tissue, not elsewhere classified	97	101.57
Diabetes	E11_E14_N19_L98	62.04	E11	Non-insulin-dependent diabetes mellitus	E14	Unspecified diabetes mellitus	23708	40.45	N19	Unspecified renal failure	1051	73.18	L98	Other disorders of skin and subcutaneous tissue, not elsewhere classified	69	93.92
Diabetes	E11_E14_N39_L89	62.04	E11	Non-insulin-dependent diabetes mellitus	E14	Unspecified diabetes mellitus	23708	40.45	N39	Other disorders of urinary system	1667	76	L89	Decubitus ulcer	66	91.29
Diabetes	E11_E16_N18_A41	66.26	E11	Non-insulin-dependent diabetes mellitus	E16	Other disorders of pancreatic internal secretion	10711	48.76	N18	Chronic renal failure	734	75.27	A41	Other septicaemia	108	90.35
Diabetes	E11_H36_H43_L97	59.69	E11	Non-insulin-dependent diabetes mellitus	H36	Retinal disorders in diseases classified elsewhere	16160	51.25	H43	Disorders of vitreous body	1129	74.27	L97	Ulcer of lower limb, not elsewhere classified	100	115.75
Diabetes	E11_H36_H43_N18	59.69	E11	Non-insulin-dependent diabetes mellitus	H36	Retinal disorders in diseases classified elsewhere	16160	51.25	H43	Disorders of vitreous body	1129	74.27	N18	Chronic renal failure	157	117.06
Diabetes	E11_H36_H43_N19	59.69	E11	Non-insulin-dependent diabetes mellitus	H36	Retinal disorders in diseases classified elsewhere	16160	51.25	H43	Disorders of vitreous body	1129	74.27	N19	Unspecified renal failure	98	118.18
Diabetes	E11_H36_I70_N18	59.69	E11	Non-insulin-dependent diabetes mellitus	H36	Retinal disorders in diseases classified elsewhere	16160	51.25	I70	Atherosclerosis	1127	91.81	N18	Chronic renal failure	136	119.8
Diabetes	E11_H36_N18_A41	59.69	E11	Non-insulin-dependent diabetes mellitus	H36	Retinal disorders in diseases classified elsewhere	16160	51.25	N18	Chronic renal failure	1072	96.87	A41	Other septicaemia	152	115.67
Diabetes	E11_H36_N18_A49	59.69	E11	Non-insulin-dependent diabetes mellitus	H36	Retinal disorders in diseases classified elsewhere	16160	51.25	N18	Chronic renal failure	1072	96.87	A49	Bacterial infection of unspecified site	39	116.37
Diabetes	E11_H36_N18_K65	59.69	E11	Non-insulin-dependent diabetes mellitus	H36	Retinal disorders in diseases classified elsewhere	16160	51.25	N18	Chronic renal failure	1072	96.87	K65	Peritonitis	46	118.57
Diabetes	E11_H36_N18_L98	59.69	E11	Non-insulin-dependent diabetes mellitus	H36	Retinal disorders in diseases classified elsewhere	16160	51.25	N18	Chronic renal failure	1072	96.87	L98	Other disorders of skin and subcutaneous tissue, not elsewhere classified	77	124.73
Diabetes	E11_H43_N18_A41	61.92	E11	Non-insulin-dependent diabetes mellitus	H43	Disorders of vitreous body	2420	51.74	N18	Chronic renal failure	273	93.81	A41	Other septicaemia	50	111.66
Diabetes	E11_I35_N18_A41	71.44	E11	Non-insulin-dependent diabetes mellitus	I35	Nonrheumatic aortic valve disorders	4852	42.13	N18	Chronic renal failure	375	68.91	A41	Other septicaemia	46	83.09
Diabetes	E11_I70_L98_A41	68.86	E11	Non-insulin-dependent diabetes mellitus	I70	Atherosclerosis	13736	40.25	L98	Other disorders of skin and subcutaneous tissue, not elsewhere classified	1039	64.86	A41	Other septicaemia	86	89.65
Diabetes	E11_I70_N18_A41	68.86	E11	Non-insulin-dependent diabetes mellitus	I70	Atherosclerosis	13736	40.25	N18	Chronic renal failure	1101	72.5	A41	Other septicaemia	148	85.33
Diabetes	E11_I70_N18_A49	68.86	E11	Non-insulin-dependent diabetes mellitus	I70	Atherosclerosis	13736	40.25	N18	Chronic renal failure	1101	72.5	A49	Bacterial infection of unspecified site	30	89.22
Diabetes	E11_I70_N18_L98	68.86	E11	Non-insulin-dependent diabetes mellitus	I70	Atherosclerosis	13736	40.25	N18	Chronic renal failure	1101	72.5	L98	Other disorders of skin and subcutaneous tissue, not elsewhere classified	64	94.02
Diabetes	E11_I70_N19_L98	68.86	E11	Non-insulin-dependent diabetes mellitus	I70	Atherosclerosis	13736	40.25	N19	Unspecified renal failure	755	70.71	L98	Other disorders of skin and subcutaneous tissue, not elsewhere classified	40	89.98
Diabetes	H36_H43_N18_A41	57.68	H36	Retinal disorders in diseases classified elsewhere	H43	Disorders of vitreous body	3127	29.87	N18	Chronic renal failure	409	78.52	A41	Other septicaemia	76	99.03
Diabetes	H36_I70_N18_A41	64.15	H36	Retinal disorders in diseases classified elsewhere	I70	Atherosclerosis	2626	48.76	N18	Chronic renal failure	310	80.54	A41	Other septicaemia	39	92.93
Diabetes	J45_E11_E10_A41	59.81	J45	Asthma	E11	Non-insulin-dependent diabetes mellitus	5401	47.58	E10	Insulin-dependent diabetes mellitus	923	81.02	A41	Other septicaemia	88	110.66
Diabetes	J45_E11_E10_E14	59.81	J45	Asthma	E11	Non-insulin-dependent diabetes mellitus	5401	47.58	E10	Insulin-dependent diabetes mellitus	923	81.02	E14	Unspecified diabetes mellitus	130	105.44
Diabetes	J45_E11_E10_E16	59.81	J45	Asthma	E11	Non-insulin-dependent diabetes mellitus	5401	47.58	E10	Insulin-dependent diabetes mellitus	923	81.02	E16	Other disorders of pancreatic internal secretion	54	106.35
Diabetes	J45_E11_E10_H36	59.81	J45	Asthma	E11	Non-insulin-dependent diabetes mellitus	5401	47.58	E10	Insulin-dependent diabetes mellitus	923	81.02	H36	Retinal disorders in diseases classified elsewhere	81	108.25
Diabetes	J45_E11_E10_L97	59.81	J45	Asthma	E11	Non-insulin-dependent diabetes mellitus	5401	47.58	E10	Insulin-dependent diabetes mellitus	923	81.02	L97	Ulcer of lower limb, not elsewhere classified	41	116.55
Diabetes	J45_E11_E10_L98	59.81	J45	Asthma	E11	Non-insulin-dependent diabetes mellitus	5401	47.58	E10	Insulin-dependent diabetes mellitus	923	81.02	L98	Other disorders of skin and subcutaneous tissue, not elsewhere classified	36	114.68
Diabetes	J45_E11_E10_N18	59.81	J45	Asthma	E11	Non-insulin-dependent diabetes mellitus	5401	47.58	E10	Insulin-dependent diabetes mellitus	923	81.02	N18	Chronic renal failure	43	119.42
Diabetes	J45_E11_E10_N19	59.81	J45	Asthma	E11	Non-insulin-dependent diabetes mellitus	5401	47.58	E10	Insulin-dependent diabetes mellitus	923	81.02	N19	Unspecified renal failure	33	103.36
Diabetes	J45_E11_E10_N39	59.81	J45	Asthma	E11	Non-insulin-dependent diabetes mellitus	5401	47.58	E10	Insulin-dependent diabetes mellitus	923	81.02	N39	Other disorders of urinary system	72	107.75
Diabetes	J45_E11_E14_A41	59.81	J45	Asthma	E11	Non-insulin-dependent diabetes mellitus	5401	47.58	E14	Unspecified diabetes mellitus	606	79.49	A41	Other septicaemia	46	99.99
Diabetes	J45_E11_E14_N18	59.81	J45	Asthma	E11	Non-insulin-dependent diabetes mellitus	5401	47.58	E14	Unspecified diabetes mellitus	606	79.49	N18	Chronic renal failure	27	106.56
None	C20_C18_C78_D63	67.6	C20	Malignant neoplasm of rectum	C18	Malignant neoplasm of colon	4332	16.56	C78	Secondary malignant neoplasm of respiratory and digestive organs	867	29.82	D63	Anaemia in chronic diseases classified elsewhere	53	45.21
None	C20_C18_C78_E86	67.6	C20	Malignant neoplasm of rectum	C18	Malignant neoplasm of colon	4332	16.56	C78	Secondary malignant neoplasm of respiratory and digestive organs	867	29.82	E86	Volume depletion	72	40.63
None	C85_C83_J18_J15	63.74	C85	Other and unspecified types of non-Hodgkin's lymphoma	C83	Diffuse non-Hodgkin's lymphoma	4387	10.35	J18	Pneumonia, organism unspecified	746	33.15	J15	Bacterial pneumonia, not elsewhere classified	55	48.3
None	C85_C83_J18_J96	63.74	C85	Other and unspecified types of non-Hodgkin's lymphoma	C83	Diffuse non-Hodgkin's lymphoma	4387	10.35	J18	Pneumonia, organism unspecified	746	33.15	J96	Respiratory failure, not elsewhere classified	56	42.01
None	D37_C20_C18_C78	69.91	D37	Neoplasm of uncertain or unknown behaviour of oral cavity and digestive organs	C20	Malignant neoplasm of rectum	776	7.49	C18	Malignant neoplasm of colon	133	26.53	C78	Secondary malignant neoplasm of respiratory and digestive organs	32	39.69
None	E10_E14_D64_A41	54.31	E10	Insulin-dependent diabetes mellitus	E14	Unspecified diabetes mellitus	16535	43.81	D64	Other anaemias	1146	81.21	A41	Other septicaemia	131	99.5
None	E10_E14_D64_D63	54.31	E10	Insulin-dependent diabetes mellitus	E14	Unspecified diabetes mellitus	16535	43.81	D64	Other anaemias	1146	81.21	D63	Anaemia in chronic diseases classified elsewhere	61	94.11
None	E10_E14_N18_I46	54.31	E10	Insulin-dependent diabetes mellitus	E14	Unspecified diabetes mellitus	16535	43.81	N18	Chronic renal failure	1127	81.8	I46	Cardiac arrest	52	102.01
None	E10_H36_H28_H26	52.22	E10	Insulin-dependent diabetes mellitus	H36	Retinal disorders in diseases classified elsewhere	15736	51.73	H28	Cataract and other disorders of lens in diseases classified elsewhere	357	79.49	H26	Other cataract	89	107.31
None	E10_H36_H33_H26	52.22	E10	Insulin-dependent diabetes mellitus	H36	Retinal disorders in diseases classified elsewhere	15736	51.73	H33	Retinal detachments and breaks	504	75.45	H26	Other cataract	122	98.31
None	E10_H36_I50_N18	52.22	E10	Insulin-dependent diabetes mellitus	H36	Retinal disorders in diseases classified elsewhere	15736	51.73	I50	Heart failure	1084	94.28	N18	Chronic renal failure	142	116.68
None	E10_I73_N18_A41	63.52	E10	Insulin-dependent diabetes mellitus	I73	Other peripheral vascular diseases	4048	54.87	N18	Chronic renal failure	319	80.53	A41	Other septicaemia	50	95.61
None	E11_A46_L97_A41	64.9	E11	Non-insulin-dependent diabetes mellitus	A46	Erysipelas	5769	43.11	L97	Ulcer of lower limb, not elsewhere classified	692	64.09	A41	Other septicaemia	75	87.52
None	E11_A46_N18_A41	64.9	E11	Non-insulin-dependent diabetes mellitus	A46	Erysipelas	5769	43.11	N18	Chronic renal failure	392	77.21	A41	Other septicaemia	62	91.22
None	E11_E10_A09_F03	61.63	E11	Non-insulin-dependent diabetes mellitus	E10	Insulin-dependent diabetes mellitus	40614	40.17	A09	Diarrhoea and gastroenteritis of presumed infectious origin	1212	77.8	F03	Unspecified dementia	36	98.96
None	E11_E10_A09_K59	61.63	E11	Non-insulin-dependent diabetes mellitus	E10	Insulin-dependent diabetes mellitus	40614	40.17	A09	Diarrhoea and gastroenteritis of presumed infectious origin	1212	77.8	K59	Other functional intestinal disorders	94	92.85
None	E11_E10_A09_N39	61.63	E11	Non-insulin-dependent diabetes mellitus	E10	Insulin-dependent diabetes mellitus	40614	40.17	A09	Diarrhoea and gastroenteritis of presumed infectious origin	1212	77.8	N39	Other disorders of urinary system	123	99.83
None	E11_E10_D50_A41	61.63	E11	Non-insulin-dependent diabetes mellitus	E10	Insulin-dependent diabetes mellitus	40614	40.17	D50	Iron deficiency anaemia	904	76.82	A41	Other septicaemia	74	98.43
None	E11_E10_D50_D63	61.63	E11	Non-insulin-dependent diabetes mellitus	E10	Insulin-dependent diabetes mellitus	40614	40.17	D50	Iron deficiency anaemia	904	76.82	D63	Anaemia in chronic diseases classified elsewhere	50	91.36
None	E11_E10_D50_E86	61.63	E11	Non-insulin-dependent diabetes mellitus	E10	Insulin-dependent diabetes mellitus	40614	40.17	D50	Iron deficiency anaemia	904	76.82	E86	Volume depletion	85	94.38
None	E11_E10_D50_N18	61.63	E11	Non-insulin-dependent diabetes mellitus	E10	Insulin-dependent diabetes mellitus	40614	40.17	D50	Iron deficiency anaemia	904	76.82	N18	Chronic renal failure	91	103.04
None	E11_E10_D50_N19	61.63	E11	Non-insulin-dependent diabetes mellitus	E10	Insulin-dependent diabetes mellitus	40614	40.17	D50	Iron deficiency anaemia	904	76.82	N19	Unspecified renal failure	54	102.75
None	E11_E10_D64_A41	61.63	E11	Non-insulin-dependent diabetes mellitus	E10	Insulin-dependent diabetes mellitus	40614	40.17	D64	Other anaemias	3213	73.83	A41	Other septicaemia	341	92.25
None	E11_E10_D64_D63	61.63	E11	Non-insulin-dependent diabetes mellitus	E10	Insulin-dependent diabetes mellitus	40614	40.17	D64	Other anaemias	3213	73.83	D63	Anaemia in chronic diseases classified elsewhere	178	86.96
None	E11_E10_D64_I46	61.63	E11	Non-insulin-dependent diabetes mellitus	E10	Insulin-dependent diabetes mellitus	40614	40.17	D64	Other anaemias	3213	73.83	I46	Cardiac arrest	84	97.41
None	E11_E10_E14_A04	61.63	E11	Non-insulin-dependent diabetes mellitus	E10	Insulin-dependent diabetes mellitus	40614	40.17	E14	Unspecified diabetes mellitus	5708	74.45	A04	Other bacterial intestinal infections	49	98.43
None	E11_E10_E14_D64	61.63	E11	Non-insulin-dependent diabetes mellitus	E10	Insulin-dependent diabetes mellitus	40614	40.17	E14	Unspecified diabetes mellitus	5708	74.45	D64	Other anaemias	458	101.87
None	E11_E10_E14_E86	61.63	E11	Non-insulin-dependent diabetes mellitus	E10	Insulin-dependent diabetes mellitus	40614	40.17	E14	Unspecified diabetes mellitus	5708	74.45	E86	Volume depletion	416	102.29
None	E11_E10_E14_E87	61.63	E11	Non-insulin-dependent diabetes mellitus	E10	Insulin-dependent diabetes mellitus	40614	40.17	E14	Unspecified diabetes mellitus	5708	74.45	E87	Other disorders of fluid, electrolyte and acid-base balance	280	102.3
None	E11_E10_E14_F03	61.63	E11	Non-insulin-dependent diabetes mellitus	E10	Insulin-dependent diabetes mellitus	40614	40.17	E14	Unspecified diabetes mellitus	5708	74.45	F03	Unspecified dementia	190	100.78
None	E11_E10_E14_I46	61.63	E11	Non-insulin-dependent diabetes mellitus	E10	Insulin-dependent diabetes mellitus	40614	40.17	E14	Unspecified diabetes mellitus	5708	74.45	I46	Cardiac arrest	129	103.92
None	E11_E10_E14_J15	61.63	E11	Non-insulin-dependent diabetes mellitus	E10	Insulin-dependent diabetes mellitus	40614	40.17	E14	Unspecified diabetes mellitus	5708	74.45	J15	Bacterial pneumonia, not elsewhere classified	246	105.19
None	E11_E10_E14_J96	61.63	E11	Non-insulin-dependent diabetes mellitus	E10	Insulin-dependent diabetes mellitus	40614	40.17	E14	Unspecified diabetes mellitus	5708	74.45	J96	Respiratory failure, not elsewhere classified	305	96.83
None	E11_E10_E16_E86	61.63	E11	Non-insulin-dependent diabetes mellitus	E10	Insulin-dependent diabetes mellitus	40614	40.17	E16	Other disorders of pancreatic internal secretion	3470	76.78	E86	Volume depletion	350	100.7
None	E11_E10_E16_F03	61.63	E11	Non-insulin-dependent diabetes mellitus	E10	Insulin-dependent diabetes mellitus	40614	40.17	E16	Other disorders of pancreatic internal secretion	3470	76.78	F03	Unspecified dementia	180	103.37
None	E11_E10_E16_I46	61.63	E11	Non-insulin-dependent diabetes mellitus	E10	Insulin-dependent diabetes mellitus	40614	40.17	E16	Other disorders of pancreatic internal secretion	3470	76.78	I46	Cardiac arrest	66	104.46
None	E11_E10_E16_J15	61.63	E11	Non-insulin-dependent diabetes mellitus	E10	Insulin-dependent diabetes mellitus	40614	40.17	E16	Other disorders of pancreatic internal secretion	3470	76.78	J15	Bacterial pneumonia, not elsewhere classified	147	103.52
None	E11_E10_F32_A41	61.63	E11	Non-insulin-dependent diabetes mellitus	E10	Insulin-dependent diabetes mellitus	40614	40.17	F32	Depressive episode	1125	71.84	A41	Other septicaemia	112	89.76
None	E11_E10_F32_F33	61.63	E11	Non-insulin-dependent diabetes mellitus	E10	Insulin-dependent diabetes mellitus	40614	40.17	F32	Depressive episode	1125	71.84	F33	Recurrent depressive disorder	52	85.78
None	E11_E10_F32_J15	61.63	E11	Non-insulin-dependent diabetes mellitus	E10	Insulin-dependent diabetes mellitus	40614	40.17	F32	Depressive episode	1125	71.84	J15	Bacterial pneumonia, not elsewhere classified	50	100.05
None	E11_E10_F32_J96	61.63	E11	Non-insulin-dependent diabetes mellitus	E10	Insulin-dependent diabetes mellitus	40614	40.17	F32	Depressive episode	1125	71.84	J96	Respiratory failure, not elsewhere classified	58	95.26
None	E11_E10_G56_E66	61.63	E11	Non-insulin-dependent diabetes mellitus	E10	Insulin-dependent diabetes mellitus	40614	40.17	G56	Mononeuropathies of upper limb	1006	80.61	E66	Obesity	73	116.03
None	E11_E10_G56_M19	61.63	E11	Non-insulin-dependent diabetes mellitus	E10	Insulin-dependent diabetes mellitus	40614	40.17	G56	Mononeuropathies of upper limb	1006	80.61	M19	Other arthrosis	43	108.25
None	E11_E10_G62_A41	61.63	E11	Non-insulin-dependent diabetes mellitus	E10	Insulin-dependent diabetes mellitus	40614	40.17	G62	Other polyneuropathies	562	78.81	A41	Other septicaemia	54	104.17
None	E11_E10_G62_D64	61.63	E11	Non-insulin-dependent diabetes mellitus	E10	Insulin-dependent diabetes mellitus	40614	40.17	G62	Other polyneuropathies	562	78.81	D64	Other anaemias	40	103.07
None	E11_E10_G62_J18	61.63	E11	Non-insulin-dependent diabetes mellitus	E10	Insulin-dependent diabetes mellitus	40614	40.17	G62	Other polyneuropathies	562	78.81	J18	Pneumonia, organism unspecified	51	102.59
None	E11_E10_G62_N30	61.63	E11	Non-insulin-dependent diabetes mellitus	E10	Insulin-dependent diabetes mellitus	40614	40.17	G62	Other polyneuropathies	562	78.81	N30	Cystitis	41	111.09
None	E11_E10_H25_E16	61.63	E11	Non-insulin-dependent diabetes mellitus	E10	Insulin-dependent diabetes mellitus	40614	40.17	H25	Senile cataract	3928	80.87	E16	Other disorders of pancreatic internal secretion	329	116.57
None	E11_E10_H25_H26	61.63	E11	Non-insulin-dependent diabetes mellitus	E10	Insulin-dependent diabetes mellitus	40614	40.17	H25	Senile cataract	3928	80.87	H26	Other cataract	527	98.68
None	E11_E10_H25_H54	61.63	E11	Non-insulin-dependent diabetes mellitus	E10	Insulin-dependent diabetes mellitus	40614	40.17	H25	Senile cataract	3928	80.87	H54	Blindness and low vision	42	106.97
None	E11_E10_H33_H26	61.63	E11	Non-insulin-dependent diabetes mellitus	E10	Insulin-dependent diabetes mellitus	40614	40.17	H33	Retinal detachments and breaks	313	79.16	H26	Other cataract	47	94.47
None	E11_E10_H36_D50	61.63	E11	Non-insulin-dependent diabetes mellitus	E10	Insulin-dependent diabetes mellitus	40614	40.17	H36	Retinal disorders in diseases classified elsewhere	4988	77.75	D50	Iron deficiency anaemia	87	116.58
None	E11_E10_H36_D62	61.63	E11	Non-insulin-dependent diabetes mellitus	E10	Insulin-dependent diabetes mellitus	40614	40.17	H36	Retinal disorders in diseases classified elsewhere	4988	77.75	D62	Acute posthaemorrhagic anaemia	61	121.63
None	E11_E10_H36_D64	61.63	E11	Non-insulin-dependent diabetes mellitus	E10	Insulin-dependent diabetes mellitus	40614	40.17	H36	Retinal disorders in diseases classified elsewhere	4988	77.75	D64	Other anaemias	334	112.88
None	E11_E10_H36_E78	61.63	E11	Non-insulin-dependent diabetes mellitus	E10	Insulin-dependent diabetes mellitus	40614	40.17	H36	Retinal disorders in diseases classified elsewhere	4988	77.75	E78	Disorders of lipoprotein metabolism and other lipidaemias	443	112.64
None	E11_E10_H36_E86	61.63	E11	Non-insulin-dependent diabetes mellitus	E10	Insulin-dependent diabetes mellitus	40614	40.17	H36	Retinal disorders in diseases classified elsewhere	4988	77.75	E86	Volume depletion	253	118.95
None	E11_E10_H36_E87	61.63	E11	Non-insulin-dependent diabetes mellitus	E10	Insulin-dependent diabetes mellitus	40614	40.17	H36	Retinal disorders in diseases classified elsewhere	4988	77.75	E87	Other disorders of fluid, electrolyte and acid-base balance	171	117.86
None	E11_E10_H36_H26	61.63	E11	Non-insulin-dependent diabetes mellitus	E10	Insulin-dependent diabetes mellitus	40614	40.17	H36	Retinal disorders in diseases classified elsewhere	4988	77.75	H26	Other cataract	321	105.99
None	E11_E10_H36_H28	61.63	E11	Non-insulin-dependent diabetes mellitus	E10	Insulin-dependent diabetes mellitus	40614	40.17	H36	Retinal disorders in diseases classified elsewhere	4988	77.75	H28	Cataract and other disorders of lens in diseases classified elsewhere	100	100.01
None	E11_E10_H36_H33	61.63	E11	Non-insulin-dependent diabetes mellitus	E10	Insulin-dependent diabetes mellitus	40614	40.17	H36	Retinal disorders in diseases classified elsewhere	4988	77.75	H33	Retinal detachments and breaks	94	100.8
None	E11_E10_H36_H54	61.63	E11	Non-insulin-dependent diabetes mellitus	E10	Insulin-dependent diabetes mellitus	40614	40.17	H36	Retinal disorders in diseases classified elsewhere	4988	77.75	H54	Blindness and low vision	40	111.54
None	E11_E10_H36_I46	61.63	E11	Non-insulin-dependent diabetes mellitus	E10	Insulin-dependent diabetes mellitus	40614	40.17	H36	Retinal disorders in diseases classified elsewhere	4988	77.75	I46	Cardiac arrest	84	108.91
None	E11_E10_H36_I50	61.63	E11	Non-insulin-dependent diabetes mellitus	E10	Insulin-dependent diabetes mellitus	40614	40.17	H36	Retinal disorders in diseases classified elsewhere	4988	77.75	I50	Heart failure	370	111.93
None	E11_E10_H36_I63	61.63	E11	Non-insulin-dependent diabetes mellitus	E10	Insulin-dependent diabetes mellitus	40614	40.17	H36	Retinal disorders in diseases classified elsewhere	4988	77.75	I63	Cerebral infarction	203	117.89
None	E11_E10_H36_I69	61.63	E11	Non-insulin-dependent diabetes mellitus	E10	Insulin-dependent diabetes mellitus	40614	40.17	H36	Retinal disorders in diseases classified elsewhere	4988	77.75	I69	Sequelae of cerebrovascular disease	253	114.75
None	E11_E10_H36_I73	61.63	E11	Non-insulin-dependent diabetes mellitus	E10	Insulin-dependent diabetes mellitus	40614	40.17	H36	Retinal disorders in diseases classified elsewhere	4988	77.75	I73	Other peripheral vascular diseases	201	115.04
None	E11_E10_H36_I95	61.63	E11	Non-insulin-dependent diabetes mellitus	E10	Insulin-dependent diabetes mellitus	40614	40.17	H36	Retinal disorders in diseases classified elsewhere	4988	77.75	I95	Hypotension	55	120.18
None	E11_E10_H36_J18	61.63	E11	Non-insulin-dependent diabetes mellitus	E10	Insulin-dependent diabetes mellitus	40614	40.17	H36	Retinal disorders in diseases classified elsewhere	4988	77.75	J18	Pneumonia, organism unspecified	438	115.78
None	E11_E10_H36_J81	61.63	E11	Non-insulin-dependent diabetes mellitus	E10	Insulin-dependent diabetes mellitus	40614	40.17	H36	Retinal disorders in diseases classified elsewhere	4988	77.75	J81	Pulmonary oedema	53	117.38
None	E11_E10_H36_N30	61.63	E11	Non-insulin-dependent diabetes mellitus	E10	Insulin-dependent diabetes mellitus	40614	40.17	H36	Retinal disorders in diseases classified elsewhere	4988	77.75	N30	Cystitis	306	116.12
None	E11_E10_I15_E86	61.63	E11	Non-insulin-dependent diabetes mellitus	E10	Insulin-dependent diabetes mellitus	40614	40.17	I15	Secondary hypertension	660	72.87	E86	Volume depletion	52	97.74
None	E11_E10_I69_A41	61.63	E11	Non-insulin-dependent diabetes mellitus	E10	Insulin-dependent diabetes mellitus	40614	40.17	I69	Sequelae of cerebrovascular disease	2996	70.41	A41	Other septicaemia	253	90.06
None	E11_E10_I69_A49	61.63	E11	Non-insulin-dependent diabetes mellitus	E10	Insulin-dependent diabetes mellitus	40614	40.17	I69	Sequelae of cerebrovascular disease	2996	70.41	A49	Bacterial infection of unspecified site	71	99.02
None	E11_E10_I69_E86	61.63	E11	Non-insulin-dependent diabetes mellitus	E10	Insulin-dependent diabetes mellitus	40614	40.17	I69	Sequelae of cerebrovascular disease	2996	70.41	E86	Volume depletion	349	93.16
None	E11_E10_I69_J15	61.63	E11	Non-insulin-dependent diabetes mellitus	E10	Insulin-dependent diabetes mellitus	40614	40.17	I69	Sequelae of cerebrovascular disease	2996	70.41	J15	Bacterial pneumonia, not elsewhere classified	160	93.05
None	E11_E10_I69_J81	61.63	E11	Non-insulin-dependent diabetes mellitus	E10	Insulin-dependent diabetes mellitus	40614	40.17	I69	Sequelae of cerebrovascular disease	2996	70.41	J81	Pulmonary oedema	79	92.14
None	E11_E10_I69_L89	61.63	E11	Non-insulin-dependent diabetes mellitus	E10	Insulin-dependent diabetes mellitus	40614	40.17	I69	Sequelae of cerebrovascular disease	2996	70.41	L89	Decubitus ulcer	113	93.15
None	E11_E10_I73_D50	61.63	E11	Non-insulin-dependent diabetes mellitus	E10	Insulin-dependent diabetes mellitus	40614	40.17	I73	Other peripheral vascular diseases	1902	79.46	D50	Iron deficiency anaemia	44	108.55
None	E11_E10_I73_D64	61.63	E11	Non-insulin-dependent diabetes mellitus	E10	Insulin-dependent diabetes mellitus	40614	40.17	I73	Other peripheral vascular diseases	1902	79.46	D64	Other anaemias	153	104.52
None	E11_E10_I73_I46	61.63	E11	Non-insulin-dependent diabetes mellitus	E10	Insulin-dependent diabetes mellitus	40614	40.17	I73	Other peripheral vascular diseases	1902	79.46	I46	Cardiac arrest	50	107.08
None	E11_E10_I73_L89	61.63	E11	Non-insulin-dependent diabetes mellitus	E10	Insulin-dependent diabetes mellitus	40614	40.17	I73	Other peripheral vascular diseases	1902	79.46	L89	Decubitus ulcer	64	99.52
None	E11_E10_I73_L98	61.63	E11	Non-insulin-dependent diabetes mellitus	E10	Insulin-dependent diabetes mellitus	40614	40.17	I73	Other peripheral vascular diseases	1902	79.46	L98	Other disorders of skin and subcutaneous tissue, not elsewhere classified	127	97.23
None	E11_E10_I73_N17	61.63	E11	Non-insulin-dependent diabetes mellitus	E10	Insulin-dependent diabetes mellitus	40614	40.17	I73	Other peripheral vascular diseases	1902	79.46	N17	Acute renal failure	47	104.53
None	E11_E10_I73_N18	61.63	E11	Non-insulin-dependent diabetes mellitus	E10	Insulin-dependent diabetes mellitus	40614	40.17	I73	Other peripheral vascular diseases	1902	79.46	N18	Chronic renal failure	149	103.48
None	E11_E10_J18_A04	61.63	E11	Non-insulin-dependent diabetes mellitus	E10	Insulin-dependent diabetes mellitus	40614	40.17	J18	Pneumonia, organism unspecified	5365	71.54	A04	Other bacterial intestinal infections	62	87.72
None	E11_E10_J18_A49	61.63	E11	Non-insulin-dependent diabetes mellitus	E10	Insulin-dependent diabetes mellitus	40614	40.17	J18	Pneumonia, organism unspecified	5365	71.54	A49	Bacterial infection of unspecified site	113	93.65
None	E11_E10_J18_I46	61.63	E11	Non-insulin-dependent diabetes mellitus	E10	Insulin-dependent diabetes mellitus	40614	40.17	J18	Pneumonia, organism unspecified	5365	71.54	I46	Cardiac arrest	127	87.98
None	E11_E10_J18_J15	61.63	E11	Non-insulin-dependent diabetes mellitus	E10	Insulin-dependent diabetes mellitus	40614	40.17	J18	Pneumonia, organism unspecified	5365	71.54	J15	Bacterial pneumonia, not elsewhere classified	477	89.79
None	E11_E10_J18_J69	61.63	E11	Non-insulin-dependent diabetes mellitus	E10	Insulin-dependent diabetes mellitus	40614	40.17	J18	Pneumonia, organism unspecified	5365	71.54	J69	Pneumonitis due to solids and liquids	54	89.15
None	E11_E10_J18_J96	61.63	E11	Non-insulin-dependent diabetes mellitus	E10	Insulin-dependent diabetes mellitus	40614	40.17	J18	Pneumonia, organism unspecified	5365	71.54	J96	Respiratory failure, not elsewhere classified	604	85.06
None	E11_E10_J18_L89	61.63	E11	Non-insulin-dependent diabetes mellitus	E10	Insulin-dependent diabetes mellitus	40614	40.17	J18	Pneumonia, organism unspecified	5365	71.54	L89	Decubitus ulcer	161	91.11
None	E11_E10_K52_A41	61.63	E11	Non-insulin-dependent diabetes mellitus	E10	Insulin-dependent diabetes mellitus	40614	40.17	K52	Other noninfective gastroenteritis and colitis	792	78.51	A41	Other septicaemia	62	97.82
None	E11_E10_K59_A41	61.63	E11	Non-insulin-dependent diabetes mellitus	E10	Insulin-dependent diabetes mellitus	40614	40.17	K59	Other functional intestinal disorders	2059	76.8	A41	Other septicaemia	163	101.77
None	E11_E10_K59_J15	61.63	E11	Non-insulin-dependent diabetes mellitus	E10	Insulin-dependent diabetes mellitus	40614	40.17	K59	Other functional intestinal disorders	2059	76.8	J15	Bacterial pneumonia, not elsewhere classified	98	99.83
None	E11_E10_K59_J96	61.63	E11	Non-insulin-dependent diabetes mellitus	E10	Insulin-dependent diabetes mellitus	40614	40.17	K59	Other functional intestinal disorders	2059	76.8	J96	Respiratory failure, not elsewhere classified	103	102.12
None	E11_E10_K59_L89	61.63	E11	Non-insulin-dependent diabetes mellitus	E10	Insulin-dependent diabetes mellitus	40614	40.17	K59	Other functional intestinal disorders	2059	76.8	L89	Decubitus ulcer	55	102.4
None	E11_E10_K92_A41	61.63	E11	Non-insulin-dependent diabetes mellitus	E10	Insulin-dependent diabetes mellitus	40614	40.17	K92	Other diseases of digestive system	1386	72.82	A41	Other septicaemia	134	87.62
None	E11_E10_K92_J96	61.63	E11	Non-insulin-dependent diabetes mellitus	E10	Insulin-dependent diabetes mellitus	40614	40.17	K92	Other diseases of digestive system	1386	72.82	J96	Respiratory failure, not elsewhere classified	73	88.06
None	E11_E10_K92_K72	61.63	E11	Non-insulin-dependent diabetes mellitus	E10	Insulin-dependent diabetes mellitus	40614	40.17	K92	Other diseases of digestive system	1386	72.82	K72	Hepatic failure, not elsewhere classified	35	90.38
None	E11_E10_L97_E86	61.63	E11	Non-insulin-dependent diabetes mellitus	E10	Insulin-dependent diabetes mellitus	40614	40.17	L97	Ulcer of lower limb, not elsewhere classified	2562	74.67	E86	Volume depletion	195	102.17
None	E11_E10_L97_I46	61.63	E11	Non-insulin-dependent diabetes mellitus	E10	Insulin-dependent diabetes mellitus	40614	40.17	L97	Ulcer of lower limb, not elsewhere classified	2562	74.67	I46	Cardiac arrest	68	100.27
None	E11_E10_L97_J15	61.63	E11	Non-insulin-dependent diabetes mellitus	E10	Insulin-dependent diabetes mellitus	40614	40.17	L97	Ulcer of lower limb, not elsewhere classified	2562	74.67	J15	Bacterial pneumonia, not elsewhere classified	128	105.85
None	E11_E10_L97_J96	61.63	E11	Non-insulin-dependent diabetes mellitus	E10	Insulin-dependent diabetes mellitus	40614	40.17	L97	Ulcer of lower limb, not elsewhere classified	2562	74.67	J96	Respiratory failure, not elsewhere classified	111	103.53
None	E11_E10_L98_J96	61.63	E11	Non-insulin-dependent diabetes mellitus	E10	Insulin-dependent diabetes mellitus	40614	40.17	L98	Other disorders of skin and subcutaneous tissue, not elsewhere classified	1508	76.9	J96	Respiratory failure, not elsewhere classified	64	105.88
None	E11_E10_N18_A04	61.63	E11	Non-insulin-dependent diabetes mellitus	E10	Insulin-dependent diabetes mellitus	40614	40.17	N18	Chronic renal failure	2635	75.41	A04	Other bacterial intestinal infections	48	98.34
None	E11_E10_N18_I46	61.63	E11	Non-insulin-dependent diabetes mellitus	E10	Insulin-dependent diabetes mellitus	40614	40.17	N18	Chronic renal failure	2635	75.41	I46	Cardiac arrest	117	93.3
None	E11_E10_N19_I46	61.63	E11	Non-insulin-dependent diabetes mellitus	E10	Insulin-dependent diabetes mellitus	40614	40.17	N19	Unspecified renal failure	1759	73.18	I46	Cardiac arrest	80	91.61
None	E11_E10_N30_A41	61.63	E11	Non-insulin-dependent diabetes mellitus	E10	Insulin-dependent diabetes mellitus	40614	40.17	N30	Cystitis	3890	71.53	A41	Other septicaemia	449	87.84
None	E11_E10_N30_A49	61.63	E11	Non-insulin-dependent diabetes mellitus	E10	Insulin-dependent diabetes mellitus	40614	40.17	N30	Cystitis	3890	71.53	A49	Bacterial infection of unspecified site	110	92.95
None	E11_E10_N30_J15	61.63	E11	Non-insulin-dependent diabetes mellitus	E10	Insulin-dependent diabetes mellitus	40614	40.17	N30	Cystitis	3890	71.53	J15	Bacterial pneumonia, not elsewhere classified	213	93.8
None	E11_E10_N30_L89	61.63	E11	Non-insulin-dependent diabetes mellitus	E10	Insulin-dependent diabetes mellitus	40614	40.17	N30	Cystitis	3890	71.53	L89	Decubitus ulcer	153	93.97
None	E11_E10_N30_L98	61.63	E11	Non-insulin-dependent diabetes mellitus	E10	Insulin-dependent diabetes mellitus	40614	40.17	N30	Cystitis	3890	71.53	L98	Other disorders of skin and subcutaneous tissue, not elsewhere classified	136	101.61
None	E11_E14_D64_A41	62.04	E11	Non-insulin-dependent diabetes mellitus	E14	Unspecified diabetes mellitus	23708	40.45	D64	Other anaemias	1860	75.5	A41	Other septicaemia	194	93.85
None	E11_E14_D64_D63	62.04	E11	Non-insulin-dependent diabetes mellitus	E14	Unspecified diabetes mellitus	23708	40.45	D64	Other anaemias	1860	75.5	D63	Anaemia in chronic diseases classified elsewhere	109	89.27
None	E11_E14_N18_I46	62.04	E11	Non-insulin-dependent diabetes mellitus	E14	Unspecified diabetes mellitus	23708	40.45	N18	Chronic renal failure	1474	76.58	I46	Cardiac arrest	63	92.93
None	E11_H36_H28_H26	59.69	E11	Non-insulin-dependent diabetes mellitus	H36	Retinal disorders in diseases classified elsewhere	16160	51.25	H28	Cataract and other disorders of lens in diseases classified elsewhere	359	75.11	H26	Other cataract	63	99.17
None	E11_H36_H33_H26	59.69	E11	Non-insulin-dependent diabetes mellitus	H36	Retinal disorders in diseases classified elsewhere	16160	51.25	H33	Retinal detachments and breaks	386	75.05	H26	Other cataract	73	93.95
None	E11_H36_I50_N18	59.69	E11	Non-insulin-dependent diabetes mellitus	H36	Retinal disorders in diseases classified elsewhere	16160	51.25	I50	Heart failure	1348	91.32	N18	Chronic renal failure	198	111.6
None	E11_I11_N18_A41	67.81	E11	Non-insulin-dependent diabetes mellitus	I11	Hypertensive heart disease	5336	40.63	N18	Chronic renal failure	388	67.41	A41	Other septicaemia	48	81.3
None	E11_I35_D64_A41	71.44	E11	Non-insulin-dependent diabetes mellitus	I35	Nonrheumatic aortic valve disorders	4852	42.13	D64	Other anaemias	557	65.4	A41	Other septicaemia	46	79.79
None	E11_I70_D64_A41	68.86	E11	Non-insulin-dependent diabetes mellitus	I70	Atherosclerosis	13736	40.25	D64	Other anaemias	1200	74.57	A41	Other septicaemia	114	91.43
None	E11_I70_D64_D63	68.86	E11	Non-insulin-dependent diabetes mellitus	I70	Atherosclerosis	13736	40.25	D64	Other anaemias	1200	74.57	D63	Anaemia in chronic diseases classified elsewhere	73	87.34
None	E11_I70_I11_N18	68.86	E11	Non-insulin-dependent diabetes mellitus	I70	Atherosclerosis	13736	40.25	I11	Hypertensive heart disease	440	69.13	N18	Chronic renal failure	47	86.27
None	E11_I70_I69_A41	68.86	E11	Non-insulin-dependent diabetes mellitus	I70	Atherosclerosis	13736	40.25	I69	Sequelae of cerebrovascular disease	1133	68.97	A41	Other septicaemia	102	86.33
None	E11_I70_I69_E86	68.86	E11	Non-insulin-dependent diabetes mellitus	I70	Atherosclerosis	13736	40.25	I69	Sequelae of cerebrovascular disease	1133	68.97	E86	Volume depletion	122	87.93
None	E11_I70_I69_J15	68.86	E11	Non-insulin-dependent diabetes mellitus	I70	Atherosclerosis	13736	40.25	I69	Sequelae of cerebrovascular disease	1133	68.97	J15	Bacterial pneumonia, not elsewhere classified	53	92.55
None	E11_I70_I69_L89	68.86	E11	Non-insulin-dependent diabetes mellitus	I70	Atherosclerosis	13736	40.25	I69	Sequelae of cerebrovascular disease	1133	68.97	L89	Decubitus ulcer	59	84.46
None	E11_I70_J18_A49	68.86	E11	Non-insulin-dependent diabetes mellitus	I70	Atherosclerosis	13736	40.25	J18	Pneumonia, organism unspecified	2020	73.46	A49	Bacterial infection of unspecified site	49	86.71
None	E11_I70_J18_J15	68.86	E11	Non-insulin-dependent diabetes mellitus	I70	Atherosclerosis	13736	40.25	J18	Pneumonia, organism unspecified	2020	73.46	J15	Bacterial pneumonia, not elsewhere classified	163	87.54
None	E11_I70_J18_J96	68.86	E11	Non-insulin-dependent diabetes mellitus	I70	Atherosclerosis	13736	40.25	J18	Pneumonia, organism unspecified	2020	73.46	J96	Respiratory failure, not elsewhere classified	196	86.75
None	E11_I70_J18_L89	68.86	E11	Non-insulin-dependent diabetes mellitus	I70	Atherosclerosis	13736	40.25	J18	Pneumonia, organism unspecified	2020	73.46	L89	Decubitus ulcer	86	85.11
None	E11_I70_J44_A41	68.86	E11	Non-insulin-dependent diabetes mellitus	I70	Atherosclerosis	13736	40.25	J44	Other chronic obstructive pulmonary disease	953	73.83	A41	Other septicaemia	76	95
None	E11_I70_J44_C34	68.86	E11	Non-insulin-dependent diabetes mellitus	I70	Atherosclerosis	13736	40.25	J44	Other chronic obstructive pulmonary disease	953	73.83	C34	Malignant neoplasm of bronchus and lung	29	91.01
None	E11_I70_J44_D50	68.86	E11	Non-insulin-dependent diabetes mellitus	I70	Atherosclerosis	13736	40.25	J44	Other chronic obstructive pulmonary disease	953	73.83	D50	Iron deficiency anaemia	22	94.61
None	E11_I70_J44_F32	68.86	E11	Non-insulin-dependent diabetes mellitus	I70	Atherosclerosis	13736	40.25	J44	Other chronic obstructive pulmonary disease	953	73.83	F32	Depressive episode	34	90.87
None	E11_I70_J44_I46	68.86	E11	Non-insulin-dependent diabetes mellitus	I70	Atherosclerosis	13736	40.25	J44	Other chronic obstructive pulmonary disease	953	73.83	I46	Cardiac arrest	23	94.51
None	E11_I70_J44_J81	68.86	E11	Non-insulin-dependent diabetes mellitus	I70	Atherosclerosis	13736	40.25	J44	Other chronic obstructive pulmonary disease	953	73.83	J81	Pulmonary oedema	28	95.45
None	E11_I70_J44_K92	68.86	E11	Non-insulin-dependent diabetes mellitus	I70	Atherosclerosis	13736	40.25	J44	Other chronic obstructive pulmonary disease	953	73.83	K92	Other diseases of digestive system	37	95.12
None	E11_I70_J44_N17	68.86	E11	Non-insulin-dependent diabetes mellitus	I70	Atherosclerosis	13736	40.25	J44	Other chronic obstructive pulmonary disease	953	73.83	N17	Acute renal failure	58	91.4
None	E11_I70_J44_N39	68.86	E11	Non-insulin-dependent diabetes mellitus	I70	Atherosclerosis	13736	40.25	J44	Other chronic obstructive pulmonary disease	953	73.83	N39	Other disorders of urinary system	70	97.95
None	E11_I70_K92_A41	68.86	E11	Non-insulin-dependent diabetes mellitus	I70	Atherosclerosis	13736	40.25	K92	Other diseases of digestive system	504	72.6	A41	Other septicaemia	54	85.02
None	E11_I70_L97_A41	68.86	E11	Non-insulin-dependent diabetes mellitus	I70	Atherosclerosis	13736	40.25	L97	Ulcer of lower limb, not elsewhere classified	2035	60.52	A41	Other septicaemia	180	86.35
None	E11_I70_L97_I46	68.86	E11	Non-insulin-dependent diabetes mellitus	I70	Atherosclerosis	13736	40.25	L97	Ulcer of lower limb, not elsewhere classified	2035	60.52	I46	Cardiac arrest	63	90.53
None	E11_I70_L97_N17	68.86	E11	Non-insulin-dependent diabetes mellitus	I70	Atherosclerosis	13736	40.25	L97	Ulcer of lower limb, not elsewhere classified	2035	60.52	N17	Acute renal failure	68	88.55
None	E11_I70_L98_J96	68.86	E11	Non-insulin-dependent diabetes mellitus	I70	Atherosclerosis	13736	40.25	L98	Other disorders of skin and subcutaneous tissue, not elsewhere classified	1039	64.86	J96	Respiratory failure, not elsewhere classified	43	92.91
None	E11_I73_N18_A41	65.94	E11	Non-insulin-dependent diabetes mellitus	I73	Other peripheral vascular diseases	7103	52.47	N18	Chronic renal failure	521	80.57	A41	Other septicaemia	76	92.62
None	E11_N30_L98_A41	71.92	E11	Non-insulin-dependent diabetes mellitus	N30	Cystitis	18240	38.54	L98	Other disorders of skin and subcutaneous tissue, not elsewhere classified	565	71.28	A41	Other septicaemia	55	94.76
None	E66_E14_N18_A41	55.84	E66	Obesity	E14	Unspecified diabetes mellitus	5025	43.35	N18	Chronic renal failure	248	78.09	A41	Other septicaemia	39	90.04
None	F10_B18_K74_K72	40.53	F10	Mental and behavioural disorders due to use of alcohol	B18	Chronic viral hepatitis	1716	49.22	K74	Fibrosis and cirrhosis of liver	172	73.24	K72	Hepatic failure, not elsewhere classified	45	84.38
None	F10_G40_J18_J15	46.3	F10	Mental and behavioural disorders due to use of alcohol	G40	Epilepsy	6660	36.96	J18	Pneumonia, organism unspecified	949	74.66	J15	Bacterial pneumonia, not elsewhere classified	94	93.98
None	F10_G40_J18_J96	46.3	F10	Mental and behavioural disorders due to use of alcohol	G40	Epilepsy	6660	36.96	J18	Pneumonia, organism unspecified	949	74.66	J96	Respiratory failure, not elsewhere classified	142	93.99
None	F10_G40_N30_A41	46.3	F10	Mental and behavioural disorders due to use of alcohol	G40	Epilepsy	6660	36.96	N30	Cystitis	431	73.91	A41	Other septicaemia	48	94.12
None	F10_G62_J18_J15	53.16	F10	Mental and behavioural disorders due to use of alcohol	G62	Other polyneuropathies	3807	38.56	J18	Pneumonia, organism unspecified	589	72.89	J15	Bacterial pneumonia, not elsewhere classified	50	85.44
None	F10_G62_J18_J96	53.16	F10	Mental and behavioural disorders due to use of alcohol	G62	Other polyneuropathies	3807	38.56	J18	Pneumonia, organism unspecified	589	72.89	J96	Respiratory failure, not elsewhere classified	109	88.48
None	F10_I61_G40_J18	55.25	F10	Mental and behavioural disorders due to use of alcohol	I61	Intracerebral haemorrhage	1916	42.22	G40	Epilepsy	239	56.47	J18	Pneumonia, organism unspecified	56	80.42
None	F10_I63_G40_J18	58.29	F10	Mental and behavioural disorders due to use of alcohol	I63	Cerebral infarction	4272	46.85	G40	Epilepsy	385	62.92	J18	Pneumonia, organism unspecified	58	88.81
None	F10_I63_G40_N30	58.29	F10	Mental and behavioural disorders due to use of alcohol	I63	Cerebral infarction	4272	46.85	G40	Epilepsy	385	62.92	N30	Cystitis	38	84.39
None	F10_I63_I69_A41	58.29	F10	Mental and behavioural disorders due to use of alcohol	I63	Cerebral infarction	4272	46.85	I69	Sequelae of cerebrovascular disease	1507	61.53	A41	Other septicaemia	121	84.21
None	F10_I63_I69_E86	58.29	F10	Mental and behavioural disorders due to use of alcohol	I63	Cerebral infarction	4272	46.85	I69	Sequelae of cerebrovascular disease	1507	61.53	E86	Volume depletion	139	83.54
None	F10_I63_I69_J15	58.29	F10	Mental and behavioural disorders due to use of alcohol	I63	Cerebral infarction	4272	46.85	I69	Sequelae of cerebrovascular disease	1507	61.53	J15	Bacterial pneumonia, not elsewhere classified	100	85.12
None	F10_I64_G40_A41	59.12	F10	Mental and behavioural disorders due to use of alcohol	I64	Stroke, not specified as haemorrhage or infarction	5918	43.57	G40	Epilepsy	552	59.58	A41	Other septicaemia	48	97.76
None	F10_I64_G40_D64	59.12	F10	Mental and behavioural disorders due to use of alcohol	I64	Stroke, not specified as haemorrhage or infarction	5918	43.57	G40	Epilepsy	552	59.58	D64	Other anaemias	37	87.12
None	F10_I64_G40_E86	59.12	F10	Mental and behavioural disorders due to use of alcohol	I64	Stroke, not specified as haemorrhage or infarction	5918	43.57	G40	Epilepsy	552	59.58	E86	Volume depletion	51	90.86
None	F10_I64_G40_E87	59.12	F10	Mental and behavioural disorders due to use of alcohol	I64	Stroke, not specified as haemorrhage or infarction	5918	43.57	G40	Epilepsy	552	59.58	E87	Other disorders of fluid, electrolyte and acid-base balance	30	82.06
None	F10_I64_G40_F03	59.12	F10	Mental and behavioural disorders due to use of alcohol	I64	Stroke, not specified as haemorrhage or infarction	5918	43.57	G40	Epilepsy	552	59.58	F03	Unspecified dementia	58	89.04
None	F10_I64_G40_J15	59.12	F10	Mental and behavioural disorders due to use of alcohol	I64	Stroke, not specified as haemorrhage or infarction	5918	43.57	G40	Epilepsy	552	59.58	J15	Bacterial pneumonia, not elsewhere classified	45	89.58
None	F10_I64_G40_J18	59.12	F10	Mental and behavioural disorders due to use of alcohol	I64	Stroke, not specified as haemorrhage or infarction	5918	43.57	G40	Epilepsy	552	59.58	J18	Pneumonia, organism unspecified	110	88.05
None	F10_I64_G40_N30	59.12	F10	Mental and behavioural disorders due to use of alcohol	I64	Stroke, not specified as haemorrhage or infarction	5918	43.57	G40	Epilepsy	552	59.58	N30	Cystitis	57	85.02
None	F10_I64_G40_N39	59.12	F10	Mental and behavioural disorders due to use of alcohol	I64	Stroke, not specified as haemorrhage or infarction	5918	43.57	G40	Epilepsy	552	59.58	N39	Other disorders of urinary system	53	91.06
None	F10_I64_I61_G40	59.12	F10	Mental and behavioural disorders due to use of alcohol	I64	Stroke, not specified as haemorrhage or infarction	5918	43.57	I61	Intracerebral haemorrhage	354	55.68	G40	Epilepsy	57	66.07
None	F10_I64_I61_I69	59.12	F10	Mental and behavioural disorders due to use of alcohol	I64	Stroke, not specified as haemorrhage or infarction	5918	43.57	I61	Intracerebral haemorrhage	354	55.68	I69	Sequelae of cerebrovascular disease	120	66.02
None	F10_I64_I69_A41	59.12	F10	Mental and behavioural disorders due to use of alcohol	I64	Stroke, not specified as haemorrhage or infarction	5918	43.57	I69	Sequelae of cerebrovascular disease	1783	60.08	A41	Other septicaemia	146	87.09
None	F10_I64_I69_E86	59.12	F10	Mental and behavioural disorders due to use of alcohol	I64	Stroke, not specified as haemorrhage or infarction	5918	43.57	I69	Sequelae of cerebrovascular disease	1783	60.08	E86	Volume depletion	193	85.68
None	F10_I64_I69_J15	59.12	F10	Mental and behavioural disorders due to use of alcohol	I64	Stroke, not specified as haemorrhage or infarction	5918	43.57	I69	Sequelae of cerebrovascular disease	1783	60.08	J15	Bacterial pneumonia, not elsewhere classified	122	91.75
None	F10_I64_J18_J15	59.12	F10	Mental and behavioural disorders due to use of alcohol	I64	Stroke, not specified as haemorrhage or infarction	5918	43.57	J18	Pneumonia, organism unspecified	1019	69.86	J15	Bacterial pneumonia, not elsewhere classified	125	82.9
None	F10_I64_J18_J96	59.12	F10	Mental and behavioural disorders due to use of alcohol	I64	Stroke, not specified as haemorrhage or infarction	5918	43.57	J18	Pneumonia, organism unspecified	1019	69.86	J96	Respiratory failure, not elsewhere classified	147	80.07
None	F10_I64_N30_A41	59.12	F10	Mental and behavioural disorders due to use of alcohol	I64	Stroke, not specified as haemorrhage or infarction	5918	43.57	N30	Cystitis	546	68.98	A41	Other septicaemia	67	86.3
None	F10_I64_N30_J15	59.12	F10	Mental and behavioural disorders due to use of alcohol	I64	Stroke, not specified as haemorrhage or infarction	5918	43.57	N30	Cystitis	546	68.98	J15	Bacterial pneumonia, not elsewhere classified	54	89.74
None	F10_J44_C34_C78	58.51	F10	Mental and behavioural disorders due to use of alcohol	J44	Other chronic obstructive pulmonary disease	9314	46.82	C34	Malignant neoplasm of bronchus and lung	346	72.17	C78	Secondary malignant neoplasm of respiratory and digestive organs	34	76.74
None	F10_J44_C34_C79	58.51	F10	Mental and behavioural disorders due to use of alcohol	J44	Other chronic obstructive pulmonary disease	9314	46.82	C34	Malignant neoplasm of bronchus and lung	346	72.17	C79	Secondary malignant neoplasm of other sites	38	78.54
None	F10_J44_C34_J15	58.51	F10	Mental and behavioural disorders due to use of alcohol	J44	Other chronic obstructive pulmonary disease	9314	46.82	C34	Malignant neoplasm of bronchus and lung	346	72.17	J15	Bacterial pneumonia, not elsewhere classified	22	80.01
None	F10_J44_C34_J96	58.51	F10	Mental and behavioural disorders due to use of alcohol	J44	Other chronic obstructive pulmonary disease	9314	46.82	C34	Malignant neoplasm of bronchus and lung	346	72.17	J96	Respiratory failure, not elsewhere classified	47	79.74
None	F10_J44_F32_A41	58.51	F10	Mental and behavioural disorders due to use of alcohol	J44	Other chronic obstructive pulmonary disease	9314	46.82	F32	Depressive episode	406	69.14	A41	Other septicaemia	32	92.44
None	F10_J44_F32_F33	58.51	F10	Mental and behavioural disorders due to use of alcohol	J44	Other chronic obstructive pulmonary disease	9314	46.82	F32	Depressive episode	406	69.14	F33	Recurrent depressive disorder	34	84.53
None	F10_J44_F32_J15	58.51	F10	Mental and behavioural disorders due to use of alcohol	J44	Other chronic obstructive pulmonary disease	9314	46.82	F32	Depressive episode	406	69.14	J15	Bacterial pneumonia, not elsewhere classified	53	85.24
None	F10_J44_F32_J96	58.51	F10	Mental and behavioural disorders due to use of alcohol	J44	Other chronic obstructive pulmonary disease	9314	46.82	F32	Depressive episode	406	69.14	J96	Respiratory failure, not elsewhere classified	55	89.33
None	F10_J44_J42_D64	58.51	F10	Mental and behavioural disorders due to use of alcohol	J44	Other chronic obstructive pulmonary disease	9314	46.82	J42	Unspecified chronic bronchitis	590	70.08	D64	Other anaemias	44	92.42
None	F10_J44_J42_F17	58.51	F10	Mental and behavioural disorders due to use of alcohol	J44	Other chronic obstructive pulmonary disease	9314	46.82	J42	Unspecified chronic bronchitis	590	70.08	F17	Mental and behavioural disorders due to use of tobacco	29	100.19
None	F10_J44_K92_A41	58.51	F10	Mental and behavioural disorders due to use of alcohol	J44	Other chronic obstructive pulmonary disease	9314	46.82	K92	Other diseases of digestive system	486	74.26	A41	Other septicaemia	48	93.11
None	F10_J44_K92_J96	58.51	F10	Mental and behavioural disorders due to use of alcohol	J44	Other chronic obstructive pulmonary disease	9314	46.82	K92	Other diseases of digestive system	486	74.26	J96	Respiratory failure, not elsewhere classified	74	98.42
None	F10_J44_K92_K72	58.51	F10	Mental and behavioural disorders due to use of alcohol	J44	Other chronic obstructive pulmonary disease	9314	46.82	K92	Other diseases of digestive system	486	74.26	K72	Hepatic failure, not elsewhere classified	23	87.96
None	F10_K20_J18_J96	50.62	F10	Mental and behavioural disorders due to use of alcohol	K20	Oesophagitis	3032	43.06	J18	Pneumonia, organism unspecified	446	76.19	J96	Respiratory failure, not elsewhere classified	67	93.46
None	F10_K25_J18_J15	53.74	F10	Mental and behavioural disorders due to use of alcohol	K25	Gastric ulcer	4847	41.44	J18	Pneumonia, organism unspecified	730	70.33	J15	Bacterial pneumonia, not elsewhere classified	82	85.97
None	F10_K25_J18_J96	53.74	F10	Mental and behavioural disorders due to use of alcohol	K25	Gastric ulcer	4847	41.44	J18	Pneumonia, organism unspecified	730	70.33	J96	Respiratory failure, not elsewhere classified	114	82.6
None	F10_K29_I50_D64	47.88	F10	Mental and behavioural disorders due to use of alcohol	K29	Gastritis and duodenitis	7255	41.12	I50	Heart failure	303	76.86	D64	Other anaemias	34	90.64
None	F10_K29_J18_J15	47.88	F10	Mental and behavioural disorders due to use of alcohol	K29	Gastritis and duodenitis	7255	41.12	J18	Pneumonia, organism unspecified	946	78.25	J15	Bacterial pneumonia, not elsewhere classified	98	91.39
None	F10_K29_J18_J96	47.88	F10	Mental and behavioural disorders due to use of alcohol	K29	Gastritis and duodenitis	7255	41.12	J18	Pneumonia, organism unspecified	946	78.25	J96	Respiratory failure, not elsewhere classified	118	98.55
None	F10_K29_N30_A41	47.88	F10	Mental and behavioural disorders due to use of alcohol	K29	Gastritis and duodenitis	7255	41.12	N30	Cystitis	433	77.65	A41	Other septicaemia	50	100.84
None	F10_K86_J18_J15	49.24	F10	Mental and behavioural disorders due to use of alcohol	K86	Other diseases of pancreas	3182	36.53	J18	Pneumonia, organism unspecified	475	73.18	J15	Bacterial pneumonia, not elsewhere classified	49	91.89
None	F10_K86_J18_J96	49.24	F10	Mental and behavioural disorders due to use of alcohol	K86	Other diseases of pancreas	3182	36.53	J18	Pneumonia, organism unspecified	475	73.18	J96	Respiratory failure, not elsewhere classified	78	82.69
None	F10_L02_F11_B18	42.45	F10	Mental and behavioural disorders due to use of alcohol	L02	Cutaneous abscess, furuncle and carbuncle	4181	51.3	F11	Mental and behavioural disorders due to use of opioids	137	77.04	B18	Chronic viral hepatitis	29	108.34
None	G45_G40_J18_J15	67.34	G45	Transient cerebral ischaemic attacks and related syndromes	G40	Epilepsy	4113	25.77	J18	Pneumonia, organism unspecified	634	58.34	J15	Bacterial pneumonia, not elsewhere classified	58	82.79
None	G45_G40_J18_J96	67.34	G45	Transient cerebral ischaemic attacks and related syndromes	G40	Epilepsy	4113	25.77	J18	Pneumonia, organism unspecified	634	58.34	J96	Respiratory failure, not elsewhere classified	53	72.15
None	G45_G40_N30_A41	67.34	G45	Transient cerebral ischaemic attacks and related syndromes	G40	Epilepsy	4113	25.77	N30	Cystitis	436	60	A41	Other septicaemia	51	77.23
None	G45_I61_I69_E86	71.33	G45	Transient cerebral ischaemic attacks and related syndromes	I61	Intracerebral haemorrhage	1792	36.64	I69	Sequelae of cerebrovascular disease	441	50.54	E86	Volume depletion	52	82.69
None	G45_I63_G40_E86	69.13	G45	Transient cerebral ischaemic attacks and related syndromes	I63	Cerebral infarction	10450	24.12	G40	Epilepsy	626	44.99	E86	Volume depletion	52	76.97
None	G45_I63_G40_N30	69.13	G45	Transient cerebral ischaemic attacks and related syndromes	I63	Cerebral infarction	10450	24.12	G40	Epilepsy	626	44.99	N30	Cystitis	76	72.17
None	G45_I63_G40_N39	69.13	G45	Transient cerebral ischaemic attacks and related syndromes	I63	Cerebral infarction	10450	24.12	G40	Epilepsy	626	44.99	N39	Other disorders of urinary system	65	75.99
None	G45_I63_I69_A41	69.13	G45	Transient cerebral ischaemic attacks and related syndromes	I63	Cerebral infarction	10450	24.12	I69	Sequelae of cerebrovascular disease	3246	43.88	A41	Other septicaemia	186	73.54
None	G45_I63_I69_E86	69.13	G45	Transient cerebral ischaemic attacks and related syndromes	I63	Cerebral infarction	10450	24.12	I69	Sequelae of cerebrovascular disease	3246	43.88	E86	Volume depletion	298	70.74
None	G45_I63_I69_J15	69.13	G45	Transient cerebral ischaemic attacks and related syndromes	I63	Cerebral infarction	10450	24.12	I69	Sequelae of cerebrovascular disease	3246	43.88	J15	Bacterial pneumonia, not elsewhere classified	159	70.79
None	G45_I65_I69_E86	65.66	G45	Transient cerebral ischaemic attacks and related syndromes	I65	Occlusion and stenosis of precerebral arteries, not resulting in cerebral infarction	6625	8.92	I69	Sequelae of cerebrovascular disease	1042	42.2	E86	Volume depletion	96	76.92
None	H36_I50_N18_A41	67.57	H36	Retinal disorders in diseases classified elsewhere	I50	Heart failure	2784	47.72	N18	Chronic renal failure	388	70.16	A41	Other septicaemia	67	86.76
None	H36_I63_I69_E86	64.18	H36	Retinal disorders in diseases classified elsewhere	I63	Cerebral infarction	1554	47.85	I69	Sequelae of cerebrovascular disease	575	61.75	E86	Volume depletion	67	82.67
None	H36_I70_J44_J96	64.15	H36	Retinal disorders in diseases classified elsewhere	I70	Atherosclerosis	2626	48.76	J44	Other chronic obstructive pulmonary disease	112	86.39	J96	Respiratory failure, not elsewhere classified	23	101.09
None	H81_I63_I69_E86	70.47	H81	Disorders of vestibular function	I63	Cerebral infarction	2463	41.75	I69	Sequelae of cerebrovascular disease	741	59.45	E86	Volume depletion	78	82.76
None	H81_I64_I69_A41	72.1	H81	Disorders of vestibular function	I64	Stroke, not specified as haemorrhage or infarction	3377	37.06	I69	Sequelae of cerebrovascular disease	891	58.28	A41	Other septicaemia	43	89.3
None	H81_I64_I69_E86	72.1	H81	Disorders of vestibular function	I64	Stroke, not specified as haemorrhage or infarction	3377	37.06	I69	Sequelae of cerebrovascular disease	891	58.28	E86	Volume depletion	104	83.99
None	H81_I64_I69_J15	72.1	H81	Disorders of vestibular function	I64	Stroke, not specified as haemorrhage or infarction	3377	37.06	I69	Sequelae of cerebrovascular disease	891	58.28	J15	Bacterial pneumonia, not elsewhere classified	60	90.1
None	H81_I64_J18_J15	72.1	H81	Disorders of vestibular function	I64	Stroke, not specified as haemorrhage or infarction	3377	37.06	J18	Pneumonia, organism unspecified	491	66.06	J15	Bacterial pneumonia, not elsewhere classified	45	88.32
None	H81_I64_J18_J96	72.1	H81	Disorders of vestibular function	I64	Stroke, not specified as haemorrhage or infarction	3377	37.06	J18	Pneumonia, organism unspecified	491	66.06	J96	Respiratory failure, not elsewhere classified	39	81.54
None	I10_D50_C18_C78	72.36	I10	Essential (primary) hypertension	D50	Iron deficiency anaemia	7467	38.38	C18	Malignant neoplasm of colon	426	45.16	C78	Secondary malignant neoplasm of respiratory and digestive organs	60	53.28
None	I10_D50_N18_A41	72.36	I10	Essential (primary) hypertension	D50	Iron deficiency anaemia	7467	38.38	N18	Chronic renal failure	495	57.82	A41	Other septicaemia	53	68.17
None	I10_E16_N18_A41	65.7	I10	Essential (primary) hypertension	E16	Other disorders of pancreatic internal secretion	5349	42.6	N18	Chronic renal failure	456	68.27	A41	Other septicaemia	70	88.07
None	I10_I11_N18_A41	68.89	I10	Essential (primary) hypertension	I11	Hypertensive heart disease	8940	31.51	N18	Chronic renal failure	570	58.11	A41	Other septicaemia	59	74.94
None	I10_I65_I69_A41	66.12	I10	Essential (primary) hypertension	I65	Occlusion and stenosis of precerebral arteries, not resulting in cerebral infarction	5583	28.34	I69	Sequelae of cerebrovascular disease	1138	51.38	A41	Other septicaemia	64	85.06
None	I10_I65_I69_E86	66.12	I10	Essential (primary) hypertension	I65	Occlusion and stenosis of precerebral arteries, not resulting in cerebral infarction	5583	28.34	I69	Sequelae of cerebrovascular disease	1138	51.38	E86	Volume depletion	103	76.65
None	I10_I73_N18_A41	67.48	I10	Essential (primary) hypertension	I73	Other peripheral vascular diseases	13595	44.34	N18	Chronic renal failure	774	71	A41	Other septicaemia	95	82.76
None	I10_I73_N18_K65	67.48	I10	Essential (primary) hypertension	I73	Other peripheral vascular diseases	13595	44.34	N18	Chronic renal failure	774	71	K65	Peritonitis	26	88.51
None	I10_N18_L98_A41	67.75	I10	Essential (primary) hypertension	N18	Chronic renal failure	16349	40.99	L98	Other disorders of skin and subcutaneous tissue, not elsewhere classified	539	72.85	A41	Other septicaemia	64	88.33
None	I10_N30_L98_A41	74.23	I10	Essential (primary) hypertension	N30	Cystitis	35071	35.54	L98	Other disorders of skin and subcutaneous tissue, not elsewhere classified	660	65.47	A41	Other septicaemia	48	91.23
None	I20_E10_D50_N18	63.71	I20	Angina pectoris	E10	Insulin-dependent diabetes mellitus	11530	45.17	D50	Iron deficiency anaemia	284	83.51	N18	Chronic renal failure	33	108.92
None	I20_E10_D64_A41	63.71	I20	Angina pectoris	E10	Insulin-dependent diabetes mellitus	11530	45.17	D64	Other anaemias	969	78.34	A41	Other septicaemia	79	100.75
None	I20_E10_D64_D63	63.71	I20	Angina pectoris	E10	Insulin-dependent diabetes mellitus	11530	45.17	D64	Other anaemias	969	78.34	D63	Anaemia in chronic diseases classified elsewhere	59	92.28
None	I20_E10_E14_A41	63.71	I20	Angina pectoris	E10	Insulin-dependent diabetes mellitus	11530	45.17	E14	Unspecified diabetes mellitus	1379	77.88	A41	Other septicaemia	112	107.45
None	I20_E10_E14_A49	63.71	I20	Angina pectoris	E10	Insulin-dependent diabetes mellitus	11530	45.17	E14	Unspecified diabetes mellitus	1379	77.88	A49	Bacterial infection of unspecified site	32	123.37
None	I20_E10_E14_D64	63.71	I20	Angina pectoris	E10	Insulin-dependent diabetes mellitus	11530	45.17	E14	Unspecified diabetes mellitus	1379	77.88	D64	Other anaemias	107	109.16
None	I20_E10_E14_E86	63.71	I20	Angina pectoris	E10	Insulin-dependent diabetes mellitus	11530	45.17	E14	Unspecified diabetes mellitus	1379	77.88	E86	Volume depletion	97	106.5
None	I20_E10_E14_E87	63.71	I20	Angina pectoris	E10	Insulin-dependent diabetes mellitus	11530	45.17	E14	Unspecified diabetes mellitus	1379	77.88	E87	Other disorders of fluid, electrolyte and acid-base balance	66	111.9
None	I20_E10_E14_F03	63.71	I20	Angina pectoris	E10	Insulin-dependent diabetes mellitus	11530	45.17	E14	Unspecified diabetes mellitus	1379	77.88	F03	Unspecified dementia	33	99.48
None	I20_E10_E14_I46	63.71	I20	Angina pectoris	E10	Insulin-dependent diabetes mellitus	11530	45.17	E14	Unspecified diabetes mellitus	1379	77.88	I46	Cardiac arrest	45	107.74
None	I20_E10_E14_J15	63.71	I20	Angina pectoris	E10	Insulin-dependent diabetes mellitus	11530	45.17	E14	Unspecified diabetes mellitus	1379	77.88	J15	Bacterial pneumonia, not elsewhere classified	72	108.16
None	I20_E10_E14_J96	63.71	I20	Angina pectoris	E10	Insulin-dependent diabetes mellitus	11530	45.17	E14	Unspecified diabetes mellitus	1379	77.88	J96	Respiratory failure, not elsewhere classified	86	101.31
None	I20_E10_E14_L89	63.71	I20	Angina pectoris	E10	Insulin-dependent diabetes mellitus	11530	45.17	E14	Unspecified diabetes mellitus	1379	77.88	L89	Decubitus ulcer	47	113.83
None	I20_E10_E14_N17	63.71	I20	Angina pectoris	E10	Insulin-dependent diabetes mellitus	11530	45.17	E14	Unspecified diabetes mellitus	1379	77.88	N17	Acute renal failure	43	97.57
None	I20_E10_E14_N18	63.71	I20	Angina pectoris	E10	Insulin-dependent diabetes mellitus	11530	45.17	E14	Unspecified diabetes mellitus	1379	77.88	N18	Chronic renal failure	116	107.36
None	I20_E10_E14_N19	63.71	I20	Angina pectoris	E10	Insulin-dependent diabetes mellitus	11530	45.17	E14	Unspecified diabetes mellitus	1379	77.88	N19	Unspecified renal failure	80	104.26
None	I20_E10_E14_N39	63.71	I20	Angina pectoris	E10	Insulin-dependent diabetes mellitus	11530	45.17	E14	Unspecified diabetes mellitus	1379	77.88	N39	Other disorders of urinary system	106	108.83
None	I20_E10_E16_A41	63.71	I20	Angina pectoris	E10	Insulin-dependent diabetes mellitus	11530	45.17	E16	Other disorders of pancreatic internal secretion	795	80.39	A41	Other septicaemia	61	107.27
None	I20_E10_E16_E86	63.71	I20	Angina pectoris	E10	Insulin-dependent diabetes mellitus	11530	45.17	E16	Other disorders of pancreatic internal secretion	795	80.39	E86	Volume depletion	85	104.95
None	I20_E10_E16_F03	63.71	I20	Angina pectoris	E10	Insulin-dependent diabetes mellitus	11530	45.17	E16	Other disorders of pancreatic internal secretion	795	80.39	F03	Unspecified dementia	34	98.86
None	I20_E10_E16_J15	63.71	I20	Angina pectoris	E10	Insulin-dependent diabetes mellitus	11530	45.17	E16	Other disorders of pancreatic internal secretion	795	80.39	J15	Bacterial pneumonia, not elsewhere classified	37	105.91
None	I20_E10_E16_N18	63.71	I20	Angina pectoris	E10	Insulin-dependent diabetes mellitus	11530	45.17	E16	Other disorders of pancreatic internal secretion	795	80.39	N18	Chronic renal failure	71	108.66
None	I20_E10_E16_N19	63.71	I20	Angina pectoris	E10	Insulin-dependent diabetes mellitus	11530	45.17	E16	Other disorders of pancreatic internal secretion	795	80.39	N19	Unspecified renal failure	43	106.8
None	I20_E10_H25_E16	63.71	I20	Angina pectoris	E10	Insulin-dependent diabetes mellitus	11530	45.17	H25	Senile cataract	1166	86.77	E16	Other disorders of pancreatic internal secretion	85	119.78
None	I20_E10_H25_H26	63.71	I20	Angina pectoris	E10	Insulin-dependent diabetes mellitus	11530	45.17	H25	Senile cataract	1166	86.77	H26	Other cataract	163	104.04
None	I20_E10_H35_E16	63.71	I20	Angina pectoris	E10	Insulin-dependent diabetes mellitus	11530	45.17	H35	Other retinal disorders	444	85.81	E16	Other disorders of pancreatic internal secretion	36	106.08
None	I20_E10_H36_A41	63.71	I20	Angina pectoris	E10	Insulin-dependent diabetes mellitus	11530	45.17	H36	Retinal disorders in diseases classified elsewhere	1084	84.27	A41	Other septicaemia	65	122.24
None	I20_E10_H36_D64	63.71	I20	Angina pectoris	E10	Insulin-dependent diabetes mellitus	11530	45.17	H36	Retinal disorders in diseases classified elsewhere	1084	84.27	D64	Other anaemias	78	120.64
None	I20_E10_H36_E78	63.71	I20	Angina pectoris	E10	Insulin-dependent diabetes mellitus	11530	45.17	H36	Retinal disorders in diseases classified elsewhere	1084	84.27	E78	Disorders of lipoprotein metabolism and other lipidaemias	126	119.15
None	I20_E10_H36_E86	63.71	I20	Angina pectoris	E10	Insulin-dependent diabetes mellitus	11530	45.17	H36	Retinal disorders in diseases classified elsewhere	1084	84.27	E86	Volume depletion	54	127.91
None	I20_E10_H36_E87	63.71	I20	Angina pectoris	E10	Insulin-dependent diabetes mellitus	11530	45.17	H36	Retinal disorders in diseases classified elsewhere	1084	84.27	E87	Other disorders of fluid, electrolyte and acid-base balance	39	120.65
None	I20_E10_H36_H26	63.71	I20	Angina pectoris	E10	Insulin-dependent diabetes mellitus	11530	45.17	H36	Retinal disorders in diseases classified elsewhere	1084	84.27	H26	Other cataract	87	110.18
None	I20_E10_H36_H43	63.71	I20	Angina pectoris	E10	Insulin-dependent diabetes mellitus	11530	45.17	H36	Retinal disorders in diseases classified elsewhere	1084	84.27	H43	Disorders of vitreous body	64	102.41
None	I20_E10_H36_I50	63.71	I20	Angina pectoris	E10	Insulin-dependent diabetes mellitus	11530	45.17	H36	Retinal disorders in diseases classified elsewhere	1084	84.27	I50	Heart failure	107	120.55
None	I20_E10_H36_I63	63.71	I20	Angina pectoris	E10	Insulin-dependent diabetes mellitus	11530	45.17	H36	Retinal disorders in diseases classified elsewhere	1084	84.27	I63	Cerebral infarction	51	120.55
None	I20_E10_H36_I69	63.71	I20	Angina pectoris	E10	Insulin-dependent diabetes mellitus	11530	45.17	H36	Retinal disorders in diseases classified elsewhere	1084	84.27	I69	Sequelae of cerebrovascular disease	70	121.52
None	I20_E10_H36_I70	63.71	I20	Angina pectoris	E10	Insulin-dependent diabetes mellitus	11530	45.17	H36	Retinal disorders in diseases classified elsewhere	1084	84.27	I70	Atherosclerosis	92	122.94
None	I20_E10_H36_I73	63.71	I20	Angina pectoris	E10	Insulin-dependent diabetes mellitus	11530	45.17	H36	Retinal disorders in diseases classified elsewhere	1084	84.27	I73	Other peripheral vascular diseases	75	125.11
None	I20_E10_H36_J18	63.71	I20	Angina pectoris	E10	Insulin-dependent diabetes mellitus	11530	45.17	H36	Retinal disorders in diseases classified elsewhere	1084	84.27	J18	Pneumonia, organism unspecified	102	117.78
None	I20_E10_H36_L97	63.71	I20	Angina pectoris	E10	Insulin-dependent diabetes mellitus	11530	45.17	H36	Retinal disorders in diseases classified elsewhere	1084	84.27	L97	Ulcer of lower limb, not elsewhere classified	59	125.69
None	I20_E10_H36_L98	63.71	I20	Angina pectoris	E10	Insulin-dependent diabetes mellitus	11530	45.17	H36	Retinal disorders in diseases classified elsewhere	1084	84.27	L98	Other disorders of skin and subcutaneous tissue, not elsewhere classified	41	122.41
None	I20_E10_H36_N18	63.71	I20	Angina pectoris	E10	Insulin-dependent diabetes mellitus	11530	45.17	H36	Retinal disorders in diseases classified elsewhere	1084	84.27	N18	Chronic renal failure	87	123.4
None	I20_E10_H36_N19	63.71	I20	Angina pectoris	E10	Insulin-dependent diabetes mellitus	11530	45.17	H36	Retinal disorders in diseases classified elsewhere	1084	84.27	N19	Unspecified renal failure	46	116.75
None	I20_E10_H36_N30	63.71	I20	Angina pectoris	E10	Insulin-dependent diabetes mellitus	11530	45.17	H36	Retinal disorders in diseases classified elsewhere	1084	84.27	N30	Cystitis	79	122.42
None	I20_E10_H36_N39	63.71	I20	Angina pectoris	E10	Insulin-dependent diabetes mellitus	11530	45.17	H36	Retinal disorders in diseases classified elsewhere	1084	84.27	N39	Other disorders of urinary system	65	122.99
None	I20_E10_I69_A41	63.71	I20	Angina pectoris	E10	Insulin-dependent diabetes mellitus	11530	45.17	I69	Sequelae of cerebrovascular disease	830	77.56	A41	Other septicaemia	68	106.01
None	I20_E10_I69_E86	63.71	I20	Angina pectoris	E10	Insulin-dependent diabetes mellitus	11530	45.17	I69	Sequelae of cerebrovascular disease	830	77.56	E86	Volume depletion	100	102.5
None	I20_E10_I69_J15	63.71	I20	Angina pectoris	E10	Insulin-dependent diabetes mellitus	11530	45.17	I69	Sequelae of cerebrovascular disease	830	77.56	J15	Bacterial pneumonia, not elsewhere classified	45	103.11
None	I20_E10_I73_D64	63.71	I20	Angina pectoris	E10	Insulin-dependent diabetes mellitus	11530	45.17	I73	Other peripheral vascular diseases	799	83.7	D64	Other anaemias	77	110.99
None	I20_E10_I73_L98	63.71	I20	Angina pectoris	E10	Insulin-dependent diabetes mellitus	11530	45.17	I73	Other peripheral vascular diseases	799	83.7	L98	Other disorders of skin and subcutaneous tissue, not elsewhere classified	46	103.13
None	I20_E10_I73_N18	63.71	I20	Angina pectoris	E10	Insulin-dependent diabetes mellitus	11530	45.17	I73	Other peripheral vascular diseases	799	83.7	N18	Chronic renal failure	84	104.59
None	I20_E10_J18_A49	63.71	I20	Angina pectoris	E10	Insulin-dependent diabetes mellitus	11530	45.17	J18	Pneumonia, organism unspecified	1607	75.64	A49	Bacterial infection of unspecified site	25	103.82
None	I20_E10_J18_I46	63.71	I20	Angina pectoris	E10	Insulin-dependent diabetes mellitus	11530	45.17	J18	Pneumonia, organism unspecified	1607	75.64	I46	Cardiac arrest	56	98.14
None	I20_E10_J18_J15	63.71	I20	Angina pectoris	E10	Insulin-dependent diabetes mellitus	11530	45.17	J18	Pneumonia, organism unspecified	1607	75.64	J15	Bacterial pneumonia, not elsewhere classified	160	95.09
None	I20_E10_J18_J96	63.71	I20	Angina pectoris	E10	Insulin-dependent diabetes mellitus	11530	45.17	J18	Pneumonia, organism unspecified	1607	75.64	J96	Respiratory failure, not elsewhere classified	189	91.54
None	I20_E10_K59_A41	63.71	I20	Angina pectoris	E10	Insulin-dependent diabetes mellitus	11530	45.17	K59	Other functional intestinal disorders	691	81.75	A41	Other septicaemia	59	107.16
None	I20_E10_L97_A41	63.71	I20	Angina pectoris	E10	Insulin-dependent diabetes mellitus	11530	45.17	L97	Ulcer of lower limb, not elsewhere classified	562	84.51	A41	Other septicaemia	61	104.43
None	I20_E10_L97_E86	63.71	I20	Angina pectoris	E10	Insulin-dependent diabetes mellitus	11530	45.17	L97	Ulcer of lower limb, not elsewhere classified	562	84.51	E86	Volume depletion	51	110.67
None	I20_E10_L98_A41	63.71	I20	Angina pectoris	E10	Insulin-dependent diabetes mellitus	11530	45.17	L98	Other disorders of skin and subcutaneous tissue, not elsewhere classified	350	86.07	A41	Other septicaemia	38	103.56
None	I20_E10_N18_A41	63.71	I20	Angina pectoris	E10	Insulin-dependent diabetes mellitus	11530	45.17	N18	Chronic renal failure	839	82.12	A41	Other septicaemia	114	100.61
None	I20_E10_N18_A49	63.71	I20	Angina pectoris	E10	Insulin-dependent diabetes mellitus	11530	45.17	N18	Chronic renal failure	839	82.12	A49	Bacterial infection of unspecified site	22	103.52
None	I20_E10_N18_I46	63.71	I20	Angina pectoris	E10	Insulin-dependent diabetes mellitus	11530	45.17	N18	Chronic renal failure	839	82.12	I46	Cardiac arrest	38	94.61
None	I20_E10_N18_K65	63.71	I20	Angina pectoris	E10	Insulin-dependent diabetes mellitus	11530	45.17	N18	Chronic renal failure	839	82.12	K65	Peritonitis	22	108.45
None	I20_E10_N18_L98	63.71	I20	Angina pectoris	E10	Insulin-dependent diabetes mellitus	11530	45.17	N18	Chronic renal failure	839	82.12	L98	Other disorders of skin and subcutaneous tissue, not elsewhere classified	31	105.48
None	I20_E10_N19_L98	63.71	I20	Angina pectoris	E10	Insulin-dependent diabetes mellitus	11530	45.17	N19	Unspecified renal failure	528	78	L98	Other disorders of skin and subcutaneous tissue, not elsewhere classified	29	104.95
None	I20_E10_N30_A41	63.71	I20	Angina pectoris	E10	Insulin-dependent diabetes mellitus	11530	45.17	N30	Cystitis	1000	80.15	A41	Other septicaemia	104	99.47
None	I20_E10_N30_J15	63.71	I20	Angina pectoris	E10	Insulin-dependent diabetes mellitus	11530	45.17	N30	Cystitis	1000	80.15	J15	Bacterial pneumonia, not elsewhere classified	58	98.17
None	I20_E10_N30_L98	63.71	I20	Angina pectoris	E10	Insulin-dependent diabetes mellitus	11530	45.17	N30	Cystitis	1000	80.15	L98	Other disorders of skin and subcutaneous tissue, not elsewhere classified	29	113.37
None	I20_E14_N18_A41	63.75	I20	Angina pectoris	E14	Unspecified diabetes mellitus	6056	50.14	N18	Chronic renal failure	425	82.6	A41	Other septicaemia	61	99.92
None	I20_E14_N18_L98	63.75	I20	Angina pectoris	E14	Unspecified diabetes mellitus	6056	50.14	N18	Chronic renal failure	425	82.6	L98	Other disorders of skin and subcutaneous tissue, not elsewhere classified	31	111.68
None	I20_E66_E14_A41	58.66	I20	Angina pectoris	E66	Obesity	11154	37.48	E14	Unspecified diabetes mellitus	682	77.67	A41	Other septicaemia	60	103.29
None	I20_E66_E14_D64	58.66	I20	Angina pectoris	E66	Obesity	11154	37.48	E14	Unspecified diabetes mellitus	682	77.67	D64	Other anaemias	48	105.07
None	I20_E66_E14_J96	58.66	I20	Angina pectoris	E66	Obesity	11154	37.48	E14	Unspecified diabetes mellitus	682	77.67	J96	Respiratory failure, not elsewhere classified	47	96.81
None	I20_E66_E14_N18	58.66	I20	Angina pectoris	E66	Obesity	11154	37.48	E14	Unspecified diabetes mellitus	682	77.67	N18	Chronic renal failure	49	99.34
None	I20_E66_E14_N39	58.66	I20	Angina pectoris	E66	Obesity	11154	37.48	E14	Unspecified diabetes mellitus	682	77.67	N39	Other disorders of urinary system	56	103.76
None	I20_E66_I69_E86	58.66	I20	Angina pectoris	E66	Obesity	11154	37.48	I69	Sequelae of cerebrovascular disease	547	77.73	E86	Volume depletion	55	105.06
None	I20_E66_N18_A41	58.66	I20	Angina pectoris	E66	Obesity	11154	37.48	N18	Chronic renal failure	430	85.42	A41	Other septicaemia	62	104.09
None	I20_E78_I71_J96	62.4	I20	Angina pectoris	E78	Disorders of lipoprotein metabolism and other lipidaemias	62973	22.72	I71	Aortic aneurysm and dissection	1293	71.45	J96	Respiratory failure, not elsewhere classified	73	93.4
None	I20_E78_I71_K43	62.4	I20	Angina pectoris	E78	Disorders of lipoprotein metabolism and other lipidaemias	62973	22.72	I71	Aortic aneurysm and dissection	1293	71.45	K43	Ventral hernia	63	96.66
None	I20_E78_I71_N18	62.4	I20	Angina pectoris	E78	Disorders of lipoprotein metabolism and other lipidaemias	62973	22.72	I71	Aortic aneurysm and dissection	1293	71.45	N18	Chronic renal failure	79	94.73
None	I20_E78_I71_N19	62.4	I20	Angina pectoris	E78	Disorders of lipoprotein metabolism and other lipidaemias	62973	22.72	I71	Aortic aneurysm and dissection	1293	71.45	N19	Unspecified renal failure	55	93.04
None	I20_G45_G40_J18	67.1	I20	Angina pectoris	G45	Transient cerebral ischaemic attacks and related syndromes	8568	49.35	G40	Epilepsy	383	74.36	J18	Pneumonia, organism unspecified	55	100.72
None	I20_G45_G40_N30	67.1	I20	Angina pectoris	G45	Transient cerebral ischaemic attacks and related syndromes	8568	49.35	G40	Epilepsy	383	74.36	N30	Cystitis	42	106.5
None	I20_G45_I63_G40	67.1	I20	Angina pectoris	G45	Transient cerebral ischaemic attacks and related syndromes	8568	49.35	I63	Cerebral infarction	1133	70.74	G40	Epilepsy	74	90.46
None	I20_G45_I63_I69	67.1	I20	Angina pectoris	G45	Transient cerebral ischaemic attacks and related syndromes	8568	49.35	I63	Cerebral infarction	1133	70.74	I69	Sequelae of cerebrovascular disease	355	87.67
None	I20_G45_I63_N39	67.1	I20	Angina pectoris	G45	Transient cerebral ischaemic attacks and related syndromes	8568	49.35	I63	Cerebral infarction	1133	70.74	N39	Other disorders of urinary system	81	98.25
None	I20_G45_I65_I69	67.1	I20	Angina pectoris	G45	Transient cerebral ischaemic attacks and related syndromes	8568	49.35	I65	Occlusion and stenosis of precerebral arteries, not resulting in cerebral infarction	884	56.49	I69	Sequelae of cerebrovascular disease	150	86.05
None	I20_G45_I65_I73	67.1	I20	Angina pectoris	G45	Transient cerebral ischaemic attacks and related syndromes	8568	49.35	I65	Occlusion and stenosis of precerebral arteries, not resulting in cerebral infarction	884	56.49	I73	Other peripheral vascular diseases	73	96.14
None	I20_G45_I69_A41	67.1	I20	Angina pectoris	G45	Transient cerebral ischaemic attacks and related syndromes	8568	49.35	I69	Sequelae of cerebrovascular disease	1571	74.32	A41	Other septicaemia	80	107.53
None	I20_G45_I69_E86	67.1	I20	Angina pectoris	G45	Transient cerebral ischaemic attacks and related syndromes	8568	49.35	I69	Sequelae of cerebrovascular disease	1571	74.32	E86	Volume depletion	169	106.7
None	I20_G45_I69_J15	67.1	I20	Angina pectoris	G45	Transient cerebral ischaemic attacks and related syndromes	8568	49.35	I69	Sequelae of cerebrovascular disease	1571	74.32	J15	Bacterial pneumonia, not elsewhere classified	76	103.21
None	I20_H36_N18_A41	61.67	I20	Angina pectoris	H36	Retinal disorders in diseases classified elsewhere	3400	56.21	N18	Chronic renal failure	238	96.7	A41	Other septicaemia	42	114.12
None	I20_H81_I64_I69	67.33	I20	Angina pectoris	H81	Disorders of vestibular function	4234	46.03	I64	Stroke, not specified as haemorrhage or infarction	348	79.44	I69	Sequelae of cerebrovascular disease	90	96.45
None	I20_H81_I64_J18	67.33	I20	Angina pectoris	H81	Disorders of vestibular function	4234	46.03	I64	Stroke, not specified as haemorrhage or infarction	348	79.44	J18	Pneumonia, organism unspecified	52	106.53
None	I20_H81_I64_N30	67.33	I20	Angina pectoris	H81	Disorders of vestibular function	4234	46.03	I64	Stroke, not specified as haemorrhage or infarction	348	79.44	N30	Cystitis	41	108.67
None	I20_H81_I69_E86	67.33	I20	Angina pectoris	H81	Disorders of vestibular function	4234	46.03	I69	Sequelae of cerebrovascular disease	403	77.13	E86	Volume depletion	41	106.74
None	I20_I11_N18_A41	68.04	I20	Angina pectoris	I11	Hypertensive heart disease	4994	43.98	N18	Chronic renal failure	307	68.65	A41	Other septicaemia	30	84.48
None	I20_I25_A09_A04	66.35	I20	Angina pectoris	I25	Chronic ischaemic heart disease	107505	15.96	A09	Diarrhoea and gastroenteritis of presumed infectious origin	2495	64.45	A04	Other bacterial intestinal infections	87	75.12
None	I20_I25_A09_F03	66.35	I20	Angina pectoris	I25	Chronic ischaemic heart disease	107505	15.96	A09	Diarrhoea and gastroenteritis of presumed infectious origin	2495	64.45	F03	Unspecified dementia	117	93.56
None	I20_I25_A09_K59	66.35	I20	Angina pectoris	I25	Chronic ischaemic heart disease	107505	15.96	A09	Diarrhoea and gastroenteritis of presumed infectious origin	2495	64.45	K59	Other functional intestinal disorders	215	88.27
None	I20_I25_A09_N39	66.35	I20	Angina pectoris	I25	Chronic ischaemic heart disease	107505	15.96	A09	Diarrhoea and gastroenteritis of presumed infectious origin	2495	64.45	N39	Other disorders of urinary system	245	91.48
None	I20_I25_A46_A41	66.35	I20	Angina pectoris	I25	Chronic ischaemic heart disease	107505	15.96	A46	Erysipelas	2125	65.29	A41	Other septicaemia	170	87.18
None	I20_I25_A46_E86	66.35	I20	Angina pectoris	I25	Chronic ischaemic heart disease	107505	15.96	A46	Erysipelas	2125	65.29	E86	Volume depletion	175	94.4
None	I20_I25_A46_F03	66.35	I20	Angina pectoris	I25	Chronic ischaemic heart disease	107505	15.96	A46	Erysipelas	2125	65.29	F03	Unspecified dementia	62	91.34
None	I20_I25_A46_J96	66.35	I20	Angina pectoris	I25	Chronic ischaemic heart disease	107505	15.96	A46	Erysipelas	2125	65.29	J96	Respiratory failure, not elsewhere classified	120	97.73
None	I20_I25_A46_L97	66.35	I20	Angina pectoris	I25	Chronic ischaemic heart disease	107505	15.96	A46	Erysipelas	2125	65.29	L97	Ulcer of lower limb, not elsewhere classified	167	83.18
None	I20_I25_A46_L98	66.35	I20	Angina pectoris	I25	Chronic ischaemic heart disease	107505	15.96	A46	Erysipelas	2125	65.29	L98	Other disorders of skin and subcutaneous tissue, not elsewhere classified	115	83.62
None	I20_I25_A46_N18	66.35	I20	Angina pectoris	I25	Chronic ischaemic heart disease	107505	15.96	A46	Erysipelas	2125	65.29	N18	Chronic renal failure	119	91.04
None	I20_I25_D50_A41	66.35	I20	Angina pectoris	I25	Chronic ischaemic heart disease	107505	15.96	D50	Iron deficiency anaemia	2179	60.91	A41	Other septicaemia	141	85.98
None	I20_I25_D50_C18	66.35	I20	Angina pectoris	I25	Chronic ischaemic heart disease	107505	15.96	D50	Iron deficiency anaemia	2179	60.91	C18	Malignant neoplasm of colon	119	67.38
None	I20_I25_D50_D63	66.35	I20	Angina pectoris	I25	Chronic ischaemic heart disease	107505	15.96	D50	Iron deficiency anaemia	2179	60.91	D63	Anaemia in chronic diseases classified elsewhere	93	80.11
None	I20_I25_D50_E86	66.35	I20	Angina pectoris	I25	Chronic ischaemic heart disease	107505	15.96	D50	Iron deficiency anaemia	2179	60.91	E86	Volume depletion	202	89.13
None	I20_I25_D50_N18	66.35	I20	Angina pectoris	I25	Chronic ischaemic heart disease	107505	15.96	D50	Iron deficiency anaemia	2179	60.91	N18	Chronic renal failure	161	85.4
None	I20_I25_D50_N19	66.35	I20	Angina pectoris	I25	Chronic ischaemic heart disease	107505	15.96	D50	Iron deficiency anaemia	2179	60.91	N19	Unspecified renal failure	85	85.73
None	I20_I25_E14_A41	66.35	I20	Angina pectoris	I25	Chronic ischaemic heart disease	107505	15.96	E14	Unspecified diabetes mellitus	3011	61.71	A41	Other septicaemia	229	87.5
None	I20_I25_E14_A49	66.35	I20	Angina pectoris	I25	Chronic ischaemic heart disease	107505	15.96	E14	Unspecified diabetes mellitus	3011	61.71	A49	Bacterial infection of unspecified site	75	94.39
None	I20_I25_E14_D64	66.35	I20	Angina pectoris	I25	Chronic ischaemic heart disease	107505	15.96	E14	Unspecified diabetes mellitus	3011	61.71	D64	Other anaemias	266	92.15
None	I20_I25_E14_E86	66.35	I20	Angina pectoris	I25	Chronic ischaemic heart disease	107505	15.96	E14	Unspecified diabetes mellitus	3011	61.71	E86	Volume depletion	197	90.95
None	I20_I25_E14_E87	66.35	I20	Angina pectoris	I25	Chronic ischaemic heart disease	107505	15.96	E14	Unspecified diabetes mellitus	3011	61.71	E87	Other disorders of fluid, electrolyte and acid-base balance	137	90.44
None	I20_I25_E14_F03	66.35	I20	Angina pectoris	I25	Chronic ischaemic heart disease	107505	15.96	E14	Unspecified diabetes mellitus	3011	61.71	F03	Unspecified dementia	84	97.88
None	I20_I25_E14_I46	66.35	I20	Angina pectoris	I25	Chronic ischaemic heart disease	107505	15.96	E14	Unspecified diabetes mellitus	3011	61.71	I46	Cardiac arrest	83	90.92
None	I20_I25_E14_J96	66.35	I20	Angina pectoris	I25	Chronic ischaemic heart disease	107505	15.96	E14	Unspecified diabetes mellitus	3011	61.71	J96	Respiratory failure, not elsewhere classified	181	87.79
None	I20_I25_E14_L89	66.35	I20	Angina pectoris	I25	Chronic ischaemic heart disease	107505	15.96	E14	Unspecified diabetes mellitus	3011	61.71	L89	Decubitus ulcer	75	90.56
None	I20_I25_E14_N18	66.35	I20	Angina pectoris	I25	Chronic ischaemic heart disease	107505	15.96	E14	Unspecified diabetes mellitus	3011	61.71	N18	Chronic renal failure	229	92.1
None	I20_I25_E14_N19	66.35	I20	Angina pectoris	I25	Chronic ischaemic heart disease	107505	15.96	E14	Unspecified diabetes mellitus	3011	61.71	N19	Unspecified renal failure	151	90.71
None	I20_I25_E14_N39	66.35	I20	Angina pectoris	I25	Chronic ischaemic heart disease	107505	15.96	E14	Unspecified diabetes mellitus	3011	61.71	N39	Other disorders of urinary system	228	94.37
None	I20_I25_E16_E86	66.35	I20	Angina pectoris	I25	Chronic ischaemic heart disease	107505	15.96	E16	Other disorders of pancreatic internal secretion	1278	67.46	E86	Volume depletion	133	88.9
None	I20_I25_E16_N18	66.35	I20	Angina pectoris	I25	Chronic ischaemic heart disease	107505	15.96	E16	Other disorders of pancreatic internal secretion	1278	67.46	N18	Chronic renal failure	110	94.5
None	I20_I25_F32_A41	66.35	I20	Angina pectoris	I25	Chronic ischaemic heart disease	107505	15.96	F32	Depressive episode	2726	59.26	A41	Other septicaemia	174	83.99
None	I20_I25_F32_F33	66.35	I20	Angina pectoris	I25	Chronic ischaemic heart disease	107505	15.96	F32	Depressive episode	2726	59.26	F33	Recurrent depressive disorder	167	80.39
None	I20_I25_F32_J15	66.35	I20	Angina pectoris	I25	Chronic ischaemic heart disease	107505	15.96	F32	Depressive episode	2726	59.26	J15	Bacterial pneumonia, not elsewhere classified	186	85.46
None	I20_I25_F32_J22	66.35	I20	Angina pectoris	I25	Chronic ischaemic heart disease	107505	15.96	F32	Depressive episode	2726	59.26	J22	Unspecified acute lower respiratory infection	56	88.01
None	I20_I25_F32_J96	66.35	I20	Angina pectoris	I25	Chronic ischaemic heart disease	107505	15.96	F32	Depressive episode	2726	59.26	J96	Respiratory failure, not elsewhere classified	164	86.27
None	I20_I25_I11_N18	66.35	I20	Angina pectoris	I25	Chronic ischaemic heart disease	107505	15.96	I11	Hypertensive heart disease	2477	55.34	N18	Chronic renal failure	158	78.79
None	I20_I25_I69_A04	66.35	I20	Angina pectoris	I25	Chronic ischaemic heart disease	107505	15.96	I69	Sequelae of cerebrovascular disease	6533	59.19	A04	Other bacterial intestinal infections	75	84.8
None	I20_I25_I69_A41	66.35	I20	Angina pectoris	I25	Chronic ischaemic heart disease	107505	15.96	I69	Sequelae of cerebrovascular disease	6533	59.19	A41	Other septicaemia	411	90.1
None	I20_I25_I69_A49	66.35	I20	Angina pectoris	I25	Chronic ischaemic heart disease	107505	15.96	I69	Sequelae of cerebrovascular disease	6533	59.19	A49	Bacterial infection of unspecified site	111	87.02
None	I20_I25_I69_E86	66.35	I20	Angina pectoris	I25	Chronic ischaemic heart disease	107505	15.96	I69	Sequelae of cerebrovascular disease	6533	59.19	E86	Volume depletion	671	87.04
None	I20_I25_I69_J15	66.35	I20	Angina pectoris	I25	Chronic ischaemic heart disease	107505	15.96	I69	Sequelae of cerebrovascular disease	6533	59.19	J15	Bacterial pneumonia, not elsewhere classified	386	86.73
None	I20_I25_I69_J22	66.35	I20	Angina pectoris	I25	Chronic ischaemic heart disease	107505	15.96	I69	Sequelae of cerebrovascular disease	6533	59.19	J22	Unspecified acute lower respiratory infection	74	93.41
None	I20_I25_I69_J81	66.35	I20	Angina pectoris	I25	Chronic ischaemic heart disease	107505	15.96	I69	Sequelae of cerebrovascular disease	6533	59.19	J81	Pulmonary oedema	136	92.88
None	I20_I25_I69_L89	66.35	I20	Angina pectoris	I25	Chronic ischaemic heart disease	107505	15.96	I69	Sequelae of cerebrovascular disease	6533	59.19	L89	Decubitus ulcer	87	82.95
None	I20_I25_I71_I46	66.35	I20	Angina pectoris	I25	Chronic ischaemic heart disease	107505	15.96	I71	Aortic aneurysm and dissection	2515	66.59	I46	Cardiac arrest	60	95.15
None	I20_I25_I71_J96	66.35	I20	Angina pectoris	I25	Chronic ischaemic heart disease	107505	15.96	I71	Aortic aneurysm and dissection	2515	66.59	J96	Respiratory failure, not elsewhere classified	160	89.21
None	I20_I25_I71_K43	66.35	I20	Angina pectoris	I25	Chronic ischaemic heart disease	107505	15.96	I71	Aortic aneurysm and dissection	2515	66.59	K43	Ventral hernia	100	91.72
None	I20_I25_I71_N18	66.35	I20	Angina pectoris	I25	Chronic ischaemic heart disease	107505	15.96	I71	Aortic aneurysm and dissection	2515	66.59	N18	Chronic renal failure	181	93.51
None	I20_I25_I71_N19	66.35	I20	Angina pectoris	I25	Chronic ischaemic heart disease	107505	15.96	I71	Aortic aneurysm and dissection	2515	66.59	N19	Unspecified renal failure	128	95.26
None	I20_I25_I73_L98	66.35	I20	Angina pectoris	I25	Chronic ischaemic heart disease	107505	15.96	I73	Other peripheral vascular diseases	5899	63.16	L98	Other disorders of skin and subcutaneous tissue, not elsewhere classified	202	90.81
None	I20_I25_I73_N17	66.35	I20	Angina pectoris	I25	Chronic ischaemic heart disease	107505	15.96	I73	Other peripheral vascular diseases	5899	63.16	N17	Acute renal failure	135	92.42
None	I20_I25_I73_N18	66.35	I20	Angina pectoris	I25	Chronic ischaemic heart disease	107505	15.96	I73	Other peripheral vascular diseases	5899	63.16	N18	Chronic renal failure	395	95.12
None	I20_I25_J18_A04	66.35	I20	Angina pectoris	I25	Chronic ischaemic heart disease	107505	15.96	J18	Pneumonia, organism unspecified	14220	59.11	A04	Other bacterial intestinal infections	146	84.46
None	I20_I25_J18_A49	66.35	I20	Angina pectoris	I25	Chronic ischaemic heart disease	107505	15.96	J18	Pneumonia, organism unspecified	14220	59.11	A49	Bacterial infection of unspecified site	237	84.9
None	I20_I25_J18_J15	66.35	I20	Angina pectoris	I25	Chronic ischaemic heart disease	107505	15.96	J18	Pneumonia, organism unspecified	14220	59.11	J15	Bacterial pneumonia, not elsewhere classified	1223	81.46
None	I20_I25_J18_J69	66.35	I20	Angina pectoris	I25	Chronic ischaemic heart disease	107505	15.96	J18	Pneumonia, organism unspecified	14220	59.11	J69	Pneumonitis due to solids and liquids	83	74.82
None	I20_I25_J18_J96	66.35	I20	Angina pectoris	I25	Chronic ischaemic heart disease	107505	15.96	J18	Pneumonia, organism unspecified	14220	59.11	J96	Respiratory failure, not elsewhere classified	1410	78.29
None	I20_I25_J18_L89	66.35	I20	Angina pectoris	I25	Chronic ischaemic heart disease	107505	15.96	J18	Pneumonia, organism unspecified	14220	59.11	L89	Decubitus ulcer	152	82.01
None	I20_I25_K57_K43	66.35	I20	Angina pectoris	I25	Chronic ischaemic heart disease	107505	15.96	K57	Diverticular disease of intestine	3937	66.62	K43	Ventral hernia	94	96.18
None	I20_I25_K62_C18	66.35	I20	Angina pectoris	I25	Chronic ischaemic heart disease	107505	15.96	K62	Other diseases of anus and rectum	3665	63.21	C18	Malignant neoplasm of colon	200	72.68
None	I20_I25_K62_D64	66.35	I20	Angina pectoris	I25	Chronic ischaemic heart disease	107505	15.96	K62	Other diseases of anus and rectum	3665	63.21	D64	Other anaemias	376	84.31
None	I20_I25_K62_F03	66.35	I20	Angina pectoris	I25	Chronic ischaemic heart disease	107505	15.96	K62	Other diseases of anus and rectum	3665	63.21	F03	Unspecified dementia	126	93.03
None	I20_I25_K62_F17	66.35	I20	Angina pectoris	I25	Chronic ischaemic heart disease	107505	15.96	K62	Other diseases of anus and rectum	3665	63.21	F17	Mental and behavioural disorders due to use of tobacco	54	90.34
None	I20_I25_K62_K43	66.35	I20	Angina pectoris	I25	Chronic ischaemic heart disease	107505	15.96	K62	Other diseases of anus and rectum	3665	63.21	K43	Ventral hernia	67	95.5
None	I20_I25_K62_K56	66.35	I20	Angina pectoris	I25	Chronic ischaemic heart disease	107505	15.96	K62	Other diseases of anus and rectum	3665	63.21	K56	Paralytic ileus and intestinal obstruction without hernia	82	86.36
None	I20_I25_K92_A41	66.35	I20	Angina pectoris	I25	Chronic ischaemic heart disease	107505	15.96	K92	Other diseases of digestive system	3441	61.63	A41	Other septicaemia	218	83
None	I20_I25_K92_I46	66.35	I20	Angina pectoris	I25	Chronic ischaemic heart disease	107505	15.96	K92	Other diseases of digestive system	3441	61.63	I46	Cardiac arrest	71	97.06
None	I20_I25_K92_J96	66.35	I20	Angina pectoris	I25	Chronic ischaemic heart disease	107505	15.96	K92	Other diseases of digestive system	3441	61.63	J96	Respiratory failure, not elsewhere classified	202	89.21
None	I20_I25_L97_A41	66.35	I20	Angina pectoris	I25	Chronic ischaemic heart disease	107505	15.96	L97	Ulcer of lower limb, not elsewhere classified	1841	65.59	A41	Other septicaemia	181	89.7
None	I20_I25_L97_I46	66.35	I20	Angina pectoris	I25	Chronic ischaemic heart disease	107505	15.96	L97	Ulcer of lower limb, not elsewhere classified	1841	65.59	I46	Cardiac arrest	61	91.36
None	I20_I25_L97_J15	66.35	I20	Angina pectoris	I25	Chronic ischaemic heart disease	107505	15.96	L97	Ulcer of lower limb, not elsewhere classified	1841	65.59	J15	Bacterial pneumonia, not elsewhere classified	98	95.2
None	I20_I25_L97_J96	66.35	I20	Angina pectoris	I25	Chronic ischaemic heart disease	107505	15.96	L97	Ulcer of lower limb, not elsewhere classified	1841	65.59	J96	Respiratory failure, not elsewhere classified	100	98.34
None	I20_I25_M10_A41	66.35	I20	Angina pectoris	I25	Chronic ischaemic heart disease	107505	15.96	M10	Gout	2326	64.57	A41	Other septicaemia	189	94.66
None	I20_I25_M10_L98	66.35	I20	Angina pectoris	I25	Chronic ischaemic heart disease	107505	15.96	M10	Gout	2326	64.57	L98	Other disorders of skin and subcutaneous tissue, not elsewhere classified	64	90.54
None	I20_I25_M10_N18	66.35	I20	Angina pectoris	I25	Chronic ischaemic heart disease	107505	15.96	M10	Gout	2326	64.57	N18	Chronic renal failure	286	92.79
None	I20_I25_M10_N19	66.35	I20	Angina pectoris	I25	Chronic ischaemic heart disease	107505	15.96	M10	Gout	2326	64.57	N19	Unspecified renal failure	171	93.13
None	I20_I25_M10_N39	66.35	I20	Angina pectoris	I25	Chronic ischaemic heart disease	107505	15.96	M10	Gout	2326	64.57	N39	Other disorders of urinary system	179	90.61
None	I20_I25_M80_A41	66.35	I20	Angina pectoris	I25	Chronic ischaemic heart disease	107505	15.96	M80	Osteoporosis with pathological fracture	1850	65.28	A41	Other septicaemia	103	87.05
None	I20_I25_M80_E86	66.35	I20	Angina pectoris	I25	Chronic ischaemic heart disease	107505	15.96	M80	Osteoporosis with pathological fracture	1850	65.28	E86	Volume depletion	252	84.22
None	I20_I25_M80_J15	66.35	I20	Angina pectoris	I25	Chronic ischaemic heart disease	107505	15.96	M80	Osteoporosis with pathological fracture	1850	65.28	J15	Bacterial pneumonia, not elsewhere classified	109	86.85
None	I20_I25_M80_J96	66.35	I20	Angina pectoris	I25	Chronic ischaemic heart disease	107505	15.96	M80	Osteoporosis with pathological fracture	1850	65.28	J96	Respiratory failure, not elsewhere classified	127	88.36
None	I20_I25_N18_A04	66.35	I20	Angina pectoris	I25	Chronic ischaemic heart disease	107505	15.96	N18	Chronic renal failure	4320	63.52	A04	Other bacterial intestinal infections	52	84.79
None	I20_I25_N18_A41	66.35	I20	Angina pectoris	I25	Chronic ischaemic heart disease	107505	15.96	N18	Chronic renal failure	4320	63.52	A41	Other septicaemia	473	81.29
None	I20_I25_N18_A49	66.35	I20	Angina pectoris	I25	Chronic ischaemic heart disease	107505	15.96	N18	Chronic renal failure	4320	63.52	A49	Bacterial infection of unspecified site	92	85.67
None	I20_I25_N18_I46	66.35	I20	Angina pectoris	I25	Chronic ischaemic heart disease	107505	15.96	N18	Chronic renal failure	4320	63.52	I46	Cardiac arrest	136	82.95
None	I20_I25_N18_K65	66.35	I20	Angina pectoris	I25	Chronic ischaemic heart disease	107505	15.96	N18	Chronic renal failure	4320	63.52	K65	Peritonitis	119	88.39
None	I20_I25_N18_L98	66.35	I20	Angina pectoris	I25	Chronic ischaemic heart disease	107505	15.96	N18	Chronic renal failure	4320	63.52	L98	Other disorders of skin and subcutaneous tissue, not elsewhere classified	124	90.84
None	I20_I25_N18_N25	66.35	I20	Angina pectoris	I25	Chronic ischaemic heart disease	107505	15.96	N18	Chronic renal failure	4320	63.52	N25	Disorders resulting from impaired renal tubular function	74	86.09
None	I20_I25_N19_I46	66.35	I20	Angina pectoris	I25	Chronic ischaemic heart disease	107505	15.96	N19	Unspecified renal failure	2800	60.54	I46	Cardiac arrest	93	81.01
None	I20_I25_N19_K65	66.35	I20	Angina pectoris	I25	Chronic ischaemic heart disease	107505	15.96	N19	Unspecified renal failure	2800	60.54	K65	Peritonitis	102	82.72
None	I20_I25_N19_L98	66.35	I20	Angina pectoris	I25	Chronic ischaemic heart disease	107505	15.96	N19	Unspecified renal failure	2800	60.54	L98	Other disorders of skin and subcutaneous tissue, not elsewhere classified	86	88.13
None	I20_I25_N19_N25	66.35	I20	Angina pectoris	I25	Chronic ischaemic heart disease	107505	15.96	N19	Unspecified renal failure	2800	60.54	N25	Disorders resulting from impaired renal tubular function	36	81.28
None	I20_I25_N30_A41	66.35	I20	Angina pectoris	I25	Chronic ischaemic heart disease	107505	15.96	N30	Cystitis	7724	63.01	A41	Other septicaemia	702	82.63
None	I20_I25_N30_A49	66.35	I20	Angina pectoris	I25	Chronic ischaemic heart disease	107505	15.96	N30	Cystitis	7724	63.01	A49	Bacterial infection of unspecified site	134	87.04
None	I20_I25_N30_J15	66.35	I20	Angina pectoris	I25	Chronic ischaemic heart disease	107505	15.96	N30	Cystitis	7724	63.01	J15	Bacterial pneumonia, not elsewhere classified	452	88.64
None	I20_I25_N30_J22	66.35	I20	Angina pectoris	I25	Chronic ischaemic heart disease	107505	15.96	N30	Cystitis	7724	63.01	J22	Unspecified acute lower respiratory infection	99	87.84
None	I20_I25_N30_L89	66.35	I20	Angina pectoris	I25	Chronic ischaemic heart disease	107505	15.96	N30	Cystitis	7724	63.01	L89	Decubitus ulcer	132	84.92
None	I20_I25_N30_L98	66.35	I20	Angina pectoris	I25	Chronic ischaemic heart disease	107505	15.96	N30	Cystitis	7724	63.01	L98	Other disorders of skin and subcutaneous tissue, not elsewhere classified	131	92.15
None	I20_I48_D50_A41	70.73	I20	Angina pectoris	I48	Atrial fibrillation and flutter	32962	37.89	D50	Iron deficiency anaemia	810	73.96	A41	Other septicaemia	58	96.82
None	I20_I48_D50_C18	70.73	I20	Angina pectoris	I48	Atrial fibrillation and flutter	32962	37.89	D50	Iron deficiency anaemia	810	73.96	C18	Malignant neoplasm of colon	42	79.97
None	I20_I48_D50_E86	70.73	I20	Angina pectoris	I48	Atrial fibrillation and flutter	32962	37.89	D50	Iron deficiency anaemia	810	73.96	E86	Volume depletion	85	92.66
None	I20_I48_D50_N18	70.73	I20	Angina pectoris	I48	Atrial fibrillation and flutter	32962	37.89	D50	Iron deficiency anaemia	810	73.96	N18	Chronic renal failure	58	95.96
None	I20_I48_E14_A41	70.73	I20	Angina pectoris	I48	Atrial fibrillation and flutter	32962	37.89	E14	Unspecified diabetes mellitus	824	75.73	A41	Other septicaemia	66	99.17
None	I20_I48_E14_D64	70.73	I20	Angina pectoris	I48	Atrial fibrillation and flutter	32962	37.89	E14	Unspecified diabetes mellitus	824	75.73	D64	Other anaemias	72	100.43
None	I20_I48_E14_E86	70.73	I20	Angina pectoris	I48	Atrial fibrillation and flutter	32962	37.89	E14	Unspecified diabetes mellitus	824	75.73	E86	Volume depletion	57	96.84
None	I20_I48_E14_J15	70.73	I20	Angina pectoris	I48	Atrial fibrillation and flutter	32962	37.89	E14	Unspecified diabetes mellitus	824	75.73	J15	Bacterial pneumonia, not elsewhere classified	44	100.99
None	I20_I48_E14_J96	70.73	I20	Angina pectoris	I48	Atrial fibrillation and flutter	32962	37.89	E14	Unspecified diabetes mellitus	824	75.73	J96	Respiratory failure, not elsewhere classified	61	96.31
None	I20_I48_E14_N18	70.73	I20	Angina pectoris	I48	Atrial fibrillation and flutter	32962	37.89	E14	Unspecified diabetes mellitus	824	75.73	N18	Chronic renal failure	68	105.59
None	I20_I48_E14_N19	70.73	I20	Angina pectoris	I48	Atrial fibrillation and flutter	32962	37.89	E14	Unspecified diabetes mellitus	824	75.73	N19	Unspecified renal failure	52	101.7
None	I20_I48_E14_N39	70.73	I20	Angina pectoris	I48	Atrial fibrillation and flutter	32962	37.89	E14	Unspecified diabetes mellitus	824	75.73	N39	Other disorders of urinary system	73	101.01
None	I20_I48_F32_A41	70.73	I20	Angina pectoris	I48	Atrial fibrillation and flutter	32962	37.89	F32	Depressive episode	929	71.47	A41	Other septicaemia	69	91.25
None	I20_I48_F32_F33	70.73	I20	Angina pectoris	I48	Atrial fibrillation and flutter	32962	37.89	F32	Depressive episode	929	71.47	F33	Recurrent depressive disorder	59	86.83
None	I20_I48_F32_J15	70.73	I20	Angina pectoris	I48	Atrial fibrillation and flutter	32962	37.89	F32	Depressive episode	929	71.47	J15	Bacterial pneumonia, not elsewhere classified	63	92.72
None	I20_I48_F32_J96	70.73	I20	Angina pectoris	I48	Atrial fibrillation and flutter	32962	37.89	F32	Depressive episode	929	71.47	J96	Respiratory failure, not elsewhere classified	59	88.29
None	I20_I48_I11_A41	70.73	I20	Angina pectoris	I48	Atrial fibrillation and flutter	32962	37.89	I11	Hypertensive heart disease	893	67.62	A41	Other septicaemia	61	82.02
None	I20_I48_I11_N18	70.73	I20	Angina pectoris	I48	Atrial fibrillation and flutter	32962	37.89	I11	Hypertensive heart disease	893	67.62	N18	Chronic renal failure	58	89.28
None	I20_I48_I49_D68	70.73	I20	Angina pectoris	I48	Atrial fibrillation and flutter	32962	37.89	I49	Other cardiac arrhythmias	3338	61.8	D68	Other coagulation defects	46	92.63
None	I20_I48_I49_I95	70.73	I20	Angina pectoris	I48	Atrial fibrillation and flutter	32962	37.89	I49	Other cardiac arrhythmias	3338	61.8	I95	Hypotension	109	90.46
None	I20_I48_I61_I69	70.73	I20	Angina pectoris	I48	Atrial fibrillation and flutter	32962	37.89	I61	Intracerebral haemorrhage	444	73.5	I69	Sequelae of cerebrovascular disease	106	89.31
None	I20_I48_I69_A41	70.73	I20	Angina pectoris	I48	Atrial fibrillation and flutter	32962	37.89	I69	Sequelae of cerebrovascular disease	2385	69.89	A41	Other septicaemia	134	92.06
None	I20_I48_I69_E86	70.73	I20	Angina pectoris	I48	Atrial fibrillation and flutter	32962	37.89	I69	Sequelae of cerebrovascular disease	2385	69.89	E86	Volume depletion	287	90.02
None	I20_I48_I69_J15	70.73	I20	Angina pectoris	I48	Atrial fibrillation and flutter	32962	37.89	I69	Sequelae of cerebrovascular disease	2385	69.89	J15	Bacterial pneumonia, not elsewhere classified	124	90.91
None	I20_I48_I69_J81	70.73	I20	Angina pectoris	I48	Atrial fibrillation and flutter	32962	37.89	I69	Sequelae of cerebrovascular disease	2385	69.89	J81	Pulmonary oedema	48	97.63
None	I20_I48_L97_A41	70.73	I20	Angina pectoris	I48	Atrial fibrillation and flutter	32962	37.89	L97	Ulcer of lower limb, not elsewhere classified	697	76.68	A41	Other septicaemia	60	94.98
None	I20_I48_L97_E86	70.73	I20	Angina pectoris	I48	Atrial fibrillation and flutter	32962	37.89	L97	Ulcer of lower limb, not elsewhere classified	697	76.68	E86	Volume depletion	59	100.26
None	I20_I48_M10_A41	70.73	I20	Angina pectoris	I48	Atrial fibrillation and flutter	32962	37.89	M10	Gout	934	77.04	A41	Other septicaemia	88	101.64
None	I20_I48_M10_K92	70.73	I20	Angina pectoris	I48	Atrial fibrillation and flutter	32962	37.89	M10	Gout	934	77.04	K92	Other diseases of digestive system	46	107.29
None	I20_I48_M10_N18	70.73	I20	Angina pectoris	I48	Atrial fibrillation and flutter	32962	37.89	M10	Gout	934	77.04	N18	Chronic renal failure	118	98.92
None	I20_I48_M10_N19	70.73	I20	Angina pectoris	I48	Atrial fibrillation and flutter	32962	37.89	M10	Gout	934	77.04	N19	Unspecified renal failure	71	105.17
None	I20_I48_M10_N39	70.73	I20	Angina pectoris	I48	Atrial fibrillation and flutter	32962	37.89	M10	Gout	934	77.04	N39	Other disorders of urinary system	79	103.42
None	I20_I48_N18_A41	70.73	I20	Angina pectoris	I48	Atrial fibrillation and flutter	32962	37.89	N18	Chronic renal failure	1616	72.51	A41	Other septicaemia	172	85.71
None	I20_I48_N18_A49	70.73	I20	Angina pectoris	I48	Atrial fibrillation and flutter	32962	37.89	N18	Chronic renal failure	1616	72.51	A49	Bacterial infection of unspecified site	33	84.25
None	I20_I48_N18_I46	70.73	I20	Angina pectoris	I48	Atrial fibrillation and flutter	32962	37.89	N18	Chronic renal failure	1616	72.51	I46	Cardiac arrest	49	86.94
None	I20_I48_N18_K65	70.73	I20	Angina pectoris	I48	Atrial fibrillation and flutter	32962	37.89	N18	Chronic renal failure	1616	72.51	K65	Peritonitis	26	91.85
None	I20_I48_N18_L98	70.73	I20	Angina pectoris	I48	Atrial fibrillation and flutter	32962	37.89	N18	Chronic renal failure	1616	72.51	L98	Other disorders of skin and subcutaneous tissue, not elsewhere classified	50	94.56
None	I20_I50_D64_A41	70.35	I20	Angina pectoris	I50	Heart failure	42937	34.99	D64	Other anaemias	4023	66.62	A41	Other septicaemia	308	84.96
None	I20_I50_D64_D63	70.35	I20	Angina pectoris	I50	Heart failure	42937	34.99	D64	Other anaemias	4023	66.62	D63	Anaemia in chronic diseases classified elsewhere	198	80.16
None	I20_I50_D64_K55	70.35	I20	Angina pectoris	I50	Heart failure	42937	34.99	D64	Other anaemias	4023	66.62	K55	Vascular disorders of intestine	55	84.31
None	I20_I50_E16_A41	70.35	I20	Angina pectoris	I50	Heart failure	42937	34.99	E16	Other disorders of pancreatic internal secretion	698	72.06	A41	Other septicaemia	71	95.46
None	I20_I50_E16_E86	70.35	I20	Angina pectoris	I50	Heart failure	42937	34.99	E16	Other disorders of pancreatic internal secretion	698	72.06	E86	Volume depletion	80	93.22
None	I20_I50_E16_N18	70.35	I20	Angina pectoris	I50	Heart failure	42937	34.99	E16	Other disorders of pancreatic internal secretion	698	72.06	N18	Chronic renal failure	71	92.26
None	I20_I50_E16_N19	70.35	I20	Angina pectoris	I50	Heart failure	42937	34.99	E16	Other disorders of pancreatic internal secretion	698	72.06	N19	Unspecified renal failure	46	92.91
None	I20_I50_K52_A41	70.35	I20	Angina pectoris	I50	Heart failure	42937	34.99	K52	Other noninfective gastroenteritis and colitis	925	73.45	A41	Other septicaemia	71	99.9
None	I20_I50_K92_A41	70.35	I20	Angina pectoris	I50	Heart failure	42937	34.99	K92	Other diseases of digestive system	1619	69.05	A41	Other septicaemia	127	83.91
None	I20_I50_K92_J96	70.35	I20	Angina pectoris	I50	Heart failure	42937	34.99	K92	Other diseases of digestive system	1619	69.05	J96	Respiratory failure, not elsewhere classified	126	86.39
None	I20_I50_L97_A41	70.35	I20	Angina pectoris	I50	Heart failure	42937	34.99	L97	Ulcer of lower limb, not elsewhere classified	1015	71.49	A41	Other septicaemia	100	88.85
None	I20_I50_L97_E86	70.35	I20	Angina pectoris	I50	Heart failure	42937	34.99	L97	Ulcer of lower limb, not elsewhere classified	1015	71.49	E86	Volume depletion	109	93.01
None	I20_I50_L97_J15	70.35	I20	Angina pectoris	I50	Heart failure	42937	34.99	L97	Ulcer of lower limb, not elsewhere classified	1015	71.49	J15	Bacterial pneumonia, not elsewhere classified	55	98.33
None	I20_I50_L97_J96	70.35	I20	Angina pectoris	I50	Heart failure	42937	34.99	L97	Ulcer of lower limb, not elsewhere classified	1015	71.49	J96	Respiratory failure, not elsewhere classified	56	97.56
None	I20_I50_L98_A41	70.35	I20	Angina pectoris	I50	Heart failure	42937	34.99	L98	Other disorders of skin and subcutaneous tissue, not elsewhere classified	704	74.83	A41	Other septicaemia	57	91.39
None	I20_I50_M10_A41	70.35	I20	Angina pectoris	I50	Heart failure	42937	34.99	M10	Gout	1440	71.31	A41	Other septicaemia	117	99.3
None	I20_I50_M10_K92	70.35	I20	Angina pectoris	I50	Heart failure	42937	34.99	M10	Gout	1440	71.31	K92	Other diseases of digestive system	69	95.5
None	I20_I50_M10_L97	70.35	I20	Angina pectoris	I50	Heart failure	42937	34.99	M10	Gout	1440	71.31	L97	Ulcer of lower limb, not elsewhere classified	51	102.45
None	I20_I50_M10_L98	70.35	I20	Angina pectoris	I50	Heart failure	42937	34.99	M10	Gout	1440	71.31	L98	Other disorders of skin and subcutaneous tissue, not elsewhere classified	45	103.46
None	I20_I50_M10_N17	70.35	I20	Angina pectoris	I50	Heart failure	42937	34.99	M10	Gout	1440	71.31	N17	Acute renal failure	61	92.36
None	I20_I50_M10_N18	70.35	I20	Angina pectoris	I50	Heart failure	42937	34.99	M10	Gout	1440	71.31	N18	Chronic renal failure	216	94.9
None	I20_I50_M10_N19	70.35	I20	Angina pectoris	I50	Heart failure	42937	34.99	M10	Gout	1440	71.31	N19	Unspecified renal failure	148	97.91
None	I20_I50_M10_N39	70.35	I20	Angina pectoris	I50	Heart failure	42937	34.99	M10	Gout	1440	71.31	N39	Other disorders of urinary system	112	98.1
None	I20_I50_N18_A41	70.35	I20	Angina pectoris	I50	Heart failure	42937	34.99	N18	Chronic renal failure	2842	67.93	A41	Other septicaemia	291	83.66
None	I20_I50_N18_A49	70.35	I20	Angina pectoris	I50	Heart failure	42937	34.99	N18	Chronic renal failure	2842	67.93	A49	Bacterial infection of unspecified site	49	85.85
None	I20_I50_N18_I46	70.35	I20	Angina pectoris	I50	Heart failure	42937	34.99	N18	Chronic renal failure	2842	67.93	I46	Cardiac arrest	99	83.81
None	I20_I50_N18_K65	70.35	I20	Angina pectoris	I50	Heart failure	42937	34.99	N18	Chronic renal failure	2842	67.93	K65	Peritonitis	46	86.97
None	I20_I50_N18_L98	70.35	I20	Angina pectoris	I50	Heart failure	42937	34.99	N18	Chronic renal failure	2842	67.93	L98	Other disorders of skin and subcutaneous tissue, not elsewhere classified	67	89.19
None	I20_I50_N18_N25	70.35	I20	Angina pectoris	I50	Heart failure	42937	34.99	N18	Chronic renal failure	2842	67.93	N25	Disorders resulting from impaired renal tubular function	28	90.93
None	I20_I50_N19_I46	70.35	I20	Angina pectoris	I50	Heart failure	42937	34.99	N19	Unspecified renal failure	1885	66.52	I46	Cardiac arrest	72	83.11
None	I20_I50_N19_K65	70.35	I20	Angina pectoris	I50	Heart failure	42937	34.99	N19	Unspecified renal failure	1885	66.52	K65	Peritonitis	36	82.24
None	I20_I50_N19_L98	70.35	I20	Angina pectoris	I50	Heart failure	42937	34.99	N19	Unspecified renal failure	1885	66.52	L98	Other disorders of skin and subcutaneous tissue, not elsewhere classified	46	89.64
None	I20_I65_I69_E86	64.86	I20	Angina pectoris	I65	Occlusion and stenosis of precerebral arteries, not resulting in cerebral infarction	3190	48.22	I69	Sequelae of cerebrovascular disease	607	74.62	E86	Volume depletion	67	108.05
None	I20_I70_D64_A41	67.77	I20	Angina pectoris	I70	Atherosclerosis	15067	46.18	D64	Other anaemias	1210	84.56	A41	Other septicaemia	97	102.16
None	I20_I70_D64_D63	67.77	I20	Angina pectoris	I70	Atherosclerosis	15067	46.18	D64	Other anaemias	1210	84.56	D63	Anaemia in chronic diseases classified elsewhere	64	98.36
None	I20_I70_I11_N18	67.77	I20	Angina pectoris	I70	Atherosclerosis	15067	46.18	I11	Hypertensive heart disease	412	80.02	N18	Chronic renal failure	39	97.15
None	I20_I70_I69_A41	67.77	I20	Angina pectoris	I70	Atherosclerosis	15067	46.18	I69	Sequelae of cerebrovascular disease	1190	79.08	A41	Other septicaemia	89	106.21
None	I20_I70_I69_E86	67.77	I20	Angina pectoris	I70	Atherosclerosis	15067	46.18	I69	Sequelae of cerebrovascular disease	1190	79.08	E86	Volume depletion	126	99.35
None	I20_I70_I69_J15	67.77	I20	Angina pectoris	I70	Atherosclerosis	15067	46.18	I69	Sequelae of cerebrovascular disease	1190	79.08	J15	Bacterial pneumonia, not elsewhere classified	74	105.19
None	I20_I70_J18_I46	67.77	I20	Angina pectoris	I70	Atherosclerosis	15067	46.18	J18	Pneumonia, organism unspecified	2208	83.43	I46	Cardiac arrest	53	105.87
None	I20_I70_J18_J15	67.77	I20	Angina pectoris	I70	Atherosclerosis	15067	46.18	J18	Pneumonia, organism unspecified	2208	83.43	J15	Bacterial pneumonia, not elsewhere classified	222	103.03
None	I20_I70_J18_J96	67.77	I20	Angina pectoris	I70	Atherosclerosis	15067	46.18	J18	Pneumonia, organism unspecified	2208	83.43	J96	Respiratory failure, not elsewhere classified	229	98.76
None	I20_I70_J18_L89	67.77	I20	Angina pectoris	I70	Atherosclerosis	15067	46.18	J18	Pneumonia, organism unspecified	2208	83.43	L89	Decubitus ulcer	46	108.51
None	I20_I70_J44_A41	67.77	I20	Angina pectoris	I70	Atherosclerosis	15067	46.18	J44	Other chronic obstructive pulmonary disease	1371	82.7	A41	Other septicaemia	103	105.56
None	I20_I70_J44_C34	67.77	I20	Angina pectoris	I70	Atherosclerosis	15067	46.18	J44	Other chronic obstructive pulmonary disease	1371	82.7	C34	Malignant neoplasm of bronchus and lung	52	119.65
None	I20_I70_J44_D50	67.77	I20	Angina pectoris	I70	Atherosclerosis	15067	46.18	J44	Other chronic obstructive pulmonary disease	1371	82.7	D50	Iron deficiency anaemia	43	110.34
None	I20_I70_J44_F17	67.77	I20	Angina pectoris	I70	Atherosclerosis	15067	46.18	J44	Other chronic obstructive pulmonary disease	1371	82.7	F17	Mental and behavioural disorders due to use of tobacco	30	115.47
None	I20_I70_J44_F32	67.77	I20	Angina pectoris	I70	Atherosclerosis	15067	46.18	J44	Other chronic obstructive pulmonary disease	1371	82.7	F32	Depressive episode	49	108.19
None	I20_I70_J44_I46	67.77	I20	Angina pectoris	I70	Atherosclerosis	15067	46.18	J44	Other chronic obstructive pulmonary disease	1371	82.7	I46	Cardiac arrest	52	101.08
None	I20_I70_J44_I51	67.77	I20	Angina pectoris	I70	Atherosclerosis	15067	46.18	J44	Other chronic obstructive pulmonary disease	1371	82.7	I51	Complications and ill-defined descriptions of heart disease	27	107.38
None	I20_I70_J44_J81	67.77	I20	Angina pectoris	I70	Atherosclerosis	15067	46.18	J44	Other chronic obstructive pulmonary disease	1371	82.7	J81	Pulmonary oedema	41	100.04
None	I20_I70_J44_K56	67.77	I20	Angina pectoris	I70	Atherosclerosis	15067	46.18	J44	Other chronic obstructive pulmonary disease	1371	82.7	K56	Paralytic ileus and intestinal obstruction without hernia	28	104.19
None	I20_I70_J44_K92	67.77	I20	Angina pectoris	I70	Atherosclerosis	15067	46.18	J44	Other chronic obstructive pulmonary disease	1371	82.7	K92	Other diseases of digestive system	57	109.85
None	I20_I70_J44_N17	67.77	I20	Angina pectoris	I70	Atherosclerosis	15067	46.18	J44	Other chronic obstructive pulmonary disease	1371	82.7	N17	Acute renal failure	46	98.27
None	I20_I70_J44_N39	67.77	I20	Angina pectoris	I70	Atherosclerosis	15067	46.18	J44	Other chronic obstructive pulmonary disease	1371	82.7	N39	Other disorders of urinary system	91	107.02
None	I20_I70_L97_A41	67.77	I20	Angina pectoris	I70	Atherosclerosis	15067	46.18	L97	Ulcer of lower limb, not elsewhere classified	1070	66.9	A41	Other septicaemia	100	94.03
None	I20_I70_L98_A41	67.77	I20	Angina pectoris	I70	Atherosclerosis	15067	46.18	L98	Other disorders of skin and subcutaneous tissue, not elsewhere classified	630	70.67	A41	Other septicaemia	58	91.44
None	I20_I70_N18_A41	67.77	I20	Angina pectoris	I70	Atherosclerosis	15067	46.18	N18	Chronic renal failure	1031	80.79	A41	Other septicaemia	116	100.21
None	I20_I70_N18_K65	67.77	I20	Angina pectoris	I70	Atherosclerosis	15067	46.18	N18	Chronic renal failure	1031	80.79	K65	Peritonitis	35	102.08
None	I20_I70_N18_L98	67.77	I20	Angina pectoris	I70	Atherosclerosis	15067	46.18	N18	Chronic renal failure	1031	80.79	L98	Other disorders of skin and subcutaneous tissue, not elsewhere classified	38	100.31
None	I20_I70_N19_L98	67.77	I20	Angina pectoris	I70	Atherosclerosis	15067	46.18	N19	Unspecified renal failure	700	77.58	L98	Other disorders of skin and subcutaneous tissue, not elsewhere classified	31	95.2
None	I20_I73_N18_A41	65.59	I20	Angina pectoris	I73	Other peripheral vascular diseases	11060	52.83	N18	Chronic renal failure	642	84.53	A41	Other septicaemia	69	101.3
None	I20_K25_J18_J15	68.09	I20	Angina pectoris	K25	Gastric ulcer	8365	44.48	J18	Pneumonia, organism unspecified	1254	78.08	J15	Bacterial pneumonia, not elsewhere classified	120	98.68
None	I20_K25_J18_J96	68.09	I20	Angina pectoris	K25	Gastric ulcer	8365	44.48	J18	Pneumonia, organism unspecified	1254	78.08	J96	Respiratory failure, not elsewhere classified	136	91.57
None	I20_K25_N18_A41	68.09	I20	Angina pectoris	K25	Gastric ulcer	8365	44.48	N18	Chronic renal failure	389	77.05	A41	Other septicaemia	38	95.95
None	I20_K25_N30_A41	68.09	I20	Angina pectoris	K25	Gastric ulcer	8365	44.48	N30	Cystitis	763	76.97	A41	Other septicaemia	69	94.21
None	I20_K25_N30_J15	68.09	I20	Angina pectoris	K25	Gastric ulcer	8365	44.48	N30	Cystitis	763	76.97	J15	Bacterial pneumonia, not elsewhere classified	61	103.96
None	I20_K29_I50_A41	64.42	I20	Angina pectoris	K29	Gastritis and duodenitis	11246	41.78	I50	Heart failure	1434	77.25	A41	Other septicaemia	94	103.76
None	I20_K29_I50_I95	64.42	I20	Angina pectoris	K29	Gastritis and duodenitis	11246	41.78	I50	Heart failure	1434	77.25	I95	Hypotension	46	108.88
None	I20_K29_I50_J96	64.42	I20	Angina pectoris	K29	Gastritis and duodenitis	11246	41.78	I50	Heart failure	1434	77.25	J96	Respiratory failure, not elsewhere classified	109	96.57
None	I20_K29_I50_K92	64.42	I20	Angina pectoris	K29	Gastritis and duodenitis	11246	41.78	I50	Heart failure	1434	77.25	K92	Other diseases of digestive system	70	103.13
None	I20_K29_I50_L97	64.42	I20	Angina pectoris	K29	Gastritis and duodenitis	11246	41.78	I50	Heart failure	1434	77.25	L97	Ulcer of lower limb, not elsewhere classified	33	108.78
None	I20_K29_I50_N17	64.42	I20	Angina pectoris	K29	Gastritis and duodenitis	11246	41.78	I50	Heart failure	1434	77.25	N17	Acute renal failure	50	99.41
None	I20_K29_I50_N18	64.42	I20	Angina pectoris	K29	Gastritis and duodenitis	11246	41.78	I50	Heart failure	1434	77.25	N18	Chronic renal failure	100	98.98
None	I20_K29_I50_N19	64.42	I20	Angina pectoris	K29	Gastritis and duodenitis	11246	41.78	I50	Heart failure	1434	77.25	N19	Unspecified renal failure	73	101.02
None	I20_K29_I69_E86	64.42	I20	Angina pectoris	K29	Gastritis and duodenitis	11246	41.78	I69	Sequelae of cerebrovascular disease	657	83.99	E86	Volume depletion	77	107.9
None	I20_K29_J18_J15	64.42	I20	Angina pectoris	K29	Gastritis and duodenitis	11246	41.78	J18	Pneumonia, organism unspecified	1506	81.08	J15	Bacterial pneumonia, not elsewhere classified	146	105.85
None	I20_K29_J18_J96	64.42	I20	Angina pectoris	K29	Gastritis and duodenitis	11246	41.78	J18	Pneumonia, organism unspecified	1506	81.08	J96	Respiratory failure, not elsewhere classified	155	98.08
None	I20_K29_K59_A41	64.42	I20	Angina pectoris	K29	Gastritis and duodenitis	11246	41.78	K59	Other functional intestinal disorders	968	79.45	A41	Other septicaemia	52	105.48
None	I20_K29_K62_D64	64.42	I20	Angina pectoris	K29	Gastritis and duodenitis	11246	41.78	K62	Other diseases of anus and rectum	581	79.06	D64	Other anaemias	55	100.86
None	I20_K29_M81_E86	64.42	I20	Angina pectoris	K29	Gastritis and duodenitis	11246	41.78	M81	Osteoporosis without pathological fracture	566	88.29	E86	Volume depletion	52	112.94
None	I20_K29_N18_A41	64.42	I20	Angina pectoris	K29	Gastritis and duodenitis	11246	41.78	N18	Chronic renal failure	469	79.73	A41	Other septicaemia	45	97.34
None	I20_K29_N30_A41	64.42	I20	Angina pectoris	K29	Gastritis and duodenitis	11246	41.78	N30	Cystitis	929	82.42	A41	Other septicaemia	81	101.34
None	I20_K29_N30_J15	64.42	I20	Angina pectoris	K29	Gastritis and duodenitis	11246	41.78	N30	Cystitis	929	82.42	J15	Bacterial pneumonia, not elsewhere classified	60	107.71
None	I20_K30_K59_J15	61.7	I20	Angina pectoris	K30	Dyspepsia	12455	42.88	K59	Other functional intestinal disorders	1004	79.32	J15	Bacterial pneumonia, not elsewhere classified	57	109.9
None	I20_K30_K80_I10	61.7	I20	Angina pectoris	K30	Dyspepsia	12455	42.88	K80	Cholelithiasis	657	69.85	I10	Essential (primary) hypertension	96	102.15
None	I20_M10_N18_A41	68.01	I20	Angina pectoris	M10	Gout	4547	53.03	N18	Chronic renal failure	567	82.06	A41	Other septicaemia	64	98.48
None	I21_I25_A09_A04	67.88	I21	Acute myocardial infarction	I25	Chronic ischaemic heart disease	79491	11.43	A09	Diarrhoea and gastroenteritis of presumed infectious origin	1647	54.53	A04	Other bacterial intestinal infections	77	65.62
None	I21_I25_A09_F03	67.88	I21	Acute myocardial infarction	I25	Chronic ischaemic heart disease	79491	11.43	A09	Diarrhoea and gastroenteritis of presumed infectious origin	1647	54.53	F03	Unspecified dementia	55	80.97
None	I21_I25_A09_K59	67.88	I21	Acute myocardial infarction	I25	Chronic ischaemic heart disease	79491	11.43	A09	Diarrhoea and gastroenteritis of presumed infectious origin	1647	54.53	K59	Other functional intestinal disorders	129	72.47
None	I21_I25_A09_N39	67.88	I21	Acute myocardial infarction	I25	Chronic ischaemic heart disease	79491	11.43	A09	Diarrhoea and gastroenteritis of presumed infectious origin	1647	54.53	N39	Other disorders of urinary system	148	76.27
None	I21_I25_A46_A41	67.88	I21	Acute myocardial infarction	I25	Chronic ischaemic heart disease	79491	11.43	A46	Erysipelas	1349	56.73	A41	Other septicaemia	91	78.19
None	I21_I25_A46_E86	67.88	I21	Acute myocardial infarction	I25	Chronic ischaemic heart disease	79491	11.43	A46	Erysipelas	1349	56.73	E86	Volume depletion	110	82.2
None	I21_I25_A46_J15	67.88	I21	Acute myocardial infarction	I25	Chronic ischaemic heart disease	79491	11.43	A46	Erysipelas	1349	56.73	J15	Bacterial pneumonia, not elsewhere classified	62	86.97
None	I21_I25_A46_J96	67.88	I21	Acute myocardial infarction	I25	Chronic ischaemic heart disease	79491	11.43	A46	Erysipelas	1349	56.73	J96	Respiratory failure, not elsewhere classified	73	87.78
None	I21_I25_A46_L97	67.88	I21	Acute myocardial infarction	I25	Chronic ischaemic heart disease	79491	11.43	A46	Erysipelas	1349	56.73	L97	Ulcer of lower limb, not elsewhere classified	101	71.72
None	I21_I25_A46_L98	67.88	I21	Acute myocardial infarction	I25	Chronic ischaemic heart disease	79491	11.43	A46	Erysipelas	1349	56.73	L98	Other disorders of skin and subcutaneous tissue, not elsewhere classified	74	74
None	I21_I25_A46_N18	67.88	I21	Acute myocardial infarction	I25	Chronic ischaemic heart disease	79491	11.43	A46	Erysipelas	1349	56.73	N18	Chronic renal failure	64	79.33
None	I21_I25_A46_N19	67.88	I21	Acute myocardial infarction	I25	Chronic ischaemic heart disease	79491	11.43	A46	Erysipelas	1349	56.73	N19	Unspecified renal failure	47	82.06
None	I21_I25_D50_A41	67.88	I21	Acute myocardial infarction	I25	Chronic ischaemic heart disease	79491	11.43	D50	Iron deficiency anaemia	1468	47.36	A41	Other septicaemia	84	73.46
None	I21_I25_D50_C18	67.88	I21	Acute myocardial infarction	I25	Chronic ischaemic heart disease	79491	11.43	D50	Iron deficiency anaemia	1468	47.36	C18	Malignant neoplasm of colon	99	53.23
None	I21_I25_D50_D63	67.88	I21	Acute myocardial infarction	I25	Chronic ischaemic heart disease	79491	11.43	D50	Iron deficiency anaemia	1468	47.36	D63	Anaemia in chronic diseases classified elsewhere	73	64.4
None	I21_I25_D50_E86	67.88	I21	Acute myocardial infarction	I25	Chronic ischaemic heart disease	79491	11.43	D50	Iron deficiency anaemia	1468	47.36	E86	Volume depletion	142	67.88
None	I21_I25_D50_N18	67.88	I21	Acute myocardial infarction	I25	Chronic ischaemic heart disease	79491	11.43	D50	Iron deficiency anaemia	1468	47.36	N18	Chronic renal failure	111	66.87
None	I21_I25_D50_N19	67.88	I21	Acute myocardial infarction	I25	Chronic ischaemic heart disease	79491	11.43	D50	Iron deficiency anaemia	1468	47.36	N19	Unspecified renal failure	66	67.26
None	I21_I25_E14_A41	67.88	I21	Acute myocardial infarction	I25	Chronic ischaemic heart disease	79491	11.43	E14	Unspecified diabetes mellitus	1944	53.09	A41	Other septicaemia	169	76.3
None	I21_I25_E14_D64	67.88	I21	Acute myocardial infarction	I25	Chronic ischaemic heart disease	79491	11.43	E14	Unspecified diabetes mellitus	1944	53.09	D64	Other anaemias	160	78.3
None	I21_I25_E14_E86	67.88	I21	Acute myocardial infarction	I25	Chronic ischaemic heart disease	79491	11.43	E14	Unspecified diabetes mellitus	1944	53.09	E86	Volume depletion	142	76.14
None	I21_I25_E14_E87	67.88	I21	Acute myocardial infarction	I25	Chronic ischaemic heart disease	79491	11.43	E14	Unspecified diabetes mellitus	1944	53.09	E87	Other disorders of fluid, electrolyte and acid-base balance	74	80.76
None	I21_I25_E14_F03	67.88	I21	Acute myocardial infarction	I25	Chronic ischaemic heart disease	79491	11.43	E14	Unspecified diabetes mellitus	1944	53.09	F03	Unspecified dementia	59	78.1
None	I21_I25_E14_I46	67.88	I21	Acute myocardial infarction	I25	Chronic ischaemic heart disease	79491	11.43	E14	Unspecified diabetes mellitus	1944	53.09	I46	Cardiac arrest	55	76.77
None	I21_I25_E14_J15	67.88	I21	Acute myocardial infarction	I25	Chronic ischaemic heart disease	79491	11.43	E14	Unspecified diabetes mellitus	1944	53.09	J15	Bacterial pneumonia, not elsewhere classified	80	77.85
None	I21_I25_E14_J96	67.88	I21	Acute myocardial infarction	I25	Chronic ischaemic heart disease	79491	11.43	E14	Unspecified diabetes mellitus	1944	53.09	J96	Respiratory failure, not elsewhere classified	107	77.01
None	I21_I25_E14_L89	67.88	I21	Acute myocardial infarction	I25	Chronic ischaemic heart disease	79491	11.43	E14	Unspecified diabetes mellitus	1944	53.09	L89	Decubitus ulcer	60	80.8
None	I21_I25_E14_N17	67.88	I21	Acute myocardial infarction	I25	Chronic ischaemic heart disease	79491	11.43	E14	Unspecified diabetes mellitus	1944	53.09	N17	Acute renal failure	63	78.71
None	I21_I25_E14_N18	67.88	I21	Acute myocardial infarction	I25	Chronic ischaemic heart disease	79491	11.43	E14	Unspecified diabetes mellitus	1944	53.09	N18	Chronic renal failure	138	79.02
None	I21_I25_E14_N19	67.88	I21	Acute myocardial infarction	I25	Chronic ischaemic heart disease	79491	11.43	E14	Unspecified diabetes mellitus	1944	53.09	N19	Unspecified renal failure	106	80.21
None	I21_I25_E14_N39	67.88	I21	Acute myocardial infarction	I25	Chronic ischaemic heart disease	79491	11.43	E14	Unspecified diabetes mellitus	1944	53.09	N39	Other disorders of urinary system	135	82.67
None	I21_I25_E16_A41	67.88	I21	Acute myocardial infarction	I25	Chronic ischaemic heart disease	79491	11.43	E16	Other disorders of pancreatic internal secretion	905	55.26	A41	Other septicaemia	77	83.05
None	I21_I25_E16_E86	67.88	I21	Acute myocardial infarction	I25	Chronic ischaemic heart disease	79491	11.43	E16	Other disorders of pancreatic internal secretion	905	55.26	E86	Volume depletion	86	70.36
None	I21_I25_E16_N18	67.88	I21	Acute myocardial infarction	I25	Chronic ischaemic heart disease	79491	11.43	E16	Other disorders of pancreatic internal secretion	905	55.26	N18	Chronic renal failure	86	84.22
None	I21_I25_E16_N19	67.88	I21	Acute myocardial infarction	I25	Chronic ischaemic heart disease	79491	11.43	E16	Other disorders of pancreatic internal secretion	905	55.26	N19	Unspecified renal failure	51	78.48
None	I21_I25_F32_A41	67.88	I21	Acute myocardial infarction	I25	Chronic ischaemic heart disease	79491	11.43	F32	Depressive episode	1796	48.42	A41	Other septicaemia	117	66.88
None	I21_I25_F32_F33	67.88	I21	Acute myocardial infarction	I25	Chronic ischaemic heart disease	79491	11.43	F32	Depressive episode	1796	48.42	F33	Recurrent depressive disorder	98	67.75
None	I21_I25_F32_J15	67.88	I21	Acute myocardial infarction	I25	Chronic ischaemic heart disease	79491	11.43	F32	Depressive episode	1796	48.42	J15	Bacterial pneumonia, not elsewhere classified	114	68.32
None	I21_I25_F32_J96	67.88	I21	Acute myocardial infarction	I25	Chronic ischaemic heart disease	79491	11.43	F32	Depressive episode	1796	48.42	J96	Respiratory failure, not elsewhere classified	105	74.18
None	I21_I25_I11_A41	67.88	I21	Acute myocardial infarction	I25	Chronic ischaemic heart disease	79491	11.43	I11	Hypertensive heart disease	1573	46.21	A41	Other septicaemia	102	75.57
None	I21_I25_I11_N18	67.88	I21	Acute myocardial infarction	I25	Chronic ischaemic heart disease	79491	11.43	I11	Hypertensive heart disease	1573	46.21	N18	Chronic renal failure	120	63.86
None	I21_I25_I11_N19	67.88	I21	Acute myocardial infarction	I25	Chronic ischaemic heart disease	79491	11.43	I11	Hypertensive heart disease	1573	46.21	N19	Unspecified renal failure	76	69.42
None	I21_I25_I69_A04	67.88	I21	Acute myocardial infarction	I25	Chronic ischaemic heart disease	79491	11.43	I69	Sequelae of cerebrovascular disease	4615	46.3	A04	Other bacterial intestinal infections	50	70.87
None	I21_I25_I69_A41	67.88	I21	Acute myocardial infarction	I25	Chronic ischaemic heart disease	79491	11.43	I69	Sequelae of cerebrovascular disease	4615	46.3	A41	Other septicaemia	323	71.95
None	I21_I25_I69_A49	67.88	I21	Acute myocardial infarction	I25	Chronic ischaemic heart disease	79491	11.43	I69	Sequelae of cerebrovascular disease	4615	46.3	A49	Bacterial infection of unspecified site	69	69.4
None	I21_I25_I69_E86	67.88	I21	Acute myocardial infarction	I25	Chronic ischaemic heart disease	79491	11.43	I69	Sequelae of cerebrovascular disease	4615	46.3	E86	Volume depletion	525	71.71
None	I21_I25_I69_J15	67.88	I21	Acute myocardial infarction	I25	Chronic ischaemic heart disease	79491	11.43	I69	Sequelae of cerebrovascular disease	4615	46.3	J15	Bacterial pneumonia, not elsewhere classified	287	70.26
None	I21_I25_I69_J22	67.88	I21	Acute myocardial infarction	I25	Chronic ischaemic heart disease	79491	11.43	I69	Sequelae of cerebrovascular disease	4615	46.3	J22	Unspecified acute lower respiratory infection	61	77.19
None	I21_I25_I69_J81	67.88	I21	Acute myocardial infarction	I25	Chronic ischaemic heart disease	79491	11.43	I69	Sequelae of cerebrovascular disease	4615	46.3	J81	Pulmonary oedema	111	68.85
None	I21_I25_I69_L89	67.88	I21	Acute myocardial infarction	I25	Chronic ischaemic heart disease	79491	11.43	I69	Sequelae of cerebrovascular disease	4615	46.3	L89	Decubitus ulcer	78	71.02
None	I21_I25_I71_J96	67.88	I21	Acute myocardial infarction	I25	Chronic ischaemic heart disease	79491	11.43	I71	Aortic aneurysm and dissection	1623	57.35	J96	Respiratory failure, not elsewhere classified	105	75.31
None	I21_I25_I71_K43	67.88	I21	Acute myocardial infarction	I25	Chronic ischaemic heart disease	79491	11.43	I71	Aortic aneurysm and dissection	1623	57.35	K43	Ventral hernia	63	81.67
None	I21_I25_I71_N18	67.88	I21	Acute myocardial infarction	I25	Chronic ischaemic heart disease	79491	11.43	I71	Aortic aneurysm and dissection	1623	57.35	N18	Chronic renal failure	96	76.53
None	I21_I25_I71_N19	67.88	I21	Acute myocardial infarction	I25	Chronic ischaemic heart disease	79491	11.43	I71	Aortic aneurysm and dissection	1623	57.35	N19	Unspecified renal failure	76	77.48
None	I21_I25_I73_J81	67.88	I21	Acute myocardial infarction	I25	Chronic ischaemic heart disease	79491	11.43	I73	Other peripheral vascular diseases	3517	54.44	J81	Pulmonary oedema	70	74.51
None	I21_I25_I73_L98	67.88	I21	Acute myocardial infarction	I25	Chronic ischaemic heart disease	79491	11.43	I73	Other peripheral vascular diseases	3517	54.44	L98	Other disorders of skin and subcutaneous tissue, not elsewhere classified	115	77.79
None	I21_I25_I73_N17	67.88	I21	Acute myocardial infarction	I25	Chronic ischaemic heart disease	79491	11.43	I73	Other peripheral vascular diseases	3517	54.44	N17	Acute renal failure	78	77.75
None	I21_I25_I73_N18	67.88	I21	Acute myocardial infarction	I25	Chronic ischaemic heart disease	79491	11.43	I73	Other peripheral vascular diseases	3517	54.44	N18	Chronic renal failure	209	79.65
None	I21_I25_J18_A04	67.88	I21	Acute myocardial infarction	I25	Chronic ischaemic heart disease	79491	11.43	J18	Pneumonia, organism unspecified	10865	46.11	A04	Other bacterial intestinal infections	95	70.14
None	I21_I25_J18_A49	67.88	I21	Acute myocardial infarction	I25	Chronic ischaemic heart disease	79491	11.43	J18	Pneumonia, organism unspecified	10865	46.11	A49	Bacterial infection of unspecified site	163	67.71
None	I21_I25_J18_J15	67.88	I21	Acute myocardial infarction	I25	Chronic ischaemic heart disease	79491	11.43	J18	Pneumonia, organism unspecified	10865	46.11	J15	Bacterial pneumonia, not elsewhere classified	883	66.11
None	I21_I25_J18_J69	67.88	I21	Acute myocardial infarction	I25	Chronic ischaemic heart disease	79491	11.43	J18	Pneumonia, organism unspecified	10865	46.11	J69	Pneumonitis due to solids and liquids	74	61.35
None	I21_I25_J18_J96	67.88	I21	Acute myocardial infarction	I25	Chronic ischaemic heart disease	79491	11.43	J18	Pneumonia, organism unspecified	10865	46.11	J96	Respiratory failure, not elsewhere classified	1072	63.47
None	I21_I25_J18_L89	67.88	I21	Acute myocardial infarction	I25	Chronic ischaemic heart disease	79491	11.43	J18	Pneumonia, organism unspecified	10865	46.11	L89	Decubitus ulcer	119	71.14
None	I21_I25_K52_A41	67.88	I21	Acute myocardial infarction	I25	Chronic ischaemic heart disease	79491	11.43	K52	Other noninfective gastroenteritis and colitis	1329	57.25	A41	Other septicaemia	84	77.46
None	I21_I25_K62_C18	67.88	I21	Acute myocardial infarction	I25	Chronic ischaemic heart disease	79491	11.43	K62	Other diseases of anus and rectum	2235	53.87	C18	Malignant neoplasm of colon	121	60.64
None	I21_I25_K62_D64	67.88	I21	Acute myocardial infarction	I25	Chronic ischaemic heart disease	79491	11.43	K62	Other diseases of anus and rectum	2235	53.87	D64	Other anaemias	217	71.81
None	I21_I25_K62_F03	67.88	I21	Acute myocardial infarction	I25	Chronic ischaemic heart disease	79491	11.43	K62	Other diseases of anus and rectum	2235	53.87	F03	Unspecified dementia	70	84.13
None	I21_I25_K92_A41	67.88	I21	Acute myocardial infarction	I25	Chronic ischaemic heart disease	79491	11.43	K92	Other diseases of digestive system	2468	49.9	A41	Other septicaemia	160	65.27
None	I21_I25_K92_J96	67.88	I21	Acute myocardial infarction	I25	Chronic ischaemic heart disease	79491	11.43	K92	Other diseases of digestive system	2468	49.9	J96	Respiratory failure, not elsewhere classified	138	69.86
None	I21_I25_L97_A41	67.88	I21	Acute myocardial infarction	I25	Chronic ischaemic heart disease	79491	11.43	L97	Ulcer of lower limb, not elsewhere classified	1326	53.99	A41	Other septicaemia	131	77.26
None	I21_I25_L97_E86	67.88	I21	Acute myocardial infarction	I25	Chronic ischaemic heart disease	79491	11.43	L97	Ulcer of lower limb, not elsewhere classified	1326	53.99	E86	Volume depletion	117	82.46
None	I21_I25_L97_J15	67.88	I21	Acute myocardial infarction	I25	Chronic ischaemic heart disease	79491	11.43	L97	Ulcer of lower limb, not elsewhere classified	1326	53.99	J15	Bacterial pneumonia, not elsewhere classified	60	83.17
None	I21_I25_L97_J96	67.88	I21	Acute myocardial infarction	I25	Chronic ischaemic heart disease	79491	11.43	L97	Ulcer of lower limb, not elsewhere classified	1326	53.99	J96	Respiratory failure, not elsewhere classified	60	86.84
None	I21_I25_L98_A41	67.88	I21	Acute myocardial infarction	I25	Chronic ischaemic heart disease	79491	11.43	L98	Other disorders of skin and subcutaneous tissue, not elsewhere classified	995	60.13	A41	Other septicaemia	76	80.94
None	I21_I25_M10_A41	67.88	I21	Acute myocardial infarction	I25	Chronic ischaemic heart disease	79491	11.43	M10	Gout	1471	57.12	A41	Other septicaemia	121	83.61
None	I21_I25_M10_K92	67.88	I21	Acute myocardial infarction	I25	Chronic ischaemic heart disease	79491	11.43	M10	Gout	1471	57.12	K92	Other diseases of digestive system	57	79.06
None	I21_I25_M10_L97	67.88	I21	Acute myocardial infarction	I25	Chronic ischaemic heart disease	79491	11.43	M10	Gout	1471	57.12	L97	Ulcer of lower limb, not elsewhere classified	55	84.43
None	I21_I25_M10_N17	67.88	I21	Acute myocardial infarction	I25	Chronic ischaemic heart disease	79491	11.43	M10	Gout	1471	57.12	N17	Acute renal failure	47	84
None	I21_I25_M10_N18	67.88	I21	Acute myocardial infarction	I25	Chronic ischaemic heart disease	79491	11.43	M10	Gout	1471	57.12	N18	Chronic renal failure	217	80.63
None	I21_I25_M10_N19	67.88	I21	Acute myocardial infarction	I25	Chronic ischaemic heart disease	79491	11.43	M10	Gout	1471	57.12	N19	Unspecified renal failure	137	84.28
None	I21_I25_M10_N39	67.88	I21	Acute myocardial infarction	I25	Chronic ischaemic heart disease	79491	11.43	M10	Gout	1471	57.12	N39	Other disorders of urinary system	100	77.46
None	I21_I25_M80_A41	67.88	I21	Acute myocardial infarction	I25	Chronic ischaemic heart disease	79491	11.43	M80	Osteoporosis with pathological fracture	1129	54.85	A41	Other septicaemia	72	69.28
None	I21_I25_M80_E86	67.88	I21	Acute myocardial infarction	I25	Chronic ischaemic heart disease	79491	11.43	M80	Osteoporosis with pathological fracture	1129	54.85	E86	Volume depletion	147	74.44
None	I21_I25_M80_J15	67.88	I21	Acute myocardial infarction	I25	Chronic ischaemic heart disease	79491	11.43	M80	Osteoporosis with pathological fracture	1129	54.85	J15	Bacterial pneumonia, not elsewhere classified	73	77.15
None	I21_I25_M80_J96	67.88	I21	Acute myocardial infarction	I25	Chronic ischaemic heart disease	79491	11.43	M80	Osteoporosis with pathological fracture	1129	54.85	J96	Respiratory failure, not elsewhere classified	80	73.16
None	I21_I25_N18_A41	67.88	I21	Acute myocardial infarction	I25	Chronic ischaemic heart disease	79491	11.43	N18	Chronic renal failure	3261	51.39	A41	Other septicaemia	359	66.85
None	I21_I25_N18_A49	67.88	I21	Acute myocardial infarction	I25	Chronic ischaemic heart disease	79491	11.43	N18	Chronic renal failure	3261	51.39	A49	Bacterial infection of unspecified site	77	68.54
None	I21_I25_N18_I46	67.88	I21	Acute myocardial infarction	I25	Chronic ischaemic heart disease	79491	11.43	N18	Chronic renal failure	3261	51.39	I46	Cardiac arrest	107	73.1
None	I21_I25_N18_K65	67.88	I21	Acute myocardial infarction	I25	Chronic ischaemic heart disease	79491	11.43	N18	Chronic renal failure	3261	51.39	K65	Peritonitis	80	73.14
None	I21_I25_N18_L98	67.88	I21	Acute myocardial infarction	I25	Chronic ischaemic heart disease	79491	11.43	N18	Chronic renal failure	3261	51.39	L98	Other disorders of skin and subcutaneous tissue, not elsewhere classified	85	73.37
None	I21_I25_N18_N25	67.88	I21	Acute myocardial infarction	I25	Chronic ischaemic heart disease	79491	11.43	N18	Chronic renal failure	3261	51.39	N25	Disorders resulting from impaired renal tubular function	49	66.77
None	I21_I25_N19_I46	67.88	I21	Acute myocardial infarction	I25	Chronic ischaemic heart disease	79491	11.43	N19	Unspecified renal failure	2210	48.28	I46	Cardiac arrest	83	67.3
None	I21_I25_N19_K65	67.88	I21	Acute myocardial infarction	I25	Chronic ischaemic heart disease	79491	11.43	N19	Unspecified renal failure	2210	48.28	K65	Peritonitis	63	70.97
None	I21_I25_N19_L98	67.88	I21	Acute myocardial infarction	I25	Chronic ischaemic heart disease	79491	11.43	N19	Unspecified renal failure	2210	48.28	L98	Other disorders of skin and subcutaneous tissue, not elsewhere classified	49	64.38
None	I21_I25_N30_A41	67.88	I21	Acute myocardial infarction	I25	Chronic ischaemic heart disease	79491	11.43	N30	Cystitis	5415	51.5	A41	Other septicaemia	508	68.6
None	I21_I25_N30_A49	67.88	I21	Acute myocardial infarction	I25	Chronic ischaemic heart disease	79491	11.43	N30	Cystitis	5415	51.5	A49	Bacterial infection of unspecified site	89	76.8
None	I21_I25_N30_J15	67.88	I21	Acute myocardial infarction	I25	Chronic ischaemic heart disease	79491	11.43	N30	Cystitis	5415	51.5	J15	Bacterial pneumonia, not elsewhere classified	327	70.92
None	I21_I25_N30_J22	67.88	I21	Acute myocardial infarction	I25	Chronic ischaemic heart disease	79491	11.43	N30	Cystitis	5415	51.5	J22	Unspecified acute lower respiratory infection	73	70.17
None	I21_I25_N30_L89	67.88	I21	Acute myocardial infarction	I25	Chronic ischaemic heart disease	79491	11.43	N30	Cystitis	5415	51.5	L89	Decubitus ulcer	93	71.66
None	I21_I25_N30_L98	67.88	I21	Acute myocardial infarction	I25	Chronic ischaemic heart disease	79491	11.43	N30	Cystitis	5415	51.5	L98	Other disorders of skin and subcutaneous tissue, not elsewhere classified	103	79.15
None	I21_I73_N18_A41	67.58	I21	Acute myocardial infarction	I73	Other peripheral vascular diseases	5776	45.77	N18	Chronic renal failure	339	71.67	A41	Other septicaemia	35	85.41
None	I25_A46_L97_A41	71	I25	Chronic ischaemic heart disease	A46	Erysipelas	5293	43.96	L97	Ulcer of lower limb, not elsewhere classified	446	61.01	A41	Other septicaemia	46	76.72
None	I25_A46_N18_A41	71	I25	Chronic ischaemic heart disease	A46	Erysipelas	5293	43.96	N18	Chronic renal failure	300	69.37	A41	Other septicaemia	34	79.78
None	I25_E14_D64_A41	67.25	I25	Chronic ischaemic heart disease	E14	Unspecified diabetes mellitus	6881	41.86	D64	Other anaemias	613	72.05	A41	Other septicaemia	64	96.45
None	I25_E14_N18_A41	67.25	I25	Chronic ischaemic heart disease	E14	Unspecified diabetes mellitus	6881	41.86	N18	Chronic renal failure	531	71.82	A41	Other septicaemia	78	87.02
None	I25_E14_N18_L98	67.25	I25	Chronic ischaemic heart disease	E14	Unspecified diabetes mellitus	6881	41.86	N18	Chronic renal failure	531	71.82	L98	Other disorders of skin and subcutaneous tissue, not elsewhere classified	32	98.63
None	I25_E16_N18_A41	69.4	I25	Chronic ischaemic heart disease	E16	Other disorders of pancreatic internal secretion	3166	46.83	N18	Chronic renal failure	270	70.95	A41	Other septicaemia	31	84.21
None	I25_I11_N18_A41	70.93	I25	Chronic ischaemic heart disease	I11	Hypertensive heart disease	5508	35.9	N18	Chronic renal failure	375	59.23	A41	Other septicaemia	44	77.63
None	I25_I73_N18_A41	67.64	I25	Chronic ischaemic heart disease	I73	Other peripheral vascular diseases	10751	46.85	N18	Chronic renal failure	689	75.41	A41	Other septicaemia	75	89.39
None	I25_J18_J15_I46	74.25	I25	Chronic ischaemic heart disease	J18	Pneumonia, organism unspecified	38613	35.9	J15	Bacterial pneumonia, not elsewhere classified	3065	57.72	I46	Cardiac arrest	67	75.68
None	I25_K62_C18_C78	71.06	I25	Chronic ischaemic heart disease	K62	Other diseases of anus and rectum	8282	44.69	C18	Malignant neoplasm of colon	416	53.62	C78	Secondary malignant neoplasm of respiratory and digestive organs	55	67.38
None	I25_K62_D64_A41	71.06	I25	Chronic ischaemic heart disease	K62	Other diseases of anus and rectum	8282	44.69	D64	Other anaemias	849	65.1	A41	Other septicaemia	60	84.95
None	I25_K62_D64_D63	71.06	I25	Chronic ischaemic heart disease	K62	Other diseases of anus and rectum	8282	44.69	D64	Other anaemias	849	65.1	D63	Anaemia in chronic diseases classified elsewhere	40	76
None	I25_M10_D64_A41	71.64	I25	Chronic ischaemic heart disease	M10	Gout	5482	42.28	D64	Other anaemias	640	66.81	A41	Other septicaemia	61	86.47
None	I25_M10_N18_A41	71.64	I25	Chronic ischaemic heart disease	M10	Gout	5482	42.28	N18	Chronic renal failure	713	67.61	A41	Other septicaemia	80	82.48
None	I48_E14_N18_A41	70.6	I48	Atrial fibrillation and flutter	E14	Unspecified diabetes mellitus	4480	40.09	N18	Chronic renal failure	304	68.31	A41	Other septicaemia	43	77.33
None	I48_I61_I69_E86	74.51	I48	Atrial fibrillation and flutter	I61	Intracerebral haemorrhage	3596	35.84	I69	Sequelae of cerebrovascular disease	811	48.29	E86	Volume depletion	90	71.12
None	I48_I61_I69_J15	74.51	I48	Atrial fibrillation and flutter	I61	Intracerebral haemorrhage	3596	35.84	I69	Sequelae of cerebrovascular disease	811	48.29	J15	Bacterial pneumonia, not elsewhere classified	64	72.72
None	I48_M10_D64_A41	72.54	I48	Atrial fibrillation and flutter	M10	Gout	4723	40.26	D64	Other anaemias	561	63.51	A41	Other septicaemia	51	83.43
None	I48_M10_N18_A41	72.54	I48	Atrial fibrillation and flutter	M10	Gout	4723	40.26	N18	Chronic renal failure	522	65.39	A41	Other septicaemia	59	79.01
None	I50_E16_N18_A41	72.24	I50	Heart failure	E16	Other disorders of pancreatic internal secretion	2628	39.17	N18	Chronic renal failure	250	58.93	A41	Other septicaemia	31	69.7
None	I50_M10_D64_A41	73.37	I50	Heart failure	M10	Gout	5477	35.71	D64	Other anaemias	695	56.74	A41	Other septicaemia	64	77.93
None	I50_M10_N18_A41	73.37	I50	Heart failure	M10	Gout	5477	35.71	N18	Chronic renal failure	794	56.83	A41	Other septicaemia	88	70.68
None	I61_G40_J18_J15	60.94	I61	Intracerebral haemorrhage	G40	Epilepsy	2608	17.7	J18	Pneumonia, organism unspecified	393	45	J15	Bacterial pneumonia, not elsewhere classified	51	56.53
None	I63_G40_J18_J15	66.02	I63	Cerebral infarction	G40	Epilepsy	6190	19.86	J18	Pneumonia, organism unspecified	1020	46.23	J15	Bacterial pneumonia, not elsewhere classified	121	64.78
None	I63_G40_J18_J96	66.02	I63	Cerebral infarction	G40	Epilepsy	6190	19.86	J18	Pneumonia, organism unspecified	1020	46.23	J96	Respiratory failure, not elsewhere classified	98	58.48
None	I63_G40_N30_A41	66.02	I63	Cerebral infarction	G40	Epilepsy	6190	19.86	N30	Cystitis	759	45.83	A41	Other septicaemia	95	64.67
None	I63_G40_N30_J15	66.02	I63	Cerebral infarction	G40	Epilepsy	6190	19.86	N30	Cystitis	759	45.83	J15	Bacterial pneumonia, not elsewhere classified	61	64.39
None	I64_G40_D64_A41	67.57	I64	Stroke, not specified as haemorrhage or infarction	G40	Epilepsy	9273	20.16	D64	Other anaemias	619	53.7	A41	Other septicaemia	51	70.85
None	I64_G40_J18_J15	67.57	I64	Stroke, not specified as haemorrhage or infarction	G40	Epilepsy	9273	20.16	J18	Pneumonia, organism unspecified	1662	49.5	J15	Bacterial pneumonia, not elsewhere classified	182	68.15
None	I64_G40_J18_J96	67.57	I64	Stroke, not specified as haemorrhage or infarction	G40	Epilepsy	9273	20.16	J18	Pneumonia, organism unspecified	1662	49.5	J96	Respiratory failure, not elsewhere classified	143	60.96
None	I64_G40_N30_A41	67.57	I64	Stroke, not specified as haemorrhage or infarction	G40	Epilepsy	9273	20.16	N30	Cystitis	1227	47.39	A41	Other septicaemia	140	67.24
None	I64_G40_N30_J15	67.57	I64	Stroke, not specified as haemorrhage or infarction	G40	Epilepsy	9273	20.16	N30	Cystitis	1227	47.39	J15	Bacterial pneumonia, not elsewhere classified	108	67.11
None	I64_I61_G40_E86	70.8	I64	Stroke, not specified as haemorrhage or infarction	I61	Intracerebral haemorrhage	8805	13.62	G40	Epilepsy	761	30.69	E86	Volume depletion	68	65.84
None	I64_I61_G40_N30	70.8	I64	Stroke, not specified as haemorrhage or infarction	I61	Intracerebral haemorrhage	8805	13.62	G40	Epilepsy	761	30.69	N30	Cystitis	102	57.99
None	I64_I61_G40_N39	70.8	I64	Stroke, not specified as haemorrhage or infarction	I61	Intracerebral haemorrhage	8805	13.62	G40	Epilepsy	761	30.69	N39	Other disorders of urinary system	67	57.58
None	I64_I61_I69_A41	70.8	I64	Stroke, not specified as haemorrhage or infarction	I61	Intracerebral haemorrhage	8805	13.62	I69	Sequelae of cerebrovascular disease	2692	30.58	A41	Other septicaemia	157	62.05
None	I64_I61_I69_E86	70.8	I64	Stroke, not specified as haemorrhage or infarction	I61	Intracerebral haemorrhage	8805	13.62	I69	Sequelae of cerebrovascular disease	2692	30.58	E86	Volume depletion	280	63.16
None	I64_I61_I69_J15	70.8	I64	Stroke, not specified as haemorrhage or infarction	I61	Intracerebral haemorrhage	8805	13.62	I69	Sequelae of cerebrovascular disease	2692	30.58	J15	Bacterial pneumonia, not elsewhere classified	164	60.79
None	I64_I65_I69_A41	65.95	I64	Stroke, not specified as haemorrhage or infarction	I65	Occlusion and stenosis of precerebral arteries, not resulting in cerebral infarction	5510	11.46	I69	Sequelae of cerebrovascular disease	1665	39.95	A41	Other septicaemia	102	71.62
None	I64_I65_I69_E86	65.95	I64	Stroke, not specified as haemorrhage or infarction	I65	Occlusion and stenosis of precerebral arteries, not resulting in cerebral infarction	5510	11.46	I69	Sequelae of cerebrovascular disease	1665	39.95	E86	Volume depletion	179	74.13
None	I64_I65_I69_J15	65.95	I64	Stroke, not specified as haemorrhage or infarction	I65	Occlusion and stenosis of precerebral arteries, not resulting in cerebral infarction	5510	11.46	I69	Sequelae of cerebrovascular disease	1665	39.95	J15	Bacterial pneumonia, not elsewhere classified	91	71.55
None	I70_J44_A09_N39	70.96	I70	Atherosclerosis	J44	Other chronic obstructive pulmonary disease	10420	45.64	A09	Diarrhoea and gastroenteritis of presumed infectious origin	228	74.25	N39	Other disorders of urinary system	21	92.24
None	I70_J44_A46_L98	70.96	I70	Atherosclerosis	J44	Other chronic obstructive pulmonary disease	10420	45.64	A46	Erysipelas	317	75.37	L98	Other disorders of skin and subcutaneous tissue, not elsewhere classified	21	88.99
None	I70_J44_A46_N18	70.96	I70	Atherosclerosis	J44	Other chronic obstructive pulmonary disease	10420	45.64	A46	Erysipelas	317	75.37	N18	Chronic renal failure	26	98.07
None	I70_J44_C34_C77	70.96	I70	Atherosclerosis	J44	Other chronic obstructive pulmonary disease	10420	45.64	C34	Malignant neoplasm of bronchus and lung	544	69.5	C77	Secondary and unspecified malignant neoplasm of lymph nodes	26	70.95
None	I70_J44_C34_C78	70.96	I70	Atherosclerosis	J44	Other chronic obstructive pulmonary disease	10420	45.64	C34	Malignant neoplasm of bronchus and lung	544	69.5	C78	Secondary malignant neoplasm of respiratory and digestive organs	62	74.31
None	I70_J44_C34_C79	70.96	I70	Atherosclerosis	J44	Other chronic obstructive pulmonary disease	10420	45.64	C34	Malignant neoplasm of bronchus and lung	544	69.5	C79	Secondary malignant neoplasm of other sites	40	77.16
None	I70_J44_C34_J15	70.96	I70	Atherosclerosis	J44	Other chronic obstructive pulmonary disease	10420	45.64	C34	Malignant neoplasm of bronchus and lung	544	69.5	J15	Bacterial pneumonia, not elsewhere classified	20	82.44
None	I70_J44_C34_J96	70.96	I70	Atherosclerosis	J44	Other chronic obstructive pulmonary disease	10420	45.64	C34	Malignant neoplasm of bronchus and lung	544	69.5	J96	Respiratory failure, not elsewhere classified	60	80.64
None	I70_J44_D50_E86	70.96	I70	Atherosclerosis	J44	Other chronic obstructive pulmonary disease	10420	45.64	D50	Iron deficiency anaemia	246	72.3	E86	Volume depletion	31	90.2
None	I70_J44_D50_N18	70.96	I70	Atherosclerosis	J44	Other chronic obstructive pulmonary disease	10420	45.64	D50	Iron deficiency anaemia	246	72.3	N18	Chronic renal failure	21	90.13
None	I70_J44_F32_A41	70.96	I70	Atherosclerosis	J44	Other chronic obstructive pulmonary disease	10420	45.64	F32	Depressive episode	334	67.51	A41	Other septicaemia	24	87.48
None	I70_J44_F32_J15	70.96	I70	Atherosclerosis	J44	Other chronic obstructive pulmonary disease	10420	45.64	F32	Depressive episode	334	67.51	J15	Bacterial pneumonia, not elsewhere classified	29	85.03
None	I70_J44_F32_J96	70.96	I70	Atherosclerosis	J44	Other chronic obstructive pulmonary disease	10420	45.64	F32	Depressive episode	334	67.51	J96	Respiratory failure, not elsewhere classified	35	87.01
None	I70_J44_J42_C34	70.96	I70	Atherosclerosis	J44	Other chronic obstructive pulmonary disease	10420	45.64	J42	Unspecified chronic bronchitis	742	65.93	C34	Malignant neoplasm of bronchus and lung	31	99.17
None	I70_J44_J42_D64	70.96	I70	Atherosclerosis	J44	Other chronic obstructive pulmonary disease	10420	45.64	J42	Unspecified chronic bronchitis	742	65.93	D64	Other anaemias	72	91.45
None	I70_J44_J42_I46	70.96	I70	Atherosclerosis	J44	Other chronic obstructive pulmonary disease	10420	45.64	J42	Unspecified chronic bronchitis	742	65.93	I46	Cardiac arrest	29	91.4
None	I70_J44_J42_J81	70.96	I70	Atherosclerosis	J44	Other chronic obstructive pulmonary disease	10420	45.64	J42	Unspecified chronic bronchitis	742	65.93	J81	Pulmonary oedema	26	85.5
None	I70_J44_K92_A41	70.96	I70	Atherosclerosis	J44	Other chronic obstructive pulmonary disease	10420	45.64	K92	Other diseases of digestive system	407	71.7	A41	Other septicaemia	33	87.89
None	I70_J44_K92_J96	70.96	I70	Atherosclerosis	J44	Other chronic obstructive pulmonary disease	10420	45.64	K92	Other diseases of digestive system	407	71.7	J96	Respiratory failure, not elsewhere classified	45	91.85
None	I70_J44_N30_L89	70.96	I70	Atherosclerosis	J44	Other chronic obstructive pulmonary disease	10420	45.64	N30	Cystitis	927	70.71	L89	Decubitus ulcer	30	88.95
None	J44_A46_N18_A41	68.86	J44	Other chronic obstructive pulmonary disease	A46	Erysipelas	4521	42.51	N18	Chronic renal failure	190	65.43	A41	Other septicaemia	26	73.87
None	J44_C34_C78_D63	69.39	J44	Other chronic obstructive pulmonary disease	C34	Malignant neoplasm of bronchus and lung	9665	30.96	C78	Secondary malignant neoplasm of respiratory and digestive organs	1120	36.65	D63	Anaemia in chronic diseases classified elsewhere	45	39.59
None	J44_C34_C78_E86	69.39	J44	Other chronic obstructive pulmonary disease	C34	Malignant neoplasm of bronchus and lung	9665	30.96	C78	Secondary malignant neoplasm of respiratory and digestive organs	1120	36.65	E86	Volume depletion	37	44.07
None	J44_C34_C79_D63	69.39	J44	Other chronic obstructive pulmonary disease	C34	Malignant neoplasm of bronchus and lung	9665	30.96	C79	Secondary malignant neoplasm of other sites	920	37.57	D63	Anaemia in chronic diseases classified elsewhere	29	40.66
None	J44_C34_D64_D63	69.39	J44	Other chronic obstructive pulmonary disease	C34	Malignant neoplasm of bronchus and lung	9665	30.96	D64	Other anaemias	472	41.85	D63	Anaemia in chronic diseases classified elsewhere	57	44.31
None	J44_J42_C34_C78	69.85	J44	Other chronic obstructive pulmonary disease	J42	Unspecified chronic bronchitis	17066	26.91	C34	Malignant neoplasm of bronchus and lung	696	57.02	C78	Secondary malignant neoplasm of respiratory and digestive organs	74	61.42
None	J44_J42_C34_C79	69.85	J44	Other chronic obstructive pulmonary disease	J42	Unspecified chronic bronchitis	17066	26.91	C34	Malignant neoplasm of bronchus and lung	696	57.02	C79	Secondary malignant neoplasm of other sites	55	63.33
None	J44_J42_C34_D64	69.85	J44	Other chronic obstructive pulmonary disease	J42	Unspecified chronic bronchitis	17066	26.91	C34	Malignant neoplasm of bronchus and lung	696	57.02	D64	Other anaemias	27	64.69
None	J44_J42_C34_J15	69.85	J44	Other chronic obstructive pulmonary disease	J42	Unspecified chronic bronchitis	17066	26.91	C34	Malignant neoplasm of bronchus and lung	696	57.02	J15	Bacterial pneumonia, not elsewhere classified	44	71.76
None	J44_J42_C34_J96	69.85	J44	Other chronic obstructive pulmonary disease	J42	Unspecified chronic bronchitis	17066	26.91	C34	Malignant neoplasm of bronchus and lung	696	57.02	J96	Respiratory failure, not elsewhere classified	62	70.15
None	J44_J42_D64_A41	69.85	J44	Other chronic obstructive pulmonary disease	J42	Unspecified chronic bronchitis	17066	26.91	D64	Other anaemias	1221	59.15	A41	Other septicaemia	90	76.02
None	J44_J42_D64_D63	69.85	J44	Other chronic obstructive pulmonary disease	J42	Unspecified chronic bronchitis	17066	26.91	D64	Other anaemias	1221	59.15	D63	Anaemia in chronic diseases classified elsewhere	52	69.92
None	J44_J42_D64_I46	69.85	J44	Other chronic obstructive pulmonary disease	J42	Unspecified chronic bronchitis	17066	26.91	D64	Other anaemias	1221	59.15	I46	Cardiac arrest	22	77.56
None	J44_J42_J15_I46	69.85	J44	Other chronic obstructive pulmonary disease	J42	Unspecified chronic bronchitis	17066	26.91	J15	Bacterial pneumonia, not elsewhere classified	1834	58.55	I46	Cardiac arrest	45	78.91
None	J44_J42_N30_A49	69.85	J44	Other chronic obstructive pulmonary disease	J42	Unspecified chronic bronchitis	17066	26.91	N30	Cystitis	1804	55.02	A49	Bacterial infection of unspecified site	24	67.73
None	J44_J42_N30_L89	69.85	J44	Other chronic obstructive pulmonary disease	J42	Unspecified chronic bronchitis	17066	26.91	N30	Cystitis	1804	55.02	L89	Decubitus ulcer	39	85.55
None	J44_J42_N30_L98	69.85	J44	Other chronic obstructive pulmonary disease	J42	Unspecified chronic bronchitis	17066	26.91	N30	Cystitis	1804	55.02	L98	Other disorders of skin and subcutaneous tissue, not elsewhere classified	33	95.03
None	J45_E11_E10_D64	59.81	J45	Asthma	E11	Non-insulin-dependent diabetes mellitus	5401	47.58	E10	Insulin-dependent diabetes mellitus	923	81.02	D64	Other anaemias	58	111.98
None	J45_E11_E10_E86	59.81	J45	Asthma	E11	Non-insulin-dependent diabetes mellitus	5401	47.58	E10	Insulin-dependent diabetes mellitus	923	81.02	E86	Volume depletion	63	108.08
None	J45_E11_E10_E87	59.81	J45	Asthma	E11	Non-insulin-dependent diabetes mellitus	5401	47.58	E10	Insulin-dependent diabetes mellitus	923	81.02	E87	Other disorders of fluid, electrolyte and acid-base balance	47	110.72
None	J45_E11_E10_G56	59.81	J45	Asthma	E11	Non-insulin-dependent diabetes mellitus	5401	47.58	E10	Insulin-dependent diabetes mellitus	923	81.02	G56	Mononeuropathies of upper limb	35	114.25
None	J45_E11_E10_H25	59.81	J45	Asthma	E11	Non-insulin-dependent diabetes mellitus	5401	47.58	E10	Insulin-dependent diabetes mellitus	923	81.02	H25	Senile cataract	71	118.64
None	J45_E11_E10_I69	59.81	J45	Asthma	E11	Non-insulin-dependent diabetes mellitus	5401	47.58	E10	Insulin-dependent diabetes mellitus	923	81.02	I69	Sequelae of cerebrovascular disease	49	105.62
None	J45_E11_E10_I73	59.81	J45	Asthma	E11	Non-insulin-dependent diabetes mellitus	5401	47.58	E10	Insulin-dependent diabetes mellitus	923	81.02	I73	Other peripheral vascular diseases	31	113.06
None	J45_E11_E10_J15	59.81	J45	Asthma	E11	Non-insulin-dependent diabetes mellitus	5401	47.58	E10	Insulin-dependent diabetes mellitus	923	81.02	J15	Bacterial pneumonia, not elsewhere classified	78	114.77
None	J45_E11_E10_J18	59.81	J45	Asthma	E11	Non-insulin-dependent diabetes mellitus	5401	47.58	E10	Insulin-dependent diabetes mellitus	923	81.02	J18	Pneumonia, organism unspecified	133	107.21
None	J45_E11_E10_J96	59.81	J45	Asthma	E11	Non-insulin-dependent diabetes mellitus	5401	47.58	E10	Insulin-dependent diabetes mellitus	923	81.02	J96	Respiratory failure, not elsewhere classified	99	107.53
None	J45_E11_E10_K59	59.81	J45	Asthma	E11	Non-insulin-dependent diabetes mellitus	5401	47.58	E10	Insulin-dependent diabetes mellitus	923	81.02	K59	Other functional intestinal disorders	58	111.56
None	J45_E11_E10_N30	59.81	J45	Asthma	E11	Non-insulin-dependent diabetes mellitus	5401	47.58	E10	Insulin-dependent diabetes mellitus	923	81.02	N30	Cystitis	78	106.48
None	J45_E11_E14_D64	59.81	J45	Asthma	E11	Non-insulin-dependent diabetes mellitus	5401	47.58	E14	Unspecified diabetes mellitus	606	79.49	D64	Other anaemias	33	108.5
None	J45_E11_E14_J96	59.81	J45	Asthma	E11	Non-insulin-dependent diabetes mellitus	5401	47.58	E14	Unspecified diabetes mellitus	606	79.49	J96	Respiratory failure, not elsewhere classified	62	103.86
None	J45_E11_H25_H26	59.81	J45	Asthma	E11	Non-insulin-dependent diabetes mellitus	5401	47.58	H25	Senile cataract	433	87.3	H26	Other cataract	54	102.01
None	J45_E11_H36_J18	59.81	J45	Asthma	E11	Non-insulin-dependent diabetes mellitus	5401	47.58	H36	Retinal disorders in diseases classified elsewhere	268	92.68	J18	Pneumonia, organism unspecified	24	119.49
None	J45_E11_I70_J18	59.81	J45	Asthma	E11	Non-insulin-dependent diabetes mellitus	5401	47.58	I70	Atherosclerosis	244	83.44	J18	Pneumonia, organism unspecified	35	104.86
None	J45_E11_I70_J44	59.81	J45	Asthma	E11	Non-insulin-dependent diabetes mellitus	5401	47.58	I70	Atherosclerosis	244	83.44	J44	Other chronic obstructive pulmonary disease	23	96.39
None	J45_E11_I70_L97	59.81	J45	Asthma	E11	Non-insulin-dependent diabetes mellitus	5401	47.58	I70	Atherosclerosis	244	83.44	L97	Ulcer of lower limb, not elsewhere classified	39	99.4
None	J45_E11_J18_J15	59.81	J45	Asthma	E11	Non-insulin-dependent diabetes mellitus	5401	47.58	J18	Pneumonia, organism unspecified	907	76.18	J15	Bacterial pneumonia, not elsewhere classified	99	102.14
None	J45_E11_J18_J96	59.81	J45	Asthma	E11	Non-insulin-dependent diabetes mellitus	5401	47.58	J18	Pneumonia, organism unspecified	907	76.18	J96	Respiratory failure, not elsewhere classified	147	94.52
None	J45_E11_N30_A41	59.81	J45	Asthma	E11	Non-insulin-dependent diabetes mellitus	5401	47.58	N30	Cystitis	437	80.15	A41	Other septicaemia	58	99.84
None	J45_I25_I69_E86	66.91	J45	Asthma	I25	Chronic ischaemic heart disease	6898	40.43	I69	Sequelae of cerebrovascular disease	375	72.89	E86	Volume depletion	46	97.36
None	J45_I25_J18_I46	66.91	J45	Asthma	I25	Chronic ischaemic heart disease	6898	40.43	J18	Pneumonia, organism unspecified	1323	69.14	I46	Cardiac arrest	35	100.42
None	J45_I25_J18_J15	66.91	J45	Asthma	I25	Chronic ischaemic heart disease	6898	40.43	J18	Pneumonia, organism unspecified	1323	69.14	J15	Bacterial pneumonia, not elsewhere classified	153	94.25
None	J45_I25_J18_J96	66.91	J45	Asthma	I25	Chronic ischaemic heart disease	6898	40.43	J18	Pneumonia, organism unspecified	1323	69.14	J96	Respiratory failure, not elsewhere classified	234	92.16
None	J45_I25_M80_J96	66.91	J45	Asthma	I25	Chronic ischaemic heart disease	6898	40.43	M80	Osteoporosis with pathological fracture	264	74.12	J96	Respiratory failure, not elsewhere classified	45	94.98
None	J45_I25_N30_A41	66.91	J45	Asthma	I25	Chronic ischaemic heart disease	6898	40.43	N30	Cystitis	599	73.68	A41	Other septicaemia	64	89.95
None	J45_I25_N30_J15	66.91	J45	Asthma	I25	Chronic ischaemic heart disease	6898	40.43	N30	Cystitis	599	73.68	J15	Bacterial pneumonia, not elsewhere classified	54	107.28
None	J45_I50_D64_A41	69.09	J45	Asthma	I50	Heart failure	7321	36.05	D64	Other anaemias	552	68.11	A41	Other septicaemia	51	90.93
None	J45_M54_M80_J96	44.36	J45	Asthma	M54	Dorsalgia	7672	54.85	M80	Osteoporosis with pathological fracture	288	72.59	J96	Respiratory failure, not elsewhere classified	51	97.11
None	J45_M54_M81_J96	44.36	J45	Asthma	M54	Dorsalgia	7672	54.85	M81	Osteoporosis without pathological fracture	512	85.54	J96	Respiratory failure, not elsewhere classified	62	110.75
None	K29_I50_D64_A41	72.54	K29	Gastritis and duodenitis	I50	Heart failure	7188	41.19	D64	Other anaemias	773	62.34	A41	Other septicaemia	62	75.9
None	K29_I50_D64_D63	72.54	K29	Gastritis and duodenitis	I50	Heart failure	7188	41.19	D64	Other anaemias	773	62.34	D63	Anaemia in chronic diseases classified elsewhere	32	80.22
None	K29_I50_M10_N18	72.54	K29	Gastritis and duodenitis	I50	Heart failure	7188	41.19	M10	Gout	204	69.26	N18	Chronic renal failure	40	82.61
None	K29_I50_N18_A41	72.54	K29	Gastritis and duodenitis	I50	Heart failure	7188	41.19	N18	Chronic renal failure	408	63.76	A41	Other septicaemia	44	80.21
None	K30_K80_I10_D64	52.02	K30	Dyspepsia	K80	Cholelithiasis	9580	32.02	I10	Essential (primary) hypertension	1115	71.36	D64	Other anaemias	41	100.11
None	K30_K80_I10_E86	52.02	K30	Dyspepsia	K80	Cholelithiasis	9580	32.02	I10	Essential (primary) hypertension	1115	71.36	E86	Volume depletion	39	96.74
None	K30_K80_I10_I69	52.02	K30	Dyspepsia	K80	Cholelithiasis	9580	32.02	I10	Essential (primary) hypertension	1115	71.36	I69	Sequelae of cerebrovascular disease	53	97.33
None	K30_K80_I10_N30	52.02	K30	Dyspepsia	K80	Cholelithiasis	9580	32.02	I10	Essential (primary) hypertension	1115	71.36	N30	Cystitis	73	97.31
None	K30_K80_I10_N39	52.02	K30	Dyspepsia	K80	Cholelithiasis	9580	32.02	I10	Essential (primary) hypertension	1115	71.36	N39	Other disorders of urinary system	47	91.91
None	K62_C18_C78_E86	70.49	K62	Other diseases of anus and rectum	C18	Malignant neoplasm of colon	4374	14.32	C78	Secondary malignant neoplasm of respiratory and digestive organs	723	29.11	E86	Volume depletion	46	38.15
None	K80_I10_D64_A41	64.42	K80	Cholelithiasis	I10	Essential (primary) hypertension	18465	47.06	D64	Other anaemias	872	76.83	A41	Other septicaemia	78	91.85
None	K80_I10_D64_D63	64.42	K80	Cholelithiasis	I10	Essential (primary) hypertension	18465	47.06	D64	Other anaemias	872	76.83	D63	Anaemia in chronic diseases classified elsewhere	41	85.27
None	K80_I10_I69_A41	64.42	K80	Cholelithiasis	I10	Essential (primary) hypertension	18465	47.06	I69	Sequelae of cerebrovascular disease	1109	70.2	A41	Other septicaemia	68	93.38
None	K80_I10_I69_E86	64.42	K80	Cholelithiasis	I10	Essential (primary) hypertension	18465	47.06	I69	Sequelae of cerebrovascular disease	1109	70.2	E86	Volume depletion	122	88.98
None	K80_I10_I69_J15	64.42	K80	Cholelithiasis	I10	Essential (primary) hypertension	18465	47.06	I69	Sequelae of cerebrovascular disease	1109	70.2	J15	Bacterial pneumonia, not elsewhere classified	44	92.79
None	K80_I10_M80_E86	64.42	K80	Cholelithiasis	I10	Essential (primary) hypertension	18465	47.06	M80	Osteoporosis with pathological fracture	338	76.51	E86	Volume depletion	48	95.45
None	K80_I10_N18_A41	64.42	K80	Cholelithiasis	I10	Essential (primary) hypertension	18465	47.06	N18	Chronic renal failure	479	77.4	A41	Other septicaemia	57	91.4
None	K80_I10_N30_A41	64.42	K80	Cholelithiasis	I10	Essential (primary) hypertension	18465	47.06	N30	Cystitis	1297	76.06	A41	Other septicaemia	122	97.27
None	K80_I10_N30_J15	64.42	K80	Cholelithiasis	I10	Essential (primary) hypertension	18465	47.06	N30	Cystitis	1297	76.06	J15	Bacterial pneumonia, not elsewhere classified	69	91.86
None	K85_E11_E10_A41	57.69	K85	Acute pancreatitis	E11	Non-insulin-dependent diabetes mellitus	2442	47.02	E10	Insulin-dependent diabetes mellitus	599	73.94	A41	Other septicaemia	57	96.52
None	K85_E11_E10_D64	57.69	K85	Acute pancreatitis	E11	Non-insulin-dependent diabetes mellitus	2442	47.02	E10	Insulin-dependent diabetes mellitus	599	73.94	D64	Other anaemias	45	102.52
None	K85_E11_E10_E13	57.69	K85	Acute pancreatitis	E11	Non-insulin-dependent diabetes mellitus	2442	47.02	E10	Insulin-dependent diabetes mellitus	599	73.94	E13	Other specified diabetes mellitus	64	106.72
None	K85_E11_E10_E14	57.69	K85	Acute pancreatitis	E11	Non-insulin-dependent diabetes mellitus	2442	47.02	E10	Insulin-dependent diabetes mellitus	599	73.94	E14	Unspecified diabetes mellitus	87	98.17
None	K85_E11_E10_E16	57.69	K85	Acute pancreatitis	E11	Non-insulin-dependent diabetes mellitus	2442	47.02	E10	Insulin-dependent diabetes mellitus	599	73.94	E16	Other disorders of pancreatic internal secretion	69	98.58
None	K85_E11_E10_E86	57.69	K85	Acute pancreatitis	E11	Non-insulin-dependent diabetes mellitus	2442	47.02	E10	Insulin-dependent diabetes mellitus	599	73.94	E86	Volume depletion	36	96.89
None	K85_E11_E10_H36	57.69	K85	Acute pancreatitis	E11	Non-insulin-dependent diabetes mellitus	2442	47.02	E10	Insulin-dependent diabetes mellitus	599	73.94	H36	Retinal disorders in diseases classified elsewhere	58	107.49
None	K85_E11_E10_I69	57.69	K85	Acute pancreatitis	E11	Non-insulin-dependent diabetes mellitus	2442	47.02	E10	Insulin-dependent diabetes mellitus	599	73.94	I69	Sequelae of cerebrovascular disease	30	101.91
None	K85_E11_E10_J18	57.69	K85	Acute pancreatitis	E11	Non-insulin-dependent diabetes mellitus	2442	47.02	E10	Insulin-dependent diabetes mellitus	599	73.94	J18	Pneumonia, organism unspecified	64	100.7
None	K85_E11_E10_K59	57.69	K85	Acute pancreatitis	E11	Non-insulin-dependent diabetes mellitus	2442	47.02	E10	Insulin-dependent diabetes mellitus	599	73.94	K59	Other functional intestinal disorders	35	110.09
None	K85_E11_E10_K92	57.69	K85	Acute pancreatitis	E11	Non-insulin-dependent diabetes mellitus	2442	47.02	E10	Insulin-dependent diabetes mellitus	599	73.94	K92	Other diseases of digestive system	29	97.15
None	K85_E11_E10_N18	57.69	K85	Acute pancreatitis	E11	Non-insulin-dependent diabetes mellitus	2442	47.02	E10	Insulin-dependent diabetes mellitus	599	73.94	N18	Chronic renal failure	21	100.18
None	K85_E11_E10_N30	57.69	K85	Acute pancreatitis	E11	Non-insulin-dependent diabetes mellitus	2442	47.02	E10	Insulin-dependent diabetes mellitus	599	73.94	N30	Cystitis	34	106.15
None	K85_K86_J18_J15	51.34	K85	Acute pancreatitis	K86	Other diseases of pancreas	4505	19.57	J18	Pneumonia, organism unspecified	536	61.17	J15	Bacterial pneumonia, not elsewhere classified	44	86.34
None	K85_K86_J18_J96	51.34	K85	Acute pancreatitis	K86	Other diseases of pancreas	4505	19.57	J18	Pneumonia, organism unspecified	536	61.17	J96	Respiratory failure, not elsewhere classified	69	72.04
None	M17_I10_D64_A41	67.18	M17	Gonarthrosis [arthrosis of knee]	I10	Essential (primary) hypertension	26025	52.75	D64	Other anaemias	1634	83.77	A41	Other septicaemia	99	103.31
None	M17_I10_D64_D63	67.18	M17	Gonarthrosis [arthrosis of knee]	I10	Essential (primary) hypertension	26025	52.75	D64	Other anaemias	1634	83.77	D63	Anaemia in chronic diseases classified elsewhere	64	93.11
None	M17_I10_F32_A41	67.18	M17	Gonarthrosis [arthrosis of knee]	I10	Essential (primary) hypertension	26025	52.75	F32	Depressive episode	866	76.16	A41	Other septicaemia	58	103.3
None	M17_I10_F32_F33	67.18	M17	Gonarthrosis [arthrosis of knee]	I10	Essential (primary) hypertension	26025	52.75	F32	Depressive episode	866	76.16	F33	Recurrent depressive disorder	46	94.17
None	M17_I10_I11_E86	67.18	M17	Gonarthrosis [arthrosis of knee]	I10	Essential (primary) hypertension	26025	52.75	I11	Hypertensive heart disease	480	79.62	E86	Volume depletion	48	112.19
None	M17_I10_I69_A41	67.18	M17	Gonarthrosis [arthrosis of knee]	I10	Essential (primary) hypertension	26025	52.75	I69	Sequelae of cerebrovascular disease	1811	77.14	A41	Other septicaemia	113	97.64
None	M17_I10_I69_E86	67.18	M17	Gonarthrosis [arthrosis of knee]	I10	Essential (primary) hypertension	26025	52.75	I69	Sequelae of cerebrovascular disease	1811	77.14	E86	Volume depletion	189	96.15
None	M17_I10_I69_J15	67.18	M17	Gonarthrosis [arthrosis of knee]	I10	Essential (primary) hypertension	26025	52.75	I69	Sequelae of cerebrovascular disease	1811	77.14	J15	Bacterial pneumonia, not elsewhere classified	81	98.79
None	M17_I10_I73_D64	67.18	M17	Gonarthrosis [arthrosis of knee]	I10	Essential (primary) hypertension	26025	52.75	I73	Other peripheral vascular diseases	573	88.31	D64	Other anaemias	40	114.25
None	M17_I10_M80_E86	67.18	M17	Gonarthrosis [arthrosis of knee]	I10	Essential (primary) hypertension	26025	52.75	M80	Osteoporosis with pathological fracture	591	81.87	E86	Volume depletion	70	104.92
None	M17_I10_N18_A41	67.18	M17	Gonarthrosis [arthrosis of knee]	I10	Essential (primary) hypertension	26025	52.75	N18	Chronic renal failure	736	87.23	A41	Other septicaemia	78	98.78
None	M17_I10_N30_A41	67.18	M17	Gonarthrosis [arthrosis of knee]	I10	Essential (primary) hypertension	26025	52.75	N30	Cystitis	2261	81.8	A41	Other septicaemia	190	98.82
None	M17_I10_N30_J15	67.18	M17	Gonarthrosis [arthrosis of knee]	I10	Essential (primary) hypertension	26025	52.75	N30	Cystitis	2261	81.8	J15	Bacterial pneumonia, not elsewhere classified	118	100.85
None	M17_I10_N30_L98	67.18	M17	Gonarthrosis [arthrosis of knee]	I10	Essential (primary) hypertension	26025	52.75	N30	Cystitis	2261	81.8	L98	Other disorders of skin and subcutaneous tissue, not elsewhere classified	62	105.61
None	M35_I21_I25_N18	72.85	M35	Other systemic involvement of connective tissue	I21	Acute myocardial infarction	2081	44.8	I25	Chronic ischaemic heart disease	867	52.61	N18	Chronic renal failure	31	81.16
None	M47_I10_I69_E86	66.27	M47	Spondylosis	I10	Essential (primary) hypertension	8561	51.63	I69	Sequelae of cerebrovascular disease	686	74.93	E86	Volume depletion	79	98.04
None	M47_I10_M80_E86	66.27	M47	Spondylosis	I10	Essential (primary) hypertension	8561	51.63	M80	Osteoporosis with pathological fracture	242	76.37	E86	Volume depletion	37	93.73
None	M47_I10_N30_A41	66.27	M47	Spondylosis	I10	Essential (primary) hypertension	8561	51.63	N30	Cystitis	777	80.65	A41	Other septicaemia	70	103.7
None	M54_G56_M47_I10	47.29	M54	Dorsalgia	G56	Mononeuropathies of upper limb	8521	56.83	M47	Spondylosis	376	85.38	I10	Essential (primary) hypertension	27	112.49
None	M54_K25_J18_J15	60.77	M54	Dorsalgia	K25	Gastric ulcer	4779	47.87	J18	Pneumonia, organism unspecified	610	79.01	J15	Bacterial pneumonia, not elsewhere classified	56	99.07
None	M54_K25_J18_J96	60.77	M54	Dorsalgia	K25	Gastric ulcer	4779	47.87	J18	Pneumonia, organism unspecified	610	79.01	J96	Respiratory failure, not elsewhere classified	71	93.91
None	M54_K25_M81_E86	60.77	M54	Dorsalgia	K25	Gastric ulcer	4779	47.87	M81	Osteoporosis without pathological fracture	316	77.08	E86	Volume depletion	39	105.83
None	M62_G45_I63_I69	60.92	M62	Other disorders of muscle	G45	Transient cerebral ischaemic attacks and related syndromes	2577	57.82	I63	Cerebral infarction	333	76.05	I69	Sequelae of cerebrovascular disease	99	96.34
None	M62_H81_I64_I69	55.89	M62	Other disorders of muscle	H81	Disorders of vestibular function	2431	53.39	I64	Stroke, not specified as haemorrhage or infarction	135	93.3	I69	Sequelae of cerebrovascular disease	46	106.92
None	M62_I10_D64_A41	60.11	M62	Other disorders of muscle	I10	Essential (primary) hypertension	14963	61.34	D64	Other anaemias	774	99.64	A41	Other septicaemia	63	116.45
None	M62_I10_I69_A41	60.11	M62	Other disorders of muscle	I10	Essential (primary) hypertension	14963	61.34	I69	Sequelae of cerebrovascular disease	1041	87.89	A41	Other septicaemia	42	117.94
None	M62_I10_I69_E86	60.11	M62	Other disorders of muscle	I10	Essential (primary) hypertension	14963	61.34	I69	Sequelae of cerebrovascular disease	1041	87.89	E86	Volume depletion	119	115.11
None	M62_I10_I69_J15	60.11	M62	Other disorders of muscle	I10	Essential (primary) hypertension	14963	61.34	I69	Sequelae of cerebrovascular disease	1041	87.89	J15	Bacterial pneumonia, not elsewhere classified	55	118.27
None	M62_I10_M80_E86	60.11	M62	Other disorders of muscle	I10	Essential (primary) hypertension	14963	61.34	M80	Osteoporosis with pathological fracture	360	92.39	E86	Volume depletion	56	115.06
None	M62_I10_N18_A41	60.11	M62	Other disorders of muscle	I10	Essential (primary) hypertension	14963	61.34	N18	Chronic renal failure	393	99.84	A41	Other septicaemia	41	118.84
None	M62_I10_N30_A41	60.11	M62	Other disorders of muscle	I10	Essential (primary) hypertension	14963	61.34	N30	Cystitis	1153	95.08	A41	Other septicaemia	96	114.72
None	M62_I10_N30_J15	60.11	M62	Other disorders of muscle	I10	Essential (primary) hypertension	14963	61.34	N30	Cystitis	1153	95.08	J15	Bacterial pneumonia, not elsewhere classified	72	114.61
None	M62_I25_I69_A41	64.6	M62	Other disorders of muscle	I25	Chronic ischaemic heart disease	8444	50.78	I69	Sequelae of cerebrovascular disease	562	86	A41	Other septicaemia	38	112.02
None	M62_I25_I69_E86	64.6	M62	Other disorders of muscle	I25	Chronic ischaemic heart disease	8444	50.78	I69	Sequelae of cerebrovascular disease	562	86	E86	Volume depletion	68	109.46
None	M62_I25_I69_J15	64.6	M62	Other disorders of muscle	I25	Chronic ischaemic heart disease	8444	50.78	I69	Sequelae of cerebrovascular disease	562	86	J15	Bacterial pneumonia, not elsewhere classified	40	115.27
None	M62_I25_J18_J15	64.6	M62	Other disorders of muscle	I25	Chronic ischaemic heart disease	8444	50.78	J18	Pneumonia, organism unspecified	1202	86.62	J15	Bacterial pneumonia, not elsewhere classified	126	107.59
None	M62_I25_J18_J96	64.6	M62	Other disorders of muscle	I25	Chronic ischaemic heart disease	8444	50.78	J18	Pneumonia, organism unspecified	1202	86.62	J96	Respiratory failure, not elsewhere classified	153	109.11
None	M62_I25_K62_D64	64.6	M62	Other disorders of muscle	I25	Chronic ischaemic heart disease	8444	50.78	K62	Other diseases of anus and rectum	331	92.78	D64	Other anaemias	41	111.98
None	M62_I25_N18_A41	64.6	M62	Other disorders of muscle	I25	Chronic ischaemic heart disease	8444	50.78	N18	Chronic renal failure	281	92.95	A41	Other septicaemia	33	107.25
None	M62_I25_N30_A41	64.6	M62	Other disorders of muscle	I25	Chronic ischaemic heart disease	8444	50.78	N30	Cystitis	802	87.77	A41	Other septicaemia	64	105.17
None	M62_I25_N30_J15	64.6	M62	Other disorders of muscle	I25	Chronic ischaemic heart disease	8444	50.78	N30	Cystitis	802	87.77	J15	Bacterial pneumonia, not elsewhere classified	59	114.38
None	M62_K25_J18_J96	58.06	M62	Other disorders of muscle	K25	Gastric ulcer	2767	54.11	J18	Pneumonia, organism unspecified	351	90.04	J96	Respiratory failure, not elsewhere classified	44	104.8
None	M62_K29_I50_D64	50.52	M62	Other disorders of muscle	K29	Gastritis and duodenitis	5444	49.3	I50	Heart failure	345	86.78	D64	Other anaemias	26	109.43
None	M62_K29_J18_J15	50.52	M62	Other disorders of muscle	K29	Gastritis and duodenitis	5444	49.3	J18	Pneumonia, organism unspecified	527	87.32	J15	Bacterial pneumonia, not elsewhere classified	47	115.96
None	M62_K29_J18_J96	50.52	M62	Other disorders of muscle	K29	Gastritis and duodenitis	5444	49.3	J18	Pneumonia, organism unspecified	527	87.32	J96	Respiratory failure, not elsewhere classified	65	107.21
None	M62_K30_K80_I10	47.76	M62	Other disorders of muscle	K30	Dyspepsia	6542	53.6	K80	Cholelithiasis	439	80.89	I10	Essential (primary) hypertension	50	117.38
None	N03_I20_I25_N18	56.09	N03	Chronic nephritic syndrome	I20	Angina pectoris	459	49.63	I25	Chronic ischaemic heart disease	182	63.05	N18	Chronic renal failure	40	90.68
None	N03_I21_I25_N18	59.52	N03	Chronic nephritic syndrome	I21	Acute myocardial infarction	297	49.71	I25	Chronic ischaemic heart disease	118	60.93	N18	Chronic renal failure	29	88.22
None	N40_C61_D64_A41	72.62	N40	Hyperplasia of prostate	C61	Malignant neoplasm of prostate	13959	24.87	D64	Other anaemias	1257	62.51	A41	Other septicaemia	83	72.92
None	N40_C61_D64_D63	72.62	N40	Hyperplasia of prostate	C61	Malignant neoplasm of prostate	13959	24.87	D64	Other anaemias	1257	62.51	D63	Anaemia in chronic diseases classified elsewhere	181	69.88
None	N40_C61_N13_N18	72.62	N40	Hyperplasia of prostate	C61	Malignant neoplasm of prostate	13959	24.87	N13	Obstructive and reflux uropathy	635	60.1	N18	Chronic renal failure	59	70.6
None	N40_C61_N30_A41	72.62	N40	Hyperplasia of prostate	C61	Malignant neoplasm of prostate	13959	24.87	N30	Cystitis	1503	54.33	A41	Other septicaemia	159	69.88
None	N40_C61_N30_J15	72.62	N40	Hyperplasia of prostate	C61	Malignant neoplasm of prostate	13959	24.87	N30	Cystitis	1503	54.33	J15	Bacterial pneumonia, not elsewhere classified	58	74.33
None	N40_G20_J18_J15	74.3	N40	Hyperplasia of prostate	G20	Parkinson's disease	1849	43.85	J18	Pneumonia, organism unspecified	452	64.03	J15	Bacterial pneumonia, not elsewhere classified	38	77.49
None	N40_G20_N30_A41	74.3	N40	Hyperplasia of prostate	G20	Parkinson's disease	1849	43.85	N30	Cystitis	279	63.71	A41	Other septicaemia	45	73.57
None	N40_I10_D50_N18	71.01	N40	Hyperplasia of prostate	I10	Essential (primary) hypertension	19836	47.21	D50	Iron deficiency anaemia	392	78.52	N18	Chronic renal failure	36	96.53
None	N40_I10_D64_A41	71.01	N40	Hyperplasia of prostate	I10	Essential (primary) hypertension	19836	47.21	D64	Other anaemias	1587	77.36	A41	Other septicaemia	131	91.21
None	N40_I10_D64_D63	71.01	N40	Hyperplasia of prostate	I10	Essential (primary) hypertension	19836	47.21	D64	Other anaemias	1587	77.36	D63	Anaemia in chronic diseases classified elsewhere	117	86.72
None	N40_I10_F32_A41	71.01	N40	Hyperplasia of prostate	I10	Essential (primary) hypertension	19836	47.21	F32	Depressive episode	681	68.78	A41	Other septicaemia	65	92.76
None	N40_I10_I11_N18	71.01	N40	Hyperplasia of prostate	I10	Essential (primary) hypertension	19836	47.21	I11	Hypertensive heart disease	424	71.14	N18	Chronic renal failure	27	87.98
None	N40_I10_I65_I69	71.01	N40	Hyperplasia of prostate	I10	Essential (primary) hypertension	19836	47.21	I65	Occlusion and stenosis of precerebral arteries, not resulting in cerebral infarction	222	71.7	I69	Sequelae of cerebrovascular disease	48	85.79
None	N40_I10_I69_A41	71.01	N40	Hyperplasia of prostate	I10	Essential (primary) hypertension	19836	47.21	I69	Sequelae of cerebrovascular disease	2175	68.84	A41	Other septicaemia	195	86.74
None	N40_I10_I69_E86	71.01	N40	Hyperplasia of prostate	I10	Essential (primary) hypertension	19836	47.21	I69	Sequelae of cerebrovascular disease	2175	68.84	E86	Volume depletion	246	89.94
None	N40_I10_I69_J15	71.01	N40	Hyperplasia of prostate	I10	Essential (primary) hypertension	19836	47.21	I69	Sequelae of cerebrovascular disease	2175	68.84	J15	Bacterial pneumonia, not elsewhere classified	124	88.56
None	N40_I10_I69_L89	71.01	N40	Hyperplasia of prostate	I10	Essential (primary) hypertension	19836	47.21	I69	Sequelae of cerebrovascular disease	2175	68.84	L89	Decubitus ulcer	34	94.61
None	N40_I10_I73_D64	71.01	N40	Hyperplasia of prostate	I10	Essential (primary) hypertension	19836	47.21	I73	Other peripheral vascular diseases	660	80.83	D64	Other anaemias	53	112.76
None	N40_I10_I73_N18	71.01	N40	Hyperplasia of prostate	I10	Essential (primary) hypertension	19836	47.21	I73	Other peripheral vascular diseases	660	80.83	N18	Chronic renal failure	41	100.51
None	N40_I10_L97_A41	71.01	N40	Hyperplasia of prostate	I10	Essential (primary) hypertension	19836	47.21	L97	Ulcer of lower limb, not elsewhere classified	309	80.57	A41	Other septicaemia	41	99.09
None	N40_I10_N18_A41	71.01	N40	Hyperplasia of prostate	I10	Essential (primary) hypertension	19836	47.21	N18	Chronic renal failure	1140	75.11	A41	Other septicaemia	128	89.12
None	N40_I10_N18_A49	71.01	N40	Hyperplasia of prostate	I10	Essential (primary) hypertension	19836	47.21	N18	Chronic renal failure	1140	75.11	A49	Bacterial infection of unspecified site	28	87.9
None	N40_I10_N18_K65	71.01	N40	Hyperplasia of prostate	I10	Essential (primary) hypertension	19836	47.21	N18	Chronic renal failure	1140	75.11	K65	Peritonitis	30	102.3
None	N40_I10_N30_A41	71.01	N40	Hyperplasia of prostate	I10	Essential (primary) hypertension	19836	47.21	N30	Cystitis	2116	71.42	A41	Other septicaemia	238	87.6
None	N40_I10_N30_J15	71.01	N40	Hyperplasia of prostate	I10	Essential (primary) hypertension	19836	47.21	N30	Cystitis	2116	71.42	J15	Bacterial pneumonia, not elsewhere classified	128	90.15
None	N40_I10_N30_L98	71.01	N40	Hyperplasia of prostate	I10	Essential (primary) hypertension	19836	47.21	N30	Cystitis	2116	71.42	L98	Other disorders of skin and subcutaneous tissue, not elsewhere classified	40	107.62
None	N40_N13_N18_A41	72.5	N40	Hyperplasia of prostate	N13	Obstructive and reflux uropathy	3173	33.17	N18	Chronic renal failure	419	50.69	A41	Other septicaemia	69	67.09
None	N81_I10_I69_E86	68.53	N81	Female genital prolapse	I10	Essential (primary) hypertension	14445	43.38	I69	Sequelae of cerebrovascular disease	807	67.88	E86	Volume depletion	111	86.36
None	N81_I10_M80_E86	68.53	N81	Female genital prolapse	I10	Essential (primary) hypertension	14445	43.38	M80	Osteoporosis with pathological fracture	398	69.19	E86	Volume depletion	58	89.17
None	N81_I10_N30_A41	68.53	N81	Female genital prolapse	I10	Essential (primary) hypertension	14445	43.38	N30	Cystitis	1327	67.39	A41	Other septicaemia	69	84.46
None	N81_I10_N30_J15	68.53	N81	Female genital prolapse	I10	Essential (primary) hypertension	14445	43.38	N30	Cystitis	1327	67.39	J15	Bacterial pneumonia, not elsewhere classified	50	89.57
None	N92_N81_I10_N39	49.42	N92	Excessive, frequent and irregular menstruation	N81	Female genital prolapse	4592	53.53	I10	Essential (primary) hypertension	606	85.92	N39	Other disorders of urinary system	58	103.97
None	N95_I10_I69_E86	65.09	N95	Menopausal and other perimenopausal disorders	I10	Essential (primary) hypertension	7553	44.81	I69	Sequelae of cerebrovascular disease	391	67.97	E86	Volume depletion	38	84.21
Prostate	C61_N13_C79_D63	72.74	C61	Malignant neoplasm of prostate	N13	Obstructive and reflux uropathy	1969	29.71	C79	Secondary malignant neoplasm of other sites	414	40.64	D63	Anaemia in chronic diseases classified elsewhere	67	45.57
Prostate	N40_C61_C79_D63	72.62	N40	Hyperplasia of prostate	C61	Malignant neoplasm of prostate	13959	24.87	C79	Secondary malignant neoplasm of other sites	1712	53.32	D63	Anaemia in chronic diseases classified elsewhere	261	61.82
Prostate	N40_C61_G95_D63	72.62	N40	Hyperplasia of prostate	C61	Malignant neoplasm of prostate	13959	24.87	G95	Other diseases of spinal cord	369	55.83	D63	Anaemia in chronic diseases classified elsewhere	57	61.79
Prostate	N40_C61_N13_C79	72.62	N40	Hyperplasia of prostate	C61	Malignant neoplasm of prostate	13959	24.87	N13	Obstructive and reflux uropathy	635	60.1	C79	Secondary malignant neoplasm of other sites	135	71.72
Prostate	N40_C61_N13_D63	72.62	N40	Hyperplasia of prostate	C61	Malignant neoplasm of prostate	13959	24.87	N13	Obstructive and reflux uropathy	635	60.1	D63	Anaemia in chronic diseases classified elsewhere	119	71.43
